# Supplementary material for: Synthesis and characterization of heterometallic rings templated through alkylammonium or imidazolium cations
Source: Dalton Trans. 2023 May 17;52(22):7473–81. doi: 10.1039/d3dt00982c (PMC10242454; doi:10.1039/d3dt00982c)
Supplement: DT-052-D3DT00982C-s002 [file DT-052-D3DT00982C-s002.cif]

# Electronic Supplementary Material (ESI) for Dalton Transactions.
# This journal is © The Royal Society of Chemistry 2023

####################################################################### 
# 
# This file contains crystal structure data downloaded from the 
# Cambridge Structural Database (CSD) hosted by the Cambridge 
# Crystallographic Data Centre (CCDC).
# 
# Full information about CCDC data access policies and citation 
# guidelines are available at http://www.ccdc.cam.ac.uk/access/V1 
# 
# Audit and citation data items may have been added by the CCDC. 
# Please retain this information to preserve the provenance of 
# this file and to allow appropriate attribution of the data. 
# 
#######################################################################

data_s5332r
_database_code_depnum_ccdc_archive 'CCDC 2214198'
loop_
_audit_author_name
_audit_author_address
'George Whitehead'
;University of Manchester
United Kingdom
;
_audit_update_record             
;
2023-05-04 deposited with the CCDC.	2023-05-11 downloaded from the CCDC.
;
_audit_creation_date             2023-05-04
_audit_creation_method           
;
Olex2 1.5
(compiled 2023.03.06 svn.rbb2c1857 for OlexSys, GUI svn.r6748)
;
_shelx_SHELXL_version_number     2019/3
_chemical_name_common            ?
_chemical_name_systematic        ?
_chemical_formula_moiety         
'C91.903 H165.425 Cr8 F12 O36.761 Zn2, C10 H18 N4, 2.643(C4 H8 O), 2(C0.64 H1.921 N0.32)'
_chemical_formula_sum            'C113.68 H208.26 Cr8 F12 N4.64 O39.38 Zn2'
_chemical_formula_weight         3045.00
_chemical_melting_point          ?
loop_
_atom_type_symbol
_atom_type_description
_atom_type_scat_dispersion_real
_atom_type_scat_dispersion_imag
_atom_type_scat_source
C C 0.0181 0.0091 'International Tables Vol C Tables 4.2.6.8 and 6.1.1.4'
H H 0.0000 0.0000 'International Tables Vol C Tables 4.2.6.8 and 6.1.1.4'
Cr Cr -0.1635 2.4439 'International Tables Vol C Tables 4.2.6.8 and 6.1.1.4'
F F 0.0727 0.0534 'International Tables Vol C Tables 4.2.6.8 and 6.1.1.4'
N N 0.0311 0.0180 'International Tables Vol C Tables 4.2.6.8 and 6.1.1.4'
O O 0.0492 0.0322 'International Tables Vol C Tables 4.2.6.8 and 6.1.1.4'
Zn Zn -1.5491 0.6778 'International Tables Vol C Tables 4.2.6.8 and 6.1.1.4'

_shelx_space_group_comment       
;
The symmetry employed for this shelxl refinement is uniquely defined
by the following loop, which should always be used as a source of
symmetry information in preference to the above space-group names.
They are only intended as comments.
;
_space_group_crystal_system      orthorhombic
_space_group_IT_number           64
_space_group_name_H-M_alt        'C m c e'
_space_group_name_Hall           '-C 2bc 2'
loop_
_space_group_symop_operation_xyz
'x, y, z'
'-x, -y+1/2, z+1/2'
'-x, y+1/2, -z+1/2'
'x, -y, -z'
'x+1/2, y+1/2, z'
'-x+1/2, -y+1, z+1/2'
'-x+1/2, y+1, -z+1/2'
'x+1/2, -y+1/2, -z'
'-x, -y, -z'
'x, y-1/2, -z-1/2'
'x, -y-1/2, z-1/2'
'-x, y, z'
'-x+1/2, -y+1/2, -z'
'x+1/2, y, -z-1/2'
'x+1/2, -y, z-1/2'
'-x+1/2, y+1/2, z'

_cell_length_a                   33.2596(4)
_cell_length_b                   20.8631(3)
_cell_length_c                   22.6682(3)
_cell_angle_alpha                90
_cell_angle_beta                 90
_cell_angle_gamma                90
_cell_volume                     15729.4(4)
_cell_formula_units_Z            4
_cell_measurement_reflns_used    11373
_cell_measurement_temperature    150.00(10)
_cell_measurement_theta_max      76.2590
_cell_measurement_theta_min      4.2320
_shelx_estimated_absorpt_T_max   0.581
_shelx_estimated_absorpt_T_min   0.265
_exptl_absorpt_coefficient_mu    5.393
_exptl_absorpt_correction_T_max  1.00000
_exptl_absorpt_correction_T_min  0.80312
_exptl_absorpt_correction_type   multi-scan
_exptl_absorpt_process_details   
;
CrysAlisPro 1.171.40.14d (Rigaku Oxford Diffraction, 2018)
Empirical absorption correction using spherical harmonics,
 implemented in SCALE3 ABSPACK scaling algorithm.
;
_exptl_absorpt_special_details   ?
_exptl_crystal_colour            'clear green'
_exptl_crystal_colour_lustre     clear
_exptl_crystal_colour_primary    green
_exptl_crystal_density_diffrn    1.286
_exptl_crystal_density_meas      ?
_exptl_crystal_density_method    ?
_exptl_crystal_description       block
_exptl_crystal_F_000             6391
_exptl_crystal_size_max          0.335
_exptl_crystal_size_mid          0.228
_exptl_crystal_size_min          0.113
_exptl_transmission_factor_max   ?
_exptl_transmission_factor_min   ?
_diffrn_reflns_av_R_equivalents  0.0341
_diffrn_reflns_av_unetI/netI     0.0302
_diffrn_reflns_Laue_measured_fraction_full 0.996
_diffrn_reflns_Laue_measured_fraction_max 0.973
_diffrn_reflns_limit_h_max       28
_diffrn_reflns_limit_h_min       -41
_diffrn_reflns_limit_k_max       25
_diffrn_reflns_limit_k_min       -26
_diffrn_reflns_limit_l_max       28
_diffrn_reflns_limit_l_min       -28
_diffrn_reflns_number            31103
_diffrn_reflns_point_group_measured_fraction_full 0.996
_diffrn_reflns_point_group_measured_fraction_max 0.973
_diffrn_reflns_theta_full        67.684
_diffrn_reflns_theta_max         77.133
_diffrn_reflns_theta_min         4.238
_diffrn_ambient_environment      N~2~
_diffrn_ambient_temperature      150.00(10)
_diffrn_detector                 'CCD plate'
_diffrn_detector_area_resol_mean ?
_diffrn_measured_fraction_theta_full 0.996
_diffrn_measured_fraction_theta_max 0.973
_diffrn_measurement_details      
;
List of Runs (angles in degrees, time in seconds):

  # Type    Start    End  Width  t~exp~   \w     \q     \k     \f   Frames
#--------------------------------------------------------------------------
  1  \w    -28.00  -2.00   1.00    1.00    --    5.00 -26.00 -64.00   26
  2  \w    -54.00 -29.00   1.00    1.00    --  -45.10  26.00  98.00   25
  3  \w   -131.00 -83.00   1.00    1.00    --  -45.10 -26.00 -64.00   48
  4  \w    -76.00 -51.00   1.00    4.00    -- -110.00  26.00  98.00   25
  5  \w   -162.00 -57.00   1.00    4.00    -- -110.00 -26.00 -64.00  105
  6  \w   -131.00 -12.00   1.00    1.00    --  -45.10 -57.00-150.00  119
  7  \w    -76.00 -50.00   1.00    4.00    -- -110.00  57.00  30.00   26
  8  \w   -151.00 -22.00   1.00    4.00    -- -110.00  38.00 -60.00  129
  9  \w   -123.00 -54.00   1.00    4.00    -- -110.00  76.00-120.00   69
 10  \w    -48.00 -22.00   1.00    4.00    -- -110.00  57.00 -60.00   26
 11  \w   -113.00 -64.00   1.00    4.00    -- -110.00  57.00 -60.00   49
;
_diffrn_measurement_device       'four-circle diffractometer'
_diffrn_measurement_device_type  'XtaLAB AFC11 (RINC): Kappa single'
_diffrn_measurement_method       '\w scans'
_diffrn_orient_matrix_type       
'CrysAlisPro convention (1999,Acta A55,543-557)'
_diffrn_orient_matrix_UB_11      0.0152418000
_diffrn_orient_matrix_UB_12      0.0146944000
_diffrn_orient_matrix_UB_13      -0.0626648000
_diffrn_orient_matrix_UB_21      0.0043742000
_diffrn_orient_matrix_UB_22      -0.0723649000
_diffrn_orient_matrix_UB_23      -0.0120936000
_diffrn_orient_matrix_UB_31      -0.0435320000
_diffrn_orient_matrix_UB_32      -0.0021106000
_diffrn_orient_matrix_UB_33      -0.0232306000
_diffrn_radiation_monochromator  mirror
_diffrn_radiation_probe          x-ray
_diffrn_radiation_type           CuK\a
_diffrn_radiation_wavelength     1.54184
_diffrn_source                   'Rotating-anode X-ray tube (dual wavelength)'
_diffrn_source_type              'Rigaku (Cu) X-ray DW Source'
_reflns_Friedel_coverage         0.000
_reflns_Friedel_fraction_full    .
_reflns_Friedel_fraction_max     .
_reflns_number_gt                6321
_reflns_number_total             8250
_reflns_odcompleteness_completeness 99.59
_reflns_odcompleteness_iscentric 1
_reflns_odcompleteness_theta     68.13
_reflns_special_details          
;
 Reflections were merged by SHELXL according to the crystal
 class for the calculation of statistics and refinement.
 
 _reflns_Friedel_fraction is defined as the number of unique
 Friedel pairs measured divided by the number that would be
 possible theoretically, ignoring centric projections and
 systematic absences.
;
_reflns_threshold_expression     'I > 2\s(I)'
_computing_cell_refinement       'CrysAlisPro 1.171.40.14d (Rigaku OD, 2018)'
_computing_data_collection       'CrysAlisPro 1.171.40.14d (Rigaku OD, 2018)'
_computing_data_reduction        'CrysAlisPro 1.171.40.14d (Rigaku OD, 2018)'
_computing_molecular_graphics    'Olex2 1.5 (Dolomanov et al., 2009)'
_computing_publication_material  'Olex2 1.5 (Dolomanov et al., 2009)'
_computing_structure_refinement  'SHELXL 2019/3 (Sheldrick, 2015)'
_computing_structure_solution    'SHELXT  (Sheldrick, 2015)'
_refine_diff_density_max         0.413
_refine_diff_density_min         -0.376
_refine_diff_density_rms         0.058
_refine_ls_extinction_coef       .
_refine_ls_extinction_method     none
_refine_ls_goodness_of_fit_ref   1.036
_refine_ls_hydrogen_treatment    constr
_refine_ls_matrix_type           full
_refine_ls_number_parameters     870
_refine_ls_number_reflns         8250
_refine_ls_number_restraints     2215
_refine_ls_R_factor_all          0.0651
_refine_ls_R_factor_gt           0.0490
_refine_ls_restrained_S_all      0.983
_refine_ls_shift/su_max          0.001
_refine_ls_shift/su_mean         0.000
_refine_ls_structure_factor_coef Fsqd
_refine_ls_weighting_details     
'w=1/[\s^2^(Fo^2^)+(0.1016P)^2^+5.8552P] where P=(Fo^2^+2Fc^2^)/3'
_refine_ls_weighting_scheme      calc
_refine_ls_wR_factor_gt          0.1428
_refine_ls_wR_factor_ref         0.1562
_refine_special_details          ?
_olex2_refinement_description    
;
1. Shared sites
{Cr1, Zn1}
{Cr1A, Zn1A}
2. Restrained distances
 C48-C47
 1.54 with sigma of 0.02
 C49-C47 = C48_$1-C47 = C24A-C47 = C48-C47
 1.54 with sigma of 0.02
 C20-C17 = C18-C17 = C19-C17
 1.54 with sigma of 0.02
 C1H-C1G = C1G-C1F = C1F-C1E = C1D-C1C = C1C-C1B = C1B-C1A
 1.54 with sigma of 0.02
 O18-C1E = O18-C1H = O19-C1D = O19-C1A
 1.35 with sigma of 0.02
 C50-C46
 1.45 with sigma of 0.02
 N4-C50
 1.14 with sigma of 0.02
 C64-C63_$1 \\sim C63_$1-C63
 with sigma of 0.02
 C1F-C1H \\sim C1E-C1G
 with sigma of 0.04
 O18-C1F \\sim O18-C1G
 with sigma of 0.04
 C1A-C1B \\sim C1B-C1C \\sim C1C-C1D
 with sigma of 0.02
 O19-C1B \\sim O19-C1C
 with sigma of 0.04
 C1B-C1D \\sim C1A-C1C
 with sigma of 0.04
 C1E-C1F \\sim C1F-C1G \\sim C1G-C1H
 with sigma of 0.02
 O19-C1A \\sim O19-C1D
 with sigma of 0.02
 O18-C1E \\sim O18-C1H
 with sigma of 0.02
 C1H-C1E \\sim C1D-C1A
 with sigma of 0.02
 C1G-C1E \\sim C1H-C1F \\sim C1C-C1A \\sim C1D-C1B
 with sigma of 0.02
 O19-C1C \\sim O19-C1B \\sim O18-C1F \\sim O18-C1G
 with sigma of 0.02
 Cr1A-F8 \\sim Zn1A-F8 \\sim Zn1-F1 \\sim Cr1-F1
 with sigma of 0.02
 Zn1-F2 \\sim Cr1-F2 \\sim Cr1A-F9 \\sim Zn1A-F9
 with sigma of 0.02
3. Restrained planarity
 O20, C61, O20_$1, C62
 with sigma of 0.1
4. Uiso/Uaniso restraints and constraints
All non-hydrogen atoms have similar U: within 2A with sigma of 0.04 and sigma
for terminal atoms of 0.08 within 2A
Uanis(Cr1A) = Uanis(Zn1A)
Uanis(Cr1) = Uanis(Zn1)
5. Rigid body (RIGU) restrains
 All non-hydrogen atoms
 with sigma for 1-2 distances of 0.004 and sigma for 1-3 distances of 0.004
6. Same fragment restrains
{O1, O2, C1, C2, C3, C4, C5} sigma for 1-2: 0.02, 1-3: 0.04
as in
{O3, O4, C6, C7, C8, C9, C10}
{O1, O2, C1, C2, C3, C4, C5} sigma for 1-2: 0.02, 1-3: 0.04
as in
{O8, O21, C16, C17, C18, C19, C20}
{O1, O2, C1, C2, C3, C4, C5} sigma for 1-2: 0.02, 1-3: 0.04
as in
{O15, O16, C36, C37, C38, C39, C40}
{O1, O2, C1, C2, C3, C4, C5} sigma for 1-2: 0.02, 1-3: 0.04
as in
{O5, O6, C11, C12, C13, C14, C15}
{O1, O2, C1, C2, C3, C4, C5} sigma for 1-2: 0.02, 1-3: 0.04
as in
{O10, O9, C21, C22, C23, C24, C25}
{O1, O2, C1, C2, C3, C4, C5} sigma for 1-2: 0.02, 1-3: 0.04
as in
{O11, O12, C26, C27, C28, C29, C30}
{C1, C2, C3, C4} sigma for 1-2: 0.02, 1-3: 0.04
as in
{C61, C62, C63, C64}
{O1, O2, C1, C2, C3, C4, C5} sigma for 1-2: 0.02, 1-3: 0.04
as in
{O14, O13, C31, C32, C33, C34, C35}
7. Others
 Sof(C46)=Sof(C50)=Sof(N4)=0.5*FVAR(2)
 Sof(O19)=Sof(C1A)=Sof(H1AA)=Sof(H1AB)=Sof(C1B)=Sof(H1BA)=Sof(H1BB)=Sof(C1C)=
 Sof(H1CA)=Sof(H1CB)=Sof(C1D)=Sof(H1DA)=Sof(H1DB)=Sof(H46A)=Sof(H46B)=Sof(H46C)=
 FVAR(1)
 Sof(O18)=Sof(C1E)=Sof(H1EA)=Sof(H1EB)=Sof(C1F)=Sof(H1FA)=Sof(H1FB)=Sof(C1G)=
 Sof(H1GA)=Sof(H1GB)=Sof(C1H)=Sof(H1HA)=Sof(H1HB)=FVAR(2)
 Sof(O20)=Sof(C63)=Sof(H63A)=Sof(H63B)=Sof(H63C)=1-FVAR(3)
 Sof(F7)=Sof(C61)=Sof(C62)=Sof(C64)=Sof(H64C)=Sof(H64B)=Sof(H64A)=Sof(Cr1A)=
 Sof(Zn1A)=0.5*(1-FVAR(4))
 Sof(F8)=Sof(F9)=0.25*(1-FVAR(4))
 Sof(Zn1)=Sof(Cr1)=Sof(F1)=Sof(F2)=0.5*FVAR(4)
 Fixed Sof: Cr3(0.5) C47(0.25) C48(0.5) H48A(0.5) H48B(0.5) H48C(0.5) C49(0.5)
 H49A(0.5) H49B(0.5) H49C(0.5) C24A(0.5) H24A(0.5) H24B(0.5) H24C(0.5) N1(0.5)
 H1(0.5) C41(0.5) H41(0.5) C42(0.5) H42(0.5) C43(0.5) H43A(0.5) H43B(0.5)
 H43C(0.5) C44(0.5) C45(0.5) H45A(0.5) H45B(0.5) H45C(0.5) Cr2(0.5) F3(0.5)
 F4(0.5) O1(0.5) O2(0.5) C1(0.5) C2(0.5) C3(0.5) H3A(0.5) H3B(0.5) H3C(0.5)
 C4(0.5) H4A(0.5) H4B(0.5) H4C(0.5) C5(0.5) H5A(0.5) H5B(0.5) H5C(0.5) O3(0.5)
 O4(0.5) C6(0.5) C7(0.5) C8(0.5) H8A(0.5) H8B(0.5) H8C(0.5) C9(0.5) H9A(0.5)
 H9B(0.5) H9C(0.5) C10(0.5) H10A(0.5) H10B(0.5) H10C(0.5) O5(0.5) O6(0.5)
 C11(0.5) C12(0.5) C13(0.5) H13A(0.5) H13B(0.5) H13C(0.5) C14(0.5) H14A(0.5)
 H14B(0.5) H14C(0.5) C15(0.5) H15A(0.5) H15B(0.5) H15C(0.5) O8(0.5) O21(0.5)
 C16(0.5) C17(0.5) C18(0.5) H18A(0.5) H18B(0.5) H18C(0.5) C19(0.5) H19A(0.5)
 H19B(0.5) H19C(0.5) C20(0.5) H20A(0.5) H20B(0.5) H20C(0.5) O14(0.5) O13(0.5)
 C31(0.5) C32(0.5) C33(0.5) H33A(0.5) H33B(0.5) H33C(0.5) C34(0.5) H34A(0.5)
 H34B(0.5) H34C(0.5) C35(0.5) H35A(0.5) H35B(0.5) H35C(0.5) Cr4(0.5) F6(0.5)
 F5(0.5) O15(0.5) O16(0.5) C36(0.5) C37(0.5) C38(0.5) H38A(0.5) H38B(0.5)
 H38C(0.5) C39(0.5) H39A(0.5) H39B(0.5) H39C(0.5) C40(0.5) H40A(0.5) H40B(0.5)
 H40C(0.5) O10(0.5) O9(0.5) C21(0.5) C22(0.5) C23(0.5) H23A(0.5) H23B(0.5)
 H23C(0.5) C24(0.5) H24D(0.5) H24E(0.5) H24F(0.5) C25(0.5) H25A(0.5) H25B(0.5)
 H25C(0.5) O11(0.5) O12(0.5) C26(0.5) C27(0.5) C28(0.5) H28A(0.5) H28B(0.5)
 H28C(0.5) C29(0.5) H29A(0.5) H29B(0.5) H29C(0.5) C30(0.5) H30A(0.5) H30B(0.5)
 H30C(0.5)
8.a Secondary CH2 refined with riding coordinates:
 C1A(H1AA,H1AB), C1B(H1BA,H1BB), C1C(H1CA,H1CB), C1D(H1DA,H1DB), C1E(H1EA,
 H1EB), C1F(H1FA,H1FB), C1G(H1GA,H1GB), C1H(H1HA,H1HB)
8.b Me refined with riding coordinates:
 C48(H48A,H48B,H48C), C49(H49A,H49B,H49C), C24A(H24A,H24B,H24C), C43(H43A,H43B,
 H43C), C45(H45A,H45B,H45C), C3(H3A,H3B,H3C), C4(H4A,H4B,H4C), C5(H5A,H5B,H5C),
 C8(H8A,H8B,H8C), C9(H9A,H9B,H9C), C10(H10A,H10B,H10C), C13(H13A,H13B,H13C),
 C14(H14A,H14B,H14C), C15(H15A,H15B,H15C), C18(H18A,H18B,H18C), C19(H19A,H19B,
 H19C), C20(H20A,H20B,H20C), C33(H33A,H33B,H33C), C34(H34A,H34B,H34C), C35(H35A,
 H35B,H35C), C38(H38A,H38B,H38C), C39(H39A,H39B,H39C), C40(H40A,H40B,H40C),
 C23(H23A,H23B,H23C), C24(H24D,H24E,H24F), C25(H25A,H25B,H25C), C28(H28A,H28B,
 H28C), C29(H29A,H29B,H29C), C30(H30A,H30B,H30C), C63(H63A,H63B,H63C), C64(H64C,
 H64B,H64A)
8.c Aromatic/amide H refined with riding coordinates:
 N1(H1), C41(H41), C42(H42)
8.d Idealised Me refined with riding coordinates:
 C46(H46A,H46B,H46C)
;
_atom_sites_solution_hydrogens   geom
_atom_sites_solution_primary     dual
_atom_sites_solution_secondary   ?
loop_
_atom_site_label
_atom_site_type_symbol
_atom_site_fract_x
_atom_site_fract_y
_atom_site_fract_z
_atom_site_U_iso_or_equiv
_atom_site_adp_type
_atom_site_occupancy
_atom_site_site_symmetry_order
_atom_site_calc_flag
_atom_site_refinement_flags_posn
_atom_site_refinement_flags_adp
_atom_site_refinement_flags_occupancy
_atom_site_disorder_assembly
_atom_site_disorder_group
Zn1 Zn 0.54624(7) 1.30629(12) 0.60817(8) 0.0482(3) Uani 0.405(3) 1 d D U P A -1
Cr1 Cr 0.54624(7) 1.30629(12) 0.60817(8) 0.0482(3) Uani 0.405(3) 1 d D U P A -1
Cr3 Cr 0.67017(2) 1.4928(2) 0.49342(17) 0.0469(6) Uani 0.5 1 d . U P A -1
F1 F 0.500000 1.36816(14) 0.58211(12) 0.0522(7) Uani 0.810(5) 2 d DS TU P . .
F2 F 0.500000 1.26809(15) 0.64925(13) 0.0654(9) Uani 0.810(5) 2 d DS TU P . .
O17 O 0.53364(7) 1.25464(12) 0.53643(11) 0.0752(6) Uani 1 1 d . U . . .
C52 C 0.500000 1.2384(3) 0.5162(2) 0.0780(13) Uani 1 2 d S TU P A .
C47 C 0.5004(4) 1.1995(5) 0.4588(4) 0.154(4) Uani 0.5 1 d D U P A -1
C48 C 0.4579(4) 1.1771(11) 0.4448(8) 0.192(9) Uani 0.5 1 d D U P A -1
H48A H 0.440809 1.214391 0.436642 0.287 Uiso 0.5 1 calc R U P A -1
H48B H 0.458378 1.149045 0.410138 0.287 Uiso 0.5 1 calc R U P A -1
H48C H 0.447007 1.153509 0.478614 0.287 Uiso 0.5 1 calc R U P A -1
C49 C 0.5239(7) 1.1390(8) 0.4705(12) 0.255(12) Uani 0.5 1 d D U P A -1
H49A H 0.551806 1.149983 0.479877 0.383 Uiso 0.5 1 calc R U P A -1
H49B H 0.511878 1.116034 0.503873 0.383 Uiso 0.5 1 calc R U P A -1
H49C H 0.523249 1.111569 0.435397 0.383 Uiso 0.5 1 calc R U P A -1
C24A C 0.5227(7) 1.2429(11) 0.4118(6) 0.253(12) Uani 0.5 1 d D U P A -1
H24A H 0.506971 1.281854 0.404753 0.380 Uiso 0.5 1 calc R U P A -1
H24B H 0.549356 1.254510 0.426737 0.380 Uiso 0.5 1 calc R U P A -1
H24C H 0.525589 1.219102 0.374717 0.380 Uiso 0.5 1 calc R U P A -1
N2 N 0.500000 1.47752(17) 0.40100(15) 0.0623(8) Uani 1 2 d S TU P . .
N1 N 0.48619(14) 1.4198(2) 0.4759(2) 0.0603(12) Uani 0.5 1 d . U P B -1
H1 H 0.489982 1.392386 0.504866 0.072 Uiso 0.5 1 calc R U P B -1
C41 C 0.45148(19) 1.4501(3) 0.4639(3) 0.0625(14) Uani 0.5 1 d . U P B -1
H41 H 0.426913 1.446238 0.484923 0.075 Uiso 0.5 1 calc R U P B -1
C42 C 0.4581(2) 1.4863(3) 0.4172(3) 0.0689(16) Uani 0.5 1 d . U P B -1
H42 H 0.439113 1.513010 0.397888 0.083 Uiso 0.5 1 calc R U P B -1
C43 C 0.5175(2) 1.5088(3) 0.3506(3) 0.084(2) Uani 0.5 1 d . U P B -1
H43A H 0.497571 1.537197 0.332412 0.125 Uiso 0.5 1 calc R U P B -1
H43B H 0.540856 1.534024 0.363106 0.125 Uiso 0.5 1 calc R U P B -1
H43C H 0.526055 1.476458 0.321809 0.125 Uiso 0.5 1 calc R U P B -1
C44 C 0.51441(17) 1.4383(3) 0.4362(2) 0.0580(12) Uani 0.5 1 d . U P B -1
C45 C 0.5562(2) 1.4173(6) 0.4352(4) 0.089(2) Uani 0.5 1 d . U P B -1
H45A H 0.560763 1.386332 0.467025 0.134 Uiso 0.5 1 calc R U P B -1
H45B H 0.562117 1.397163 0.397162 0.134 Uiso 0.5 1 calc R U P B -1
H45C H 0.573886 1.454428 0.440844 0.134 Uiso 0.5 1 calc R U P B -1
Cr2 Cr 0.63704(10) 1.37731(19) 0.58681(16) 0.0416(4) Uani 0.5 1 d . U P A -1
F3 F 0.5833(5) 1.3592(4) 0.5574(7) 0.0468(18) Uani 0.5 1 d . U P A -1
F4 F 0.6323(6) 1.4574(10) 0.5500(11) 0.045(2) Uani 0.5 1 d . U P A -1
O1 O 0.5880(4) 1.2391(7) 0.6242(11) 0.081(4) Uani 0.5 1 d D U P A -1
O2 O 0.6443(3) 1.2958(4) 0.6243(2) 0.0618(14) Uani 0.5 1 d D U P A -1
C1 C 0.6251(4) 1.2438(6) 0.6296(9) 0.072(3) Uani 0.5 1 d D U P A -1
C2 C 0.6488(5) 1.1848(6) 0.6457(9) 0.130(6) Uani 0.5 1 d D U P A -1
C3 C 0.6245(6) 1.1441(10) 0.6887(11) 0.202(12) Uani 0.5 1 d D U P A -1
H3A H 0.639906 1.105751 0.699213 0.304 Uiso 0.5 1 calc R U P A -1
H3B H 0.618910 1.169106 0.724415 0.304 Uiso 0.5 1 calc R U P A -1
H3C H 0.599108 1.131448 0.670206 0.304 Uiso 0.5 1 calc R U P A -1
C4 C 0.6545(10) 1.1467(12) 0.5896(11) 0.311(18) Uani 0.5 1 d D U P A -1
H4A H 0.669882 1.107716 0.598208 0.466 Uiso 0.5 1 calc R U P A -1
H4B H 0.628160 1.134872 0.573469 0.466 Uiso 0.5 1 calc R U P A -1
H4C H 0.669116 1.172637 0.560624 0.466 Uiso 0.5 1 calc R U P A -1
C5 C 0.6874(6) 1.2046(12) 0.6763(12) 0.198(11) Uani 0.5 1 d D U P A -1
H5A H 0.702888 1.166293 0.686765 0.297 Uiso 0.5 1 calc R U P A -1
H5B H 0.703356 1.231616 0.649765 0.297 Uiso 0.5 1 calc R U P A -1
H5C H 0.680934 1.228718 0.712172 0.297 Uiso 0.5 1 calc R U P A -1
O3 O 0.5620(4) 1.3519(9) 0.6822(9) 0.072(4) Uani 0.5 1 d D U P A -1
O4 O 0.6140(3) 1.4147(5) 0.6598(5) 0.0506(18) Uani 0.5 1 d D U P A -1
C6 C 0.5890(5) 1.3898(9) 0.6967(5) 0.052(3) Uani 0.5 1 d D U P A -1
C7 C 0.5926(4) 1.4133(5) 0.7601(5) 0.057(2) Uani 0.5 1 d D U P A -1
C8 C 0.6180(4) 1.3604(6) 0.7919(7) 0.090(3) Uani 0.5 1 d D U P A -1
H8A H 0.603978 1.319239 0.789399 0.134 Uiso 0.5 1 calc R U P A -1
H8B H 0.644368 1.356871 0.772896 0.134 Uiso 0.5 1 calc R U P A -1
H8C H 0.621597 1.372171 0.833473 0.134 Uiso 0.5 1 calc R U P A -1
C9 C 0.6150(6) 1.4757(6) 0.7648(7) 0.107(5) Uani 0.5 1 d D U P A -1
H9A H 0.641131 1.471675 0.745272 0.161 Uiso 0.5 1 calc R U P A -1
H9B H 0.599350 1.509714 0.745807 0.161 Uiso 0.5 1 calc R U P A -1
H9C H 0.619030 1.486303 0.806519 0.161 Uiso 0.5 1 calc R U P A -1
C10 C 0.5519(4) 1.4162(7) 0.7895(6) 0.094(3) Uani 0.5 1 d D U P A -1
H10A H 0.538345 1.374721 0.785330 0.140 Uiso 0.5 1 calc R U P A -1
H10B H 0.555247 1.426219 0.831403 0.140 Uiso 0.5 1 calc R U P A -1
H10C H 0.535567 1.449630 0.770690 0.140 Uiso 0.5 1 calc R U P A -1
O5 O 0.6893(3) 1.4001(5) 0.6140(3) 0.0578(18) Uani 0.5 1 d D U P A -1
O6 O 0.71464(13) 1.4522(2) 0.5357(2) 0.0591(11) Uani 0.5 1 d D U P A -1
C11 C 0.7170(3) 1.4263(7) 0.5853(6) 0.058(3) Uani 0.5 1 d D U P A -1
C12 C 0.7587(4) 1.4195(7) 0.6131(6) 0.086(3) Uani 0.5 1 d D U P A -1
C13 C 0.7716(5) 1.4859(7) 0.6327(10) 0.175(9) Uani 0.5 1 d D U P A -1
H13A H 0.753089 1.501631 0.663012 0.263 Uiso 0.5 1 calc R U P A -1
H13B H 0.798908 1.484000 0.648826 0.263 Uiso 0.5 1 calc R U P A -1
H13C H 0.771146 1.515063 0.598751 0.263 Uiso 0.5 1 calc R U P A -1
C14 C 0.7567(6) 1.3734(10) 0.6660(8) 0.136(7) Uani 0.5 1 d D U P A -1
H14A H 0.738171 1.390688 0.695697 0.204 Uiso 0.5 1 calc R U P A -1
H14B H 0.747029 1.331455 0.652765 0.204 Uiso 0.5 1 calc R U P A -1
H14C H 0.783516 1.368803 0.683368 0.204 Uiso 0.5 1 calc R U P A -1
C15 C 0.7869(4) 1.3947(8) 0.5665(6) 0.131(5) Uani 0.5 1 d D U P A -1
H15A H 0.778342 1.351795 0.554138 0.197 Uiso 0.5 1 calc R U P A -1
H15B H 0.786487 1.423604 0.532383 0.197 Uiso 0.5 1 calc R U P A -1
H15C H 0.814249 1.392542 0.582458 0.197 Uiso 0.5 1 calc R U P A -1
O8 O 0.6613(2) 1.4180(3) 0.4441(3) 0.0631(14) Uani 0.5 1 d D U P A -1
O21 O 0.6561(2) 1.3409(5) 0.5124(3) 0.0576(15) Uani 0.5 1 d D U P A -1
C16 C 0.6586(5) 1.3603(5) 0.4591(4) 0.062(2) Uani 0.5 1 d D U P A -1
C17 C 0.6595(3) 1.3120(5) 0.4086(4) 0.095(3) Uani 0.5 1 d D U P A -1
C18 C 0.6991(5) 1.3213(10) 0.3748(7) 0.173(7) Uani 0.5 1 d D U P A -1
H18A H 0.701166 1.365918 0.361485 0.260 Uiso 0.5 1 calc R U P A -1
H18B H 0.721811 1.311352 0.400784 0.260 Uiso 0.5 1 calc R U P A -1
H18C H 0.699645 1.292713 0.340517 0.260 Uiso 0.5 1 calc R U P A -1
C19 C 0.6531(6) 1.2447(5) 0.4313(6) 0.158(6) Uani 0.5 1 d D U P A -1
H19A H 0.653795 1.214516 0.398195 0.237 Uiso 0.5 1 calc R U P A -1
H19B H 0.674422 1.233915 0.459428 0.237 Uiso 0.5 1 calc R U P A -1
H19C H 0.626928 1.242096 0.450976 0.237 Uiso 0.5 1 calc R U P A -1
C20 C 0.6263(5) 1.3308(7) 0.3650(6) 0.176(7) Uani 0.5 1 d D U P A -1
H20A H 0.630995 1.374524 0.350786 0.264 Uiso 0.5 1 calc R U P A -1
H20B H 0.626427 1.301101 0.331481 0.264 Uiso 0.5 1 calc R U P A -1
H20C H 0.600122 1.328770 0.384828 0.264 Uiso 0.5 1 calc R U P A -1
O19 O 0.5323(7) 1.2025(11) 0.7796(11) 0.182(7) Uani 0.320(5) 1 d D U P C -1
C1A C 0.5047(9) 1.2512(7) 0.7716(8) 0.147(6) Uani 0.320(5) 1 d D U P C -1
H1AA H 0.511419 1.276843 0.736191 0.177 Uiso 0.320(5) 1 calc R U P C -1
H1AB H 0.504155 1.279948 0.806363 0.177 Uiso 0.320(5) 1 calc R U P C -1
C1B C 0.4638(8) 1.2170(12) 0.7638(19) 0.180(10) Uani 0.320(5) 1 d D U P C -1
H1BA H 0.451807 1.226793 0.724801 0.216 Uiso 0.320(5) 1 calc R U P C -1
H1BB H 0.444607 1.229673 0.795094 0.216 Uiso 0.320(5) 1 calc R U P C -1
C1C C 0.4748(9) 1.1447(10) 0.7687(15) 0.193(9) Uani 0.320(5) 1 d D U P C -1
H1CA H 0.454660 1.121057 0.792440 0.232 Uiso 0.320(5) 1 calc R U P C -1
H1CB H 0.476900 1.124583 0.729266 0.232 Uiso 0.320(5) 1 calc R U P C -1
C1D C 0.5159(7) 1.1465(10) 0.7999(9) 0.153(7) Uani 0.320(5) 1 d D U P C -1
H1DA H 0.512653 1.147358 0.843337 0.184 Uiso 0.320(5) 1 calc R U P C -1
H1DB H 0.532561 1.109110 0.788812 0.184 Uiso 0.320(5) 1 calc R U P C -1
O18 O 0.6028(11) 0.9895(18) 0.5397(14) 0.269(15) Uani 0.341(7) 1 d D U P D -1
C1E C 0.6237(11) 1.033(2) 0.5084(18) 0.290(17) Uani 0.341(7) 1 d D U P D -1
H1EA H 0.652649 1.021895 0.508507 0.348 Uiso 0.341(7) 1 calc R U P D -1
H1EB H 0.620215 1.076086 0.525330 0.348 Uiso 0.341(7) 1 calc R U P D -1
C1F C 0.6069(14) 1.030(3) 0.4455(17) 0.294(17) Uani 0.341(7) 1 d D U P D -1
H1FA H 0.628110 1.018442 0.416895 0.352 Uiso 0.341(7) 1 calc R U P D -1
H1FB H 0.595224 1.072030 0.433999 0.352 Uiso 0.341(7) 1 calc R U P D -1
C1G C 0.5741(13) 0.978(3) 0.4482(18) 0.316(17) Uani 0.341(7) 1 d D U P D -1
H1GA H 0.582758 0.938837 0.427238 0.379 Uiso 0.341(7) 1 calc R U P D -1
H1GB H 0.548623 0.993573 0.430807 0.379 Uiso 0.341(7) 1 calc R U P D -1
C1H C 0.5694(12) 0.965(2) 0.515(2) 0.330(18) Uani 0.341(7) 1 d D U P D -1
H1HA H 0.545137 0.987159 0.530657 0.395 Uiso 0.341(7) 1 calc R U P D -1
H1HB H 0.567111 0.918880 0.523041 0.395 Uiso 0.341(7) 1 calc R U P D -1
O14 O 0.5877(3) 1.7596(8) 0.3663(10) 0.078(4) Uani 0.5 1 d D U P A -1
O13 O 0.6444(3) 1.7157(4) 0.4029(4) 0.091(2) Uani 0.5 1 d D U P A -1
C31 C 0.6243(3) 1.7598(6) 0.3778(9) 0.082(5) Uani 0.5 1 d D U P A -1
C32 C 0.6503(4) 1.8168(7) 0.3609(6) 0.113(5) Uani 0.5 1 d D U P A -1
C33 C 0.6241(7) 1.8729(9) 0.3440(13) 0.204(12) Uani 0.5 1 d D U P A -1
H33A H 0.641034 1.909479 0.333166 0.306 Uiso 0.5 1 calc R U P A -1
H33B H 0.607164 1.860986 0.310308 0.306 Uiso 0.5 1 calc R U P A -1
H33C H 0.606940 1.884688 0.377451 0.306 Uiso 0.5 1 calc R U P A -1
C34 C 0.6743(5) 1.8335(8) 0.4160(7) 0.125(5) Uani 0.5 1 d D U P A -1
H34A H 0.691304 1.797090 0.426943 0.187 Uiso 0.5 1 calc R U P A -1
H34B H 0.691180 1.871014 0.408099 0.187 Uiso 0.5 1 calc R U P A -1
H34C H 0.655736 1.843192 0.448398 0.187 Uiso 0.5 1 calc R U P A -1
C35 C 0.6802(6) 1.7979(11) 0.3125(7) 0.151(7) Uani 0.5 1 d D U P A -1
H35A H 0.696397 1.761405 0.325881 0.227 Uiso 0.5 1 calc R U P A -1
H35B H 0.665473 1.785878 0.276707 0.227 Uiso 0.5 1 calc R U P A -1
H35C H 0.697948 1.834221 0.303801 0.227 Uiso 0.5 1 calc R U P A -1
Cr4 Cr 0.63237(13) 1.6251(2) 0.42552(17) 0.0606(10) Uani 0.5 1 d . U P A -1
F6 F 0.5800(5) 1.6424(7) 0.4382(8) 0.069(3) Uani 0.5 1 d . U P A -1
F5 F 0.6274(6) 1.5342(11) 0.4519(11) 0.045(2) Uani 0.5 1 d . U P A -1
O15 O 0.6223(3) 1.6014(6) 0.3439(6) 0.067(3) Uani 0.5 1 d D U P A -1
O16 O 0.5603(4) 1.6376(8) 0.3222(8) 0.057(3) Uani 0.5 1 d D U P A -1
C36 C 0.5927(4) 1.6076(9) 0.3107(5) 0.056(3) Uani 0.5 1 d D U P A -1
C37 C 0.5993(5) 1.5886(8) 0.2466(6) 0.088(5) Uani 0.5 1 d D U P A -1
C38 C 0.5601(5) 1.5775(14) 0.2160(7) 0.218(12) Uani 0.5 1 d D U P A -1
H38A H 0.543011 1.615415 0.220337 0.328 Uiso 0.5 1 calc R U P A -1
H38B H 0.565012 1.569382 0.174001 0.328 Uiso 0.5 1 calc R U P A -1
H38C H 0.546659 1.540281 0.233512 0.328 Uiso 0.5 1 calc R U P A -1
C39 C 0.6208(8) 1.6468(10) 0.2182(10) 0.198(10) Uani 0.5 1 d D U P A -1
H39A H 0.646456 1.654257 0.238256 0.297 Uiso 0.5 1 calc R U P A -1
H39B H 0.625639 1.638112 0.176365 0.297 Uiso 0.5 1 calc R U P A -1
H39C H 0.603757 1.684967 0.222121 0.297 Uiso 0.5 1 calc R U P A -1
C40 C 0.6283(7) 1.5327(10) 0.2427(9) 0.170(9) Uani 0.5 1 d D U P A -1
H40A H 0.653148 1.543396 0.263629 0.254 Uiso 0.5 1 calc R U P A -1
H40B H 0.615994 1.494760 0.260690 0.254 Uiso 0.5 1 calc R U P A -1
H40C H 0.634348 1.523862 0.201179 0.254 Uiso 0.5 1 calc R U P A -1
O10 O 0.6918(3) 1.6142(5) 0.4043(4) 0.078(3) Uani 0.5 1 d D U P A -1
O9 O 0.71155(15) 1.5202(3) 0.4385(2) 0.0659(12) Uani 0.5 1 d D U P A -1
C21 C 0.7170(4) 1.5706(8) 0.4084(7) 0.076(4) Uani 0.5 1 d D U P A -1
C22 C 0.7568(3) 1.5705(7) 0.3752(6) 0.097(4) Uani 0.5 1 d D U P A -1
C23 C 0.7547(5) 1.5153(8) 0.3311(6) 0.142(5) Uani 0.5 1 d D U P A -1
H23A H 0.732573 1.522799 0.303395 0.213 Uiso 0.5 1 calc R U P A -1
H23B H 0.780075 1.512482 0.309414 0.213 Uiso 0.5 1 calc R U P A -1
H23C H 0.749977 1.475034 0.352378 0.213 Uiso 0.5 1 calc R U P A -1
C24 C 0.7628(7) 1.6334(9) 0.3422(10) 0.142(8) Uani 0.5 1 d D U P A -1
H24D H 0.740489 1.639924 0.314627 0.214 Uiso 0.5 1 calc R U P A -1
H24E H 0.763687 1.668869 0.370448 0.214 Uiso 0.5 1 calc R U P A -1
H24F H 0.788180 1.631748 0.320195 0.214 Uiso 0.5 1 calc R U P A -1
C25 C 0.7909(3) 1.5591(10) 0.4181(7) 0.145(6) Uani 0.5 1 d D U P A -1
H25A H 0.786445 1.518474 0.438842 0.218 Uiso 0.5 1 calc R U P A -1
H25B H 0.816351 1.557091 0.396469 0.218 Uiso 0.5 1 calc R U P A -1
H25C H 0.791857 1.594211 0.446722 0.218 Uiso 0.5 1 calc R U P A -1
O11 O 0.67791(16) 1.5667(3) 0.5454(2) 0.0579(12) Uani 0.5 1 d D U P A -1
O12 O 0.6474(3) 1.6518(5) 0.5070(4) 0.081(2) Uani 0.5 1 d D U P A -1
C26 C 0.6653(4) 1.6220(5) 0.5477(5) 0.064(2) Uani 0.5 1 d D U P A -1
C27 C 0.6711(3) 1.6570(5) 0.6059(5) 0.110(3) Uani 0.5 1 d D U P A -1
C28 C 0.7157(4) 1.6792(11) 0.6011(10) 0.248(12) Uani 0.5 1 d D U P A -1
H28A H 0.718642 1.707949 0.567200 0.372 Uiso 0.5 1 calc R U P A -1
H28B H 0.723378 1.701806 0.637227 0.372 Uiso 0.5 1 calc R U P A -1
H28C H 0.733038 1.641662 0.595765 0.372 Uiso 0.5 1 calc R U P A -1
C29 C 0.6465(5) 1.7172(7) 0.6071(8) 0.166(7) Uani 0.5 1 d D U P A -1
H29A H 0.652800 1.743230 0.572308 0.249 Uiso 0.5 1 calc R U P A -1
H29B H 0.617890 1.706222 0.606954 0.249 Uiso 0.5 1 calc R U P A -1
H29C H 0.652851 1.741622 0.642890 0.249 Uiso 0.5 1 calc R U P A -1
C30 C 0.6644(7) 1.6129(8) 0.6568(4) 0.225(9) Uani 0.5 1 d D U P A -1
H30A H 0.681556 1.575001 0.652460 0.337 Uiso 0.5 1 calc R U P A -1
H30B H 0.671090 1.635046 0.693622 0.337 Uiso 0.5 1 calc R U P A -1
H30C H 0.636130 1.599646 0.657685 0.337 Uiso 0.5 1 calc R U P A -1
F7 F 0.500000 1.3447(10) 0.6122(10) 0.098(5) Uani 0.190(5) 2 d S TU P A 3
O20 O 0.5323(6) 1.2311(9) 0.6683(8) 0.120(6) Uani 0.190(5) 1 d . U P A 3
C61 C 0.500000 1.2086(11) 0.6863(11) 0.103(7) Uani 0.190(5) 2 d DS TU P A 3
C62 C 0.500000 1.1485(14) 0.7248(13) 0.141(8) Uani 0.190(5) 2 d DS TU P A 3
C63 C 0.5375(4) 1.1479(18) 0.7635(14) 0.187(16) Uani 0.190(5) 1 d D U P A 3
H63A H 0.536602 1.184337 0.790823 0.281 Uiso 0.190(5) 1 calc R U P A 3
H63B H 0.538414 1.107862 0.786039 0.281 Uiso 0.190(5) 1 calc R U P A 3
H63C H 0.561461 1.151220 0.738624 0.281 Uiso 0.190(5) 1 calc R U P A 3
C64 C 0.500000 1.0932(13) 0.6820(16) 0.145(12) Uani 0.190(5) 2 d DS TU P A 3
H64C H 0.475614 1.094911 0.657736 0.217 Uiso 0.095(3) 1 calc R U P A 3
H64B H 0.523716 1.096102 0.656434 0.217 Uiso 0.095(3) 1 calc R U P A 3
H64A H 0.500670 1.052744 0.703849 0.217 Uiso 0.190(5) 2 calc R U P A 3
C46 C 0.500000 1.1210(8) 0.6380(14) 0.139(10) Uani 0.320(5) 2 d DS TU P C 1
H46A H 0.500000 1.153362 0.606642 0.208 Uiso 0.640(9) 2 calc R U P C 1
H46B H 0.524058 1.126292 0.662475 0.208 Uiso 0.320(5) 1 calc R U P C 1
H46C H 0.475942 1.126292 0.662475 0.208 Uiso 0.320(5) 1 calc R U P C 1
C50 C 0.500000 1.0602(8) 0.6130(10) 0.130(9) Uani 0.320(5) 2 d DS TU P C 1
N4 N 0.500000 1.0120(10) 0.5931(14) 0.251(19) Uani 0.320(5) 2 d DS TU P C 1
Cr1A Cr 0.5483(4) 1.2927(6) 0.6104(5) 0.070(3) Uani 0.095(3) 1 d D U P A 3
Zn1A Zn 0.5483(4) 1.2927(6) 0.6104(5) 0.070(3) Uani 0.095(3) 1 d D U P A 3
F8 F 0.5556(16) 1.3824(13) 0.5683(18) 0.075(8) Uiso 0.0476(13) 1 d D U P A 3
F9 F 0.6066(5) 1.298(2) 0.601(2) 0.081(7) Uiso 0.0476(13) 1 d D U P A 3

loop_
_atom_site_aniso_label
_atom_site_aniso_U_11
_atom_site_aniso_U_22
_atom_site_aniso_U_33
_atom_site_aniso_U_23
_atom_site_aniso_U_13
_atom_site_aniso_U_12
Zn1 0.0407(4) 0.0540(8) 0.0499(4) 0.0019(4) 0.0000(3) -0.0009(4)
Cr1 0.0407(4) 0.0540(8) 0.0499(4) 0.0019(4) 0.0000(3) -0.0009(4)
Cr3 0.0400(3) 0.0603(18) 0.0403(16) 0.0084(9) 0.0032(4) -0.0013(5)
F1 0.0671(17) 0.0493(15) 0.0403(14) 0.0051(11) 0.000 0.000
F2 0.0747(19) 0.0600(16) 0.0616(16) 0.0146(13) 0.000 0.000
O17 0.0619(12) 0.0828(15) 0.0808(14) -0.0248(12) 0.0064(11) 0.0036(11)
C52 0.071(3) 0.081(3) 0.082(3) -0.032(3) 0.000 0.000
C47 0.136(7) 0.186(9) 0.140(7) -0.105(7) 0.002(14) -0.001(13)
C48 0.173(12) 0.25(2) 0.157(14) -0.144(15) -0.042(10) -0.028(14)
C49 0.26(3) 0.186(13) 0.32(3) -0.177(13) -0.062(18) 0.065(14)
C24A 0.34(3) 0.33(2) 0.095(8) -0.096(10) 0.070(12) -0.072(19)
N2 0.080(2) 0.0576(18) 0.0490(17) 0.0004(14) 0.000 0.000
N1 0.071(3) 0.061(2) 0.049(2) 0.005(2) 0.0025(18) 0.0022(19)
C41 0.058(3) 0.071(4) 0.059(3) 0.007(3) 0.001(3) -0.004(3)
C42 0.070(3) 0.074(4) 0.063(3) 0.013(3) 0.011(3) 0.008(3)
C43 0.105(5) 0.075(4) 0.071(4) 0.017(3) 0.040(4) -0.004(3)
C44 0.060(3) 0.078(3) 0.036(2) -0.005(2) -0.0009(18) 0.003(2)
C45 0.062(4) 0.138(8) 0.068(4) 0.011(5) 0.002(3) 0.015(4)
Cr2 0.0313(7) 0.0531(7) 0.0403(11) 0.0113(7) -0.0099(8) 0.0017(5)
F3 0.049(4) 0.049(3) 0.043(3) 0.010(2) 0.006(3) -0.001(2)
F4 0.032(3) 0.055(6) 0.046(3) 0.004(4) -0.003(2) 0.009(3)
O1 0.082(6) 0.070(6) 0.090(8) 0.018(4) 0.001(4) -0.013(4)
O2 0.059(3) 0.063(3) 0.063(3) 0.020(3) -0.003(3) 0.002(2)
C1 0.083(7) 0.056(5) 0.077(6) 0.008(4) 0.000(5) -0.006(4)
C2 0.112(11) 0.069(7) 0.209(16) 0.022(8) 0.010(10) 0.014(7)
C3 0.151(13) 0.134(15) 0.32(3) 0.155(18) -0.030(16) -0.001(11)
C4 0.47(5) 0.22(3) 0.23(2) -0.040(18) -0.04(2) 0.24(3)
C5 0.090(9) 0.138(14) 0.37(3) 0.097(16) -0.023(13) 0.017(8)
O3 0.071(7) 0.094(7) 0.052(4) 0.001(4) 0.010(5) -0.030(5)
O4 0.046(4) 0.061(4) 0.045(2) 0.002(3) 0.005(3) -0.009(3)
C6 0.050(4) 0.060(5) 0.046(4) 0.018(3) 0.013(3) -0.002(4)
C7 0.060(5) 0.064(4) 0.048(4) -0.003(3) 0.000(3) -0.004(3)
C8 0.109(7) 0.091(5) 0.069(6) -0.004(4) -0.035(5) 0.012(5)
C9 0.166(12) 0.084(5) 0.071(6) -0.011(5) 0.021(7) -0.042(7)
C10 0.089(6) 0.134(8) 0.058(5) 0.011(5) 0.022(5) 0.013(5)
O5 0.038(2) 0.082(4) 0.053(3) 0.015(3) -0.005(2) -0.001(3)
O6 0.0399(19) 0.074(3) 0.064(3) 0.014(2) 0.0001(19) 0.001(2)
C11 0.037(5) 0.076(6) 0.059(5) 0.007(4) -0.002(3) 0.000(4)
C12 0.055(5) 0.106(7) 0.095(6) 0.017(5) -0.025(4) 0.005(5)
C13 0.100(11) 0.136(9) 0.29(2) -0.036(12) -0.109(13) 0.002(8)
C14 0.066(7) 0.241(18) 0.102(8) 0.079(10) -0.027(6) 0.033(8)
C15 0.061(6) 0.205(14) 0.129(9) 0.025(10) -0.003(6) 0.041(8)
O8 0.076(4) 0.068(3) 0.045(2) -0.002(2) 0.005(3) 0.000(3)
O21 0.052(3) 0.061(3) 0.060(3) 0.003(3) 0.009(2) 0.008(2)
C16 0.067(7) 0.064(4) 0.056(4) -0.005(4) 0.008(4) -0.001(4)
C17 0.130(8) 0.082(5) 0.074(5) -0.022(4) 0.009(5) -0.003(5)
C18 0.187(13) 0.209(16) 0.124(10) -0.070(11) 0.068(10) 0.029(13)
C19 0.288(19) 0.078(6) 0.107(8) -0.037(5) -0.003(9) -0.019(8)
C20 0.243(15) 0.142(10) 0.143(11) -0.069(9) -0.101(11) 0.044(11)
O19 0.198(12) 0.202(15) 0.145(14) 0.042(13) -0.011(11) 0.030(11)
C1A 0.176(14) 0.136(10) 0.130(11) 0.024(9) 0.044(17) 0.003(13)
C1B 0.164(12) 0.166(15) 0.21(2) 0.107(16) 0.016(17) 0.006(13)
C1C 0.214(17) 0.148(13) 0.22(2) 0.063(17) -0.011(16) 0.010(12)
C1D 0.192(17) 0.165(12) 0.104(12) 0.048(11) 0.032(9) 0.057(11)
O18 0.21(2) 0.29(3) 0.31(3) 0.02(2) -0.07(2) -0.011(19)
C1E 0.22(3) 0.34(4) 0.31(3) 0.01(3) -0.04(3) -0.04(2)
C1F 0.19(3) 0.38(4) 0.31(3) 0.03(3) -0.04(3) -0.01(2)
C1G 0.24(3) 0.39(4) 0.32(3) -0.02(3) -0.07(3) -0.04(3)
C1H 0.26(3) 0.38(4) 0.35(4) 0.03(3) -0.06(3) -0.09(2)
O14 0.051(4) 0.105(8) 0.078(6) 0.028(5) -0.004(3) -0.018(4)
O13 0.059(3) 0.086(5) 0.129(6) 0.044(5) -0.003(5) -0.009(3)
C31 0.056(5) 0.079(7) 0.111(11) 0.041(7) -0.015(5) -0.024(4)
C32 0.096(9) 0.107(9) 0.134(9) 0.071(8) -0.035(6) -0.050(6)
C33 0.194(17) 0.089(9) 0.33(3) 0.097(14) -0.109(18) -0.037(8)
C34 0.133(9) 0.092(7) 0.150(9) 0.033(7) -0.042(8) -0.059(7)
C35 0.145(13) 0.191(16) 0.119(8) 0.094(9) 0.002(7) -0.078(10)
Cr4 0.0539(13) 0.0738(11) 0.0543(17) 0.0236(11) 0.0149(9) 0.0097(8)
F6 0.044(4) 0.103(6) 0.061(6) 0.000(4) 0.002(4) 0.012(3)
F5 0.040(5) 0.051(4) 0.045(3) 0.015(3) -0.001(3) -0.007(3)
O15 0.050(4) 0.100(7) 0.052(4) 0.020(4) 0.009(3) 0.007(4)
O16 0.040(4) 0.074(5) 0.058(6) -0.010(4) 0.006(3) -0.003(3)
C36 0.052(6) 0.072(7) 0.042(4) -0.003(5) 0.016(4) -0.001(5)
C37 0.068(6) 0.142(10) 0.054(5) -0.015(5) 0.010(5) 0.002(6)
C38 0.100(9) 0.47(3) 0.090(9) -0.137(14) 0.003(7) -0.008(12)
C39 0.28(2) 0.242(16) 0.076(9) 0.010(11) 0.096(12) -0.059(15)
C40 0.184(17) 0.208(15) 0.118(12) -0.078(10) 0.030(11) 0.070(13)
O10 0.061(3) 0.088(5) 0.085(6) 0.035(5) 0.003(4) -0.011(3)
O9 0.054(2) 0.079(3) 0.065(3) 0.018(2) 0.017(2) 0.005(2)
C21 0.055(6) 0.099(9) 0.075(7) 0.040(7) 0.006(5) -0.005(5)
C22 0.051(5) 0.128(10) 0.113(8) 0.054(6) 0.021(5) 0.003(6)
C23 0.101(10) 0.192(11) 0.133(10) 0.002(9) 0.070(8) 0.006(9)
C24 0.080(10) 0.133(10) 0.21(2) 0.077(11) 0.052(11) 0.001(8)
C25 0.043(4) 0.25(2) 0.148(11) 0.046(12) 0.009(5) 0.015(9)
O11 0.058(3) 0.065(3) 0.051(3) 0.005(2) -0.006(2) -0.009(2)
O12 0.101(7) 0.058(4) 0.085(6) -0.008(4) -0.018(4) 0.005(4)
C26 0.051(5) 0.071(6) 0.071(5) -0.010(4) -0.011(3) -0.005(5)
C27 0.100(6) 0.116(8) 0.114(7) -0.049(6) -0.031(6) 0.016(6)
C28 0.107(8) 0.24(2) 0.39(3) -0.202(19) -0.069(12) -0.022(9)
C29 0.179(13) 0.135(11) 0.185(16) -0.092(11) -0.015(12) 0.039(11)
C30 0.40(3) 0.211(15) 0.063(5) -0.041(7) -0.027(10) 0.034(16)
F7 0.121(11) 0.078(9) 0.095(11) -0.030(8) 0.000 0.000
O20 0.103(10) 0.128(11) 0.128(10) 0.049(9) -0.023(9) -0.017(8)
C61 0.111(12) 0.100(13) 0.098(16) 0.025(12) 0.000 0.000
C62 0.179(18) 0.127(14) 0.116(17) 0.056(11) 0.000 0.000
C63 0.22(3) 0.13(2) 0.21(3) 0.02(2) -0.06(2) 0.08(2)
C64 0.19(3) 0.093(14) 0.15(2) 0.060(14) 0.000 0.000
C46 0.16(2) 0.057(9) 0.20(3) -0.004(11) 0.000 0.000
C50 0.22(3) 0.068(8) 0.103(14) 0.018(8) 0.000 0.000
N4 0.50(6) 0.080(11) 0.17(2) -0.006(13) 0.000 0.000
Cr1A 0.062(4) 0.062(5) 0.085(3) 0.004(2) 0.019(2) -0.017(3)
Zn1A 0.062(4) 0.062(5) 0.085(3) 0.004(2) 0.019(2) -0.017(3)

_geom_special_details            
;
 All esds (except the esd in the dihedral angle between two l.s. planes)
 are estimated using the full covariance matrix.  The cell esds are taken
 into account individually in the estimation of esds in distances, angles
 and torsion angles; correlations between esds in cell parameters are only
 used when they are defined by crystal symmetry.  An approximate (isotropic)
 treatment of cell esds is used for estimating esds involving l.s. planes.
;
loop_
_geom_bond_atom_site_label_1
_geom_bond_atom_site_label_2
_geom_bond_distance
_geom_bond_site_symmetry_2
_geom_bond_publ_flag
Cr1 F1 2.093(3) . ?
Cr1 F2 1.967(3) . ?
Cr1 O17 1.995(3) . ?
Cr1 F3 2.016(15) . ?
Cr1 O1 2.005(15) . ?
Cr1 O3 1.998(18) . ?
Cr3 F4 1.94(2) . ?
Cr3 O6 1.955(6) . ?
Cr3 O8 1.942(8) . ?
Cr3 F5 1.91(2) . ?
Cr3 O9 1.942(6) . ?
Cr3 O11 1.956(7) . ?
F1 F1 0.000(6) 12_655 ?
F1 F7 0.84(2) 12_655 ?
F1 Cr1A 2.338(12) 12_655 ?
F2 F2 0.000(9) 12_655 ?
F2 Cr1A 1.903(12) 12_655 ?
O17 C52 1.256(3) . ?
O17 Cr1A 1.918(11) . ?
C52 C47 1.535(8) . ?
C47 C48 1.522(13) . ?
C47 C49 1.509(16) . ?
C47 C24A 1.583(15) . ?
C48 H48A 0.9800 . ?
C48 H48B 0.9800 . ?
C48 H48C 0.9800 . ?
C49 H49A 0.9800 . ?
C49 H49B 0.9800 . ?
C49 H49C 0.9800 . ?
C24A H24A 0.9800 . ?
C24A H24B 0.9800 . ?
C24A H24C 0.9800 . ?
N2 C42 1.452(7) . ?
N2 C43 1.440(6) . ?
N2 C44 1.240(7) . ?
N1 H1 0.8800 . ?
N1 C41 1.344(8) . ?
N1 C44 1.355(7) . ?
C41 H41 0.9500 . ?
C41 C42 1.317(9) . ?
C42 H42 0.9500 . ?
C43 H43A 0.9800 . ?
C43 H43B 0.9800 . ?
C43 H43C 0.9800 . ?
C44 C45 1.458(9) . ?
C45 H45A 0.9800 . ?
C45 H45B 0.9800 . ?
C45 H45C 0.9800 . ?
Cr2 F3 1.946(15) . ?
Cr2 F4 1.87(2) . ?
Cr2 O2 1.917(8) . ?
Cr2 O4 1.983(11) . ?
Cr2 O5 1.905(9) . ?
Cr2 O21 1.954(9) . ?
O1 C1 1.244(11) . ?
O2 C1 1.264(10) . ?
C1 C2 1.506(11) . ?
C2 C3 1.525(13) . ?
C2 C4 1.513(13) . ?
C2 C5 1.517(13) . ?
C3 H3A 0.9800 . ?
C3 H3B 0.9800 . ?
C3 H3C 0.9800 . ?
C4 H4A 0.9800 . ?
C4 H4B 0.9800 . ?
C4 H4C 0.9800 . ?
C5 H5A 0.9800 . ?
C5 H5B 0.9800 . ?
C5 H5C 0.9800 . ?
O3 C6 1.243(11) . ?
O4 C6 1.288(10) . ?
C6 C7 1.522(10) . ?
C7 C8 1.566(11) . ?
C7 C9 1.503(11) . ?
C7 C10 1.511(11) . ?
C8 H8A 0.9800 . ?
C8 H8B 0.9800 . ?
C8 H8C 0.9800 . ?
C9 H9A 0.9800 . ?
C9 H9B 0.9800 . ?
C9 H9C 0.9800 . ?
C10 H10A 0.9800 . ?
C10 H10B 0.9800 . ?
C10 H10C 0.9800 . ?
O5 C11 1.252(11) . ?
O6 C11 1.250(10) . ?
C11 C12 1.532(10) . ?
C12 C13 1.516(12) . ?
C12 C14 1.539(12) . ?
C12 C15 1.505(12) . ?
C13 H13A 0.9800 . ?
C13 H13B 0.9800 . ?
C13 H13C 0.9800 . ?
C14 H14A 0.9800 . ?
C14 H14B 0.9800 . ?
C14 H14C 0.9800 . ?
C15 H15A 0.9800 . ?
C15 H15B 0.9800 . ?
C15 H15C 0.9800 . ?
O8 C16 1.255(9) . ?
O21 C16 1.277(10) . ?
C16 C17 1.526(10) . ?
C17 C18 1.535(11) . ?
C17 C19 1.511(10) . ?
C17 C20 1.535(10) . ?
C18 H18A 0.9800 . ?
C18 H18B 0.9800 . ?
C18 H18C 0.9800 . ?
C19 H19A 0.9800 . ?
C19 H19B 0.9800 . ?
C19 H19C 0.9800 . ?
C20 H20A 0.9800 . ?
C20 H20B 0.9800 . ?
C20 H20C 0.9800 . ?
O19 C1A 1.382(13) . ?
O19 C1D 1.369(13) . ?
C1A H1AA 0.9900 . ?
C1A H1AB 0.9900 . ?
C1A C1B 1.549(13) . ?
C1B H1BA 0.9900 . ?
C1B H1BB 0.9900 . ?
C1B C1C 1.556(14) . ?
C1C H1CA 0.9900 . ?
C1C H1CB 0.9900 . ?
C1C C1D 1.539(13) . ?
C1D H1DA 0.9900 . ?
C1D H1DB 0.9900 . ?
O18 C1E 1.339(14) . ?
O18 C1H 1.342(15) . ?
C1E H1EA 0.9900 . ?
C1E H1EB 0.9900 . ?
C1E C1F 1.533(13) . ?
C1F H1FA 0.9900 . ?
C1F H1FB 0.9900 . ?
C1F C1G 1.539(14) . ?
C1G H1GA 0.9900 . ?
C1G H1GB 0.9900 . ?
C1G C1H 1.546(14) . ?
C1H H1HA 0.9900 . ?
C1H H1HB 0.9900 . ?
O14 C31 1.245(11) . ?
O13 C31 1.271(10) . ?
O13 Cr4 1.998(10) . ?
C31 C32 1.521(9) . ?
C32 C33 1.510(12) . ?
C32 C34 1.520(12) . ?
C32 C35 1.534(12) . ?
C33 H33A 0.9800 . ?
C33 H33B 0.9800 . ?
C33 H33C 0.9800 . ?
C34 H34A 0.9800 . ?
C34 H34B 0.9800 . ?
C34 H34C 0.9800 . ?
C35 H35A 0.9800 . ?
C35 H35B 0.9800 . ?
C35 H35C 0.9800 . ?
Cr4 F6 1.802(18) . ?
Cr4 F5 2.00(2) . ?
Cr4 O15 1.944(13) . ?
Cr4 O10 2.047(12) . ?
Cr4 O12 1.992(11) . ?
O15 C36 1.246(11) . ?
O16 C36 1.272(11) . ?
C36 C37 1.522(10) . ?
C37 C38 1.495(12) . ?
C37 C39 1.548(14) . ?
C37 C40 1.515(13) . ?
C38 H38A 0.9800 . ?
C38 H38B 0.9800 . ?
C38 H38C 0.9800 . ?
C39 H39A 0.9800 . ?
C39 H39B 0.9800 . ?
C39 H39C 0.9800 . ?
C40 H40A 0.9800 . ?
C40 H40B 0.9800 . ?
C40 H40C 0.9800 . ?
O10 C21 1.241(11) . ?
O9 C21 1.266(11) . ?
C21 C22 1.523(10) . ?
C22 C23 1.526(13) . ?
C22 C24 1.523(11) . ?
C22 C25 1.512(12) . ?
C23 H23A 0.9800 . ?
C23 H23B 0.9800 . ?
C23 H23C 0.9800 . ?
C24 H24D 0.9800 . ?
C24 H24E 0.9800 . ?
C24 H24F 0.9800 . ?
C25 H25A 0.9800 . ?
C25 H25B 0.9800 . ?
C25 H25C 0.9800 . ?
O11 C26 1.229(10) . ?
O12 C26 1.261(10) . ?
C26 C27 1.522(10) . ?
C27 C28 1.557(13) . ?
C27 C29 1.499(12) . ?
C27 C30 1.492(13) . ?
C28 H28A 0.9800 . ?
C28 H28B 0.9800 . ?
C28 H28C 0.9800 . ?
C29 H29A 0.9800 . ?
C29 H29B 0.9800 . ?
C29 H29C 0.9800 . ?
C30 H30A 0.9800 . ?
C30 H30B 0.9800 . ?
C30 H30C 0.9800 . ?
F7 F7 0.00(5) 12_655 ?
F7 Cr1A 1.939(16) . ?
F7 Cr1A 1.939(16) 12_655 ?
O20 C61 1.24(2) 12_655 ?
O20 C61 1.24(2) . ?
O20 Cr1A 1.91(2) . ?
C61 C61 0.00(5) 12_655 ?
C61 C62 1.527(15) . ?
C62 C63 1.524(14) 12_655 ?
C62 C63 1.524(14) . ?
C62 C64 1.508(16) . ?
C63 H63A 0.9800 . ?
C63 H63B 0.9800 . ?
C63 H63C 0.9800 . ?
C64 H64C 0.9800 . ?
C64 H64B 0.9800 . ?
C64 H64A 0.9800 . ?
C64 H46B 1.15(3) 12_655 ?
C64 H46C 1.15(3) 12_655 ?
C46 H46A 0.9800 . ?
C46 H46B 0.9800 . ?
C46 H46C 0.9800 . ?
C46 C50 1.389(17) . ?
C50 N4 1.102(17) . ?
Cr1A F8 2.114(14) . ?
Cr1A F9 1.954(15) . ?

loop_
_geom_angle_atom_site_label_1
_geom_angle_atom_site_label_2
_geom_angle_atom_site_label_3
_geom_angle
_geom_angle_site_symmetry_1
_geom_angle_site_symmetry_3
_geom_angle_publ_flag
F2 Cr1 F1 78.98(12) . . ?
F2 Cr1 O17 90.16(15) . . ?
F2 Cr1 F3 166.0(4) . . ?
F2 Cr1 O1 99.9(5) . . ?
F2 Cr1 O3 90.0(5) . . ?
O17 Cr1 F1 87.06(12) . . ?
O17 Cr1 F3 87.6(4) . . ?
O17 Cr1 O1 85.2(7) . . ?
O17 Cr1 O3 175.1(6) . . ?
F3 Cr1 F1 87.1(4) . . ?
O1 Cr1 F1 172.2(6) . . ?
O1 Cr1 F3 93.6(6) . . ?
O3 Cr1 F1 97.8(6) . . ?
O3 Cr1 F3 93.4(7) . . ?
O3 Cr1 O1 89.9(9) . . ?
F4 Cr3 O6 90.1(6) . . ?
F4 Cr3 O9 173.8(6) . . ?
F4 Cr3 O11 89.3(7) . . ?
O6 Cr3 O11 87.0(2) . . ?
O8 Cr3 F4 88.6(7) . . ?
O8 Cr3 O6 92.8(3) . . ?
O8 Cr3 O9 88.6(3) . . ?
O8 Cr3 O11 177.9(4) . . ?
F5 Cr3 F4 90.8(2) . . ?
F5 Cr3 O6 178.8(7) . . ?
F5 Cr3 O8 88.1(8) . . ?
F5 Cr3 O9 94.5(7) . . ?
F5 Cr3 O11 92.2(8) . . ?
O9 Cr3 O6 84.59(18) . . ?
O9 Cr3 O11 93.5(3) . . ?
Zn1 F1 Cr1 94.58(18) 12_655 . ?
Zn1 F1 Cr1A 4.3(3) 12_655 12_655 ?
Cr1 F1 Cr1A 90.7(3) . 12_655 ?
F1 F1 Zn1 0(10) 12_655 12_655 ?
F1 F1 Cr1 0(10) 12_655 . ?
F1 F1 F7 0(10) 12_655 12_655 ?
F1 F1 Cr1A 0(10) 12_655 12_655 ?
F7 F1 Cr1A 52.1(7) 12_655 12_655 ?
Zn1 F2 Cr1 102.90(17) 12_655 . ?
F2 F2 Zn1 0(10) 12_655 12_655 ?
F2 F2 Cr1 0(10) 12_655 . ?
F2 F2 Cr1A 0(10) 12_655 12_655 ?
C52 O17 Cr1 129.1(3) . . ?
C52 O17 Cr1A 131.1(4) . . ?
O17 C52 O17 126.0(4) 12_655 . ?
O17 C52 C47 117.3(5) 12_655 . ?
O17 C52 C47 116.4(5) . . ?
C52 C47 C24A 105.8(8) . . ?
C48 C47 C52 109.3(9) . . ?
C48 C47 C24A 118.1(17) . . ?
C49 C47 C52 107.2(11) . . ?
C49 C47 C48 105.2(16) . . ?
C49 C47 C24A 110.7(15) . . ?
C47 C48 H48A 109.5 . . ?
C47 C48 H48B 109.5 . . ?
C47 C48 H48C 109.5 . . ?
H48A C48 H48B 109.5 . . ?
H48A C48 H48C 109.5 . . ?
H48B C48 H48C 109.5 . . ?
C47 C49 H49A 109.5 . . ?
C47 C49 H49B 109.5 . . ?
C47 C49 H49C 109.5 . . ?
H49A C49 H49B 109.5 . . ?
H49A C49 H49C 109.5 . . ?
H49B C49 H49C 109.5 . . ?
C47 C24A H24A 109.5 . . ?
C47 C24A H24B 109.5 . . ?
C47 C24A H24C 109.5 . . ?
H24A C24A H24B 109.5 . . ?
H24A C24A H24C 109.5 . . ?
H24B C24A H24C 109.5 . . ?
C43 N2 C42 122.2(5) . . ?
C44 N2 C42 106.9(4) . . ?
C44 N2 C43 130.9(4) . . ?
C41 N1 H1 125.5 . . ?
C41 N1 C44 109.0(5) . . ?
C44 N1 H1 125.5 . . ?
N1 C41 H41 126.6 . . ?
C42 C41 N1 106.8(6) . . ?
C42 C41 H41 126.6 . . ?
N2 C42 H42 126.5 . . ?
C41 C42 N2 107.0(6) . . ?
C41 C42 H42 126.5 . . ?
N2 C43 H43A 109.5 . . ?
N2 C43 H43B 109.5 . . ?
N2 C43 H43C 109.5 . . ?
H43A C43 H43B 109.5 . . ?
H43A C43 H43C 109.5 . . ?
H43B C43 H43C 109.5 . . ?
N2 C44 N1 110.3(5) . . ?
N2 C44 C45 123.8(6) . . ?
N1 C44 C45 125.9(6) . . ?
C44 C45 H45A 109.5 . . ?
C44 C45 H45B 109.5 . . ?
C44 C45 H45C 109.5 . . ?
H45A C45 H45B 109.5 . . ?
H45A C45 H45C 109.5 . . ?
H45B C45 H45C 109.5 . . ?
F3 Cr2 O4 90.5(6) . . ?
F3 Cr2 O21 85.8(5) . . ?
F4 Cr2 F3 86.8(7) . . ?
F4 Cr2 O2 177.6(7) . . ?
F4 Cr2 O4 89.4(8) . . ?
F4 Cr2 O5 89.9(8) . . ?
F4 Cr2 O21 89.4(8) . . ?
O2 Cr2 F3 95.5(4) . . ?
O2 Cr2 O4 91.6(4) . . ?
O2 Cr2 O21 89.8(3) . . ?
O5 Cr2 F3 176.6(5) . . ?
O5 Cr2 O2 87.9(4) . . ?
O5 Cr2 O4 89.1(4) . . ?
O5 Cr2 O21 94.6(3) . . ?
O21 Cr2 O4 176.1(5) . . ?
Cr2 F3 Cr1 118.2(7) . . ?
Cr2 F4 Cr3 125.4(11) . . ?
C1 O1 Cr1 130.5(10) . . ?
C1 O2 Cr2 137.8(8) . . ?
O1 C1 O2 123.9(12) . . ?
O1 C1 C2 118.7(11) . . ?
O2 C1 C2 117.3(10) . . ?
C1 C2 C3 109.3(12) . . ?
C1 C2 C4 107.0(13) . . ?
C1 C2 C5 109.4(11) . . ?
C4 C2 C3 108.1(14) . . ?
C4 C2 C5 115.0(16) . . ?
C5 C2 C3 107.9(13) . . ?
C2 C3 H3A 109.5 . . ?
C2 C3 H3B 109.5 . . ?
C2 C3 H3C 109.5 . . ?
H3A C3 H3B 109.5 . . ?
H3A C3 H3C 109.5 . . ?
H3B C3 H3C 109.5 . . ?
C2 C4 H4A 109.5 . . ?
C2 C4 H4B 109.5 . . ?
C2 C4 H4C 109.5 . . ?
H4A C4 H4B 109.5 . . ?
H4A C4 H4C 109.5 . . ?
H4B C4 H4C 109.5 . . ?
C2 C5 H5A 109.5 . . ?
C2 C5 H5B 109.5 . . ?
C2 C5 H5C 109.5 . . ?
H5A C5 H5B 109.5 . . ?
H5A C5 H5C 109.5 . . ?
H5B C5 H5C 109.5 . . ?
C6 O3 Cr1 135.7(13) . . ?
C6 O4 Cr2 129.2(10) . . ?
O3 C6 O4 123.5(12) . . ?
O3 C6 C7 120.8(11) . . ?
O4 C6 C7 115.6(11) . . ?
C6 C7 C8 104.5(10) . . ?
C9 C7 C6 112.6(10) . . ?
C9 C7 C8 108.0(10) . . ?
C9 C7 C10 112.2(10) . . ?
C10 C7 C6 111.1(10) . . ?
C10 C7 C8 108.0(9) . . ?
C7 C8 H8A 109.5 . . ?
C7 C8 H8B 109.5 . . ?
C7 C8 H8C 109.5 . . ?
H8A C8 H8B 109.5 . . ?
H8A C8 H8C 109.5 . . ?
H8B C8 H8C 109.5 . . ?
C7 C9 H9A 109.5 . . ?
C7 C9 H9B 109.5 . . ?
C7 C9 H9C 109.5 . . ?
H9A C9 H9B 109.5 . . ?
H9A C9 H9C 109.5 . . ?
H9B C9 H9C 109.5 . . ?
C7 C10 H10A 109.5 . . ?
C7 C10 H10B 109.5 . . ?
C7 C10 H10C 109.5 . . ?
H10A C10 H10B 109.5 . . ?
H10A C10 H10C 109.5 . . ?
H10B C10 H10C 109.5 . . ?
C11 O5 Cr2 127.7(8) . . ?
C11 O6 Cr3 132.4(7) . . ?
O5 C11 C12 114.3(9) . . ?
O6 C11 O5 127.6(9) . . ?
O6 C11 C12 117.8(9) . . ?
C11 C12 C14 109.8(10) . . ?
C13 C12 C11 107.0(10) . . ?
C13 C12 C14 110.8(13) . . ?
C15 C12 C11 107.9(10) . . ?
C15 C12 C13 110.1(12) . . ?
C15 C12 C14 111.2(12) . . ?
C12 C13 H13A 109.5 . . ?
C12 C13 H13B 109.5 . . ?
C12 C13 H13C 109.5 . . ?
H13A C13 H13B 109.5 . . ?
H13A C13 H13C 109.5 . . ?
H13B C13 H13C 109.5 . . ?
C12 C14 H14A 109.5 . . ?
C12 C14 H14B 109.5 . . ?
C12 C14 H14C 109.5 . . ?
H14A C14 H14B 109.5 . . ?
H14A C14 H14C 109.5 . . ?
H14B C14 H14C 109.5 . . ?
C12 C15 H15A 109.5 . . ?
C12 C15 H15B 109.5 . . ?
C12 C15 H15C 109.5 . . ?
H15A C15 H15B 109.5 . . ?
H15A C15 H15C 109.5 . . ?
H15B C15 H15C 109.5 . . ?
C16 O8 Cr3 128.7(6) . . ?
C16 O21 Cr2 135.6(8) . . ?
O8 C16 O21 124.4(9) . . ?
O8 C16 C17 115.4(8) . . ?
O21 C16 C17 120.2(9) . . ?
C16 C17 C18 107.9(10) . . ?
C16 C17 C20 107.5(9) . . ?
C18 C17 C20 105.4(11) . . ?
C19 C17 C16 110.8(7) . . ?
C19 C17 C18 114.2(11) . . ?
C19 C17 C20 110.8(11) . . ?
C17 C18 H18A 109.5 . . ?
C17 C18 H18B 109.5 . . ?
C17 C18 H18C 109.5 . . ?
H18A C18 H18B 109.5 . . ?
H18A C18 H18C 109.5 . . ?
H18B C18 H18C 109.5 . . ?
C17 C19 H19A 109.5 . . ?
C17 C19 H19B 109.5 . . ?
C17 C19 H19C 109.5 . . ?
H19A C19 H19B 109.5 . . ?
H19A C19 H19C 109.5 . . ?
H19B C19 H19C 109.5 . . ?
C17 C20 H20A 109.5 . . ?
C17 C20 H20B 109.5 . . ?
C17 C20 H20C 109.5 . . ?
H20A C20 H20B 109.5 . . ?
H20A C20 H20C 109.5 . . ?
H20B C20 H20C 109.5 . . ?
C1D O19 C1A 114.0(17) . . ?
O19 C1A H1AA 110.7 . . ?
O19 C1A H1AB 110.7 . . ?
O19 C1A C1B 105.0(12) . . ?
H1AA C1A H1AB 108.8 . . ?
C1B C1A H1AA 110.7 . . ?
C1B C1A H1AB 110.7 . . ?
C1A C1B H1BA 111.1 . . ?
C1A C1B H1BB 111.1 . . ?
C1A C1B C1C 103.4(8) . . ?
H1BA C1B H1BB 109.0 . . ?
C1C C1B H1BA 111.1 . . ?
C1C C1B H1BB 111.1 . . ?
C1B C1C H1CA 111.2 . . ?
C1B C1C H1CB 111.2 . . ?
H1CA C1C H1CB 109.2 . . ?
C1D C1C C1B 102.6(10) . . ?
C1D C1C H1CA 111.2 . . ?
C1D C1C H1CB 111.2 . . ?
O19 C1D C1C 102.7(14) . . ?
O19 C1D H1DA 111.2 . . ?
O19 C1D H1DB 111.2 . . ?
C1C C1D H1DA 111.2 . . ?
C1C C1D H1DB 111.2 . . ?
H1DA C1D H1DB 109.1 . . ?
C1E O18 C1H 117(2) . . ?
O18 C1E H1EA 110.5 . . ?
O18 C1E H1EB 110.5 . . ?
O18 C1E C1F 106.3(14) . . ?
H1EA C1E H1EB 108.7 . . ?
C1F C1E H1EA 110.5 . . ?
C1F C1E H1EB 110.5 . . ?
C1E C1F H1FA 110.9 . . ?
C1E C1F H1FB 110.9 . . ?
C1E C1F C1G 104.2(9) . . ?
H1FA C1F H1FB 108.9 . . ?
C1G C1F H1FA 110.9 . . ?
C1G C1F H1FB 110.9 . . ?
C1F C1G H1GA 111.1 . . ?
C1F C1G H1GB 111.1 . . ?
C1F C1G C1H 103.5(11) . . ?
H1GA C1G H1GB 109.0 . . ?
C1H C1G H1GA 111.1 . . ?
C1H C1G H1GB 111.1 . . ?
O18 C1H C1G 104.9(17) . . ?
O18 C1H H1HA 110.8 . . ?
O18 C1H H1HB 110.8 . . ?
C1G C1H H1HA 110.8 . . ?
C1G C1H H1HB 110.8 . . ?
H1HA C1H H1HB 108.8 . . ?
Zn1 O14 Cr1 0.00(9) 4_586 4_586 ?
C31 O14 Zn1 127.3(12) . 4_586 ?
C31 O14 Cr1 127.3(12) . 4_586 ?
C31 O13 Cr4 134.0(8) . . ?
O14 C31 O13 127.2(11) . . ?
O14 C31 C32 120.4(11) . . ?
O13 C31 C32 112.4(9) . . ?
C31 C32 C34 105.7(10) . . ?
C31 C32 C35 110.3(11) . . ?
C33 C32 C31 109.9(11) . . ?
C33 C32 C34 109.6(12) . . ?
C33 C32 C35 113.1(13) . . ?
C34 C32 C35 107.9(11) . . ?
C32 C33 H33A 109.5 . . ?
C32 C33 H33B 109.5 . . ?
C32 C33 H33C 109.5 . . ?
H33A C33 H33B 109.5 . . ?
H33A C33 H33C 109.5 . . ?
H33B C33 H33C 109.5 . . ?
C32 C34 H34A 109.5 . . ?
C32 C34 H34B 109.5 . . ?
C32 C34 H34C 109.5 . . ?
H34A C34 H34B 109.5 . . ?
H34A C34 H34C 109.5 . . ?
H34B C34 H34C 109.5 . . ?
C32 C35 H35A 109.5 . . ?
C32 C35 H35B 109.5 . . ?
C32 C35 H35C 109.5 . . ?
H35A C35 H35B 109.5 . . ?
H35A C35 H35C 109.5 . . ?
H35B C35 H35C 109.5 . . ?
O13 Cr4 O10 81.5(4) . . ?
F6 Cr4 O13 92.6(6) . . ?
F6 Cr4 F5 93.5(8) . . ?
F6 Cr4 O15 92.0(7) . . ?
F6 Cr4 O10 173.3(6) . . ?
F6 Cr4 O12 92.2(7) . . ?
F5 Cr4 O13 172.9(7) . . ?
F5 Cr4 O10 92.6(7) . . ?
O15 Cr4 O13 91.8(5) . . ?
O15 Cr4 F5 91.6(8) . . ?
O15 Cr4 O10 85.1(5) . . ?
O15 Cr4 O12 175.1(5) . . ?
O12 Cr4 O13 85.7(4) . . ?
O12 Cr4 F5 90.5(8) . . ?
O12 Cr4 O10 90.4(4) . . ?
Zn1 F6 Cr1 0.00(11) 4_586 4_586 ?
Cr4 F6 Zn1 127.2(9) . 4_586 ?
Cr4 F6 Cr1 127.2(9) . 4_586 ?
Cr3 F5 Cr4 120.9(10) . . ?
C36 O15 Cr4 133.2(10) . . ?
Zn1 O16 Cr1 0.00(12) 4_586 4_586 ?
C36 O16 Zn1 129.8(12) . 4_586 ?
C36 O16 Cr1 129.8(12) . 4_586 ?
O15 C36 O16 126.7(12) . . ?
O15 C36 C37 115.8(11) . . ?
O16 C36 C37 116.4(12) . . ?
C36 C37 C39 105.1(12) . . ?
C38 C37 C36 111.0(11) . . ?
C38 C37 C39 109.3(15) . . ?
C38 C37 C40 114.0(14) . . ?
C40 C37 C36 110.4(11) . . ?
C40 C37 C39 106.6(14) . . ?
C37 C38 H38A 109.5 . . ?
C37 C38 H38B 109.5 . . ?
C37 C38 H38C 109.5 . . ?
H38A C38 H38B 109.5 . . ?
H38A C38 H38C 109.5 . . ?
H38B C38 H38C 109.5 . . ?
C37 C39 H39A 109.5 . . ?
C37 C39 H39B 109.5 . . ?
C37 C39 H39C 109.5 . . ?
H39A C39 H39B 109.5 . . ?
H39A C39 H39C 109.5 . . ?
H39B C39 H39C 109.5 . . ?
C37 C40 H40A 109.5 . . ?
C37 C40 H40B 109.5 . . ?
C37 C40 H40C 109.5 . . ?
H40A C40 H40B 109.5 . . ?
H40A C40 H40C 109.5 . . ?
H40B C40 H40C 109.5 . . ?
C21 O10 Cr4 135.8(10) . . ?
C21 O9 Cr3 133.7(7) . . ?
O10 C21 O9 123.6(11) . . ?
O10 C21 C22 123.4(10) . . ?
O9 C21 C22 113.0(10) . . ?
C21 C22 C23 106.5(11) . . ?
C24 C22 C21 110.9(11) . . ?
C24 C22 C23 109.6(12) . . ?
C25 C22 C21 109.5(10) . . ?
C25 C22 C23 109.6(11) . . ?
C25 C22 C24 110.7(13) . . ?
C22 C23 H23A 109.5 . . ?
C22 C23 H23B 109.5 . . ?
C22 C23 H23C 109.5 . . ?
H23A C23 H23B 109.5 . . ?
H23A C23 H23C 109.5 . . ?
H23B C23 H23C 109.5 . . ?
C22 C24 H24D 109.5 . . ?
C22 C24 H24E 109.5 . . ?
C22 C24 H24F 109.5 . . ?
H24D C24 H24E 109.5 . . ?
H24D C24 H24F 109.5 . . ?
H24E C24 H24F 109.5 . . ?
C22 C25 H25A 109.5 . . ?
C22 C25 H25B 109.5 . . ?
C22 C25 H25C 109.5 . . ?
H25A C25 H25B 109.5 . . ?
H25A C25 H25C 109.5 . . ?
H25B C25 H25C 109.5 . . ?
C26 O11 Cr3 136.1(6) . . ?
C26 O12 Cr4 131.2(8) . . ?
O11 C26 O12 126.3(9) . . ?
O11 C26 C27 116.4(9) . . ?
O12 C26 C27 117.3(9) . . ?
C26 C27 C28 101.7(10) . . ?
C29 C27 C26 110.4(9) . . ?
C29 C27 C28 105.8(12) . . ?
C30 C27 C26 110.8(9) . . ?
C30 C27 C28 112.3(13) . . ?
C30 C27 C29 114.9(12) . . ?
C27 C28 H28A 109.5 . . ?
C27 C28 H28B 109.5 . . ?
C27 C28 H28C 109.5 . . ?
H28A C28 H28B 109.5 . . ?
H28A C28 H28C 109.5 . . ?
H28B C28 H28C 109.5 . . ?
C27 C29 H29A 109.5 . . ?
C27 C29 H29B 109.5 . . ?
C27 C29 H29C 109.5 . . ?
H29A C29 H29B 109.5 . . ?
H29A C29 H29C 109.5 . . ?
H29B C29 H29C 109.5 . . ?
C27 C30 H30A 109.5 . . ?
C27 C30 H30B 109.5 . . ?
C27 C30 H30C 109.5 . . ?
H30A C30 H30B 109.5 . . ?
H30A C30 H30C 109.5 . . ?
H30B C30 H30C 109.5 . . ?
F7 F7 Cr1A 0(10) 12_655 . ?
F7 F7 Cr1A 0(10) 12_655 12_655 ?
Cr1A F7 Cr1A 111.9(12) . 12_655 ?
F2 O20 Cr1A 68.3(8) 12_655 . ?
C61 O20 C61 0(2) 12_655 . ?
C61 O20 Cr1A 136.2(17) . . ?
C61 O20 Cr1A 136.2(17) 12_655 . ?
F2 C61 C62 179.3(17) 12_655 . ?
O20 C61 C62 119.9(13) 12_655 . ?
O20 C61 C62 119.9(13) . . ?
C61 C61 O20 0(10) 12_655 . ?
C61 C61 C62 0(10) 12_655 . ?
C61 C62 C61 0.0(18) 12_655 . ?
C63 C62 C61 109.6(16) 12_655 . ?
C63 C62 C61 109.6(16) . . ?
C64 C62 C61 105.1(17) . . ?
C64 C62 C63 111.4(12) . . ?
C62 C63 H63A 109.5 . . ?
C62 C63 H63B 109.5 . . ?
C62 C63 H63C 109.5 . . ?
H63A C63 H63B 109.5 . . ?
H63A C63 H63C 109.5 . . ?
H63B C63 H63C 109.5 . . ?
C62 C64 H64C 109.5 . . ?
C62 C64 H64B 109.5 . . ?
C62 C64 H64A 109.5 . . ?
H64C C64 H64B 109.5 . . ?
H64C C64 H64A 109.5 . . ?
H64B C64 H64A 109.5 . . ?
H46B C64 H46C 88.7 12_655 12_655 ?
H46A C46 H64C 130.6 . 12_655 ?
H46A C46 H64B 129.8 . 12_655 ?
H46A C46 H46B 109.5 . . ?
H46A C46 H46C 109.5 . . ?
H46B C46 H64C 37.3 . 12_655 ?
H46B C46 H64B 116.8 . 12_655 ?
H46B C46 H46C 109.5 . . ?
H46C C46 H64C 115.9 . 12_655 ?
H46C C46 H64B 37.2 . 12_655 ?
C50 C46 H64C 73.0(19) . 12_655 ?
C50 C46 H64B 72.9(19) . 12_655 ?
C50 C46 H46A 109.5 . . ?
C50 C46 H46B 109.5 . . ?
C50 C46 H46C 109.5 . . ?
C46 C50 H64C 43.7(12) . 12_655 ?
C46 C50 H64B 42.3(11) . 12_655 ?
N4 C50 H64C 136.3(18) . 12_655 ?
N4 C50 H64B 137.8(18) . 12_655 ?
N4 C50 C46 180(3) . . ?
O17 Cr1A F7 92.3(7) . 12_655 ?
O17 Cr1A F7 92.3(7) . . ?
O17 Cr1A F8 90.1(13) . . ?
O17 Cr1A F9 100.2(15) . . ?
F7 Cr1A F7 0.0(14) 12_655 . ?
F7 Cr1A F8 67.0(16) 12_655 . ?
F7 Cr1A F8 67.0(16) . . ?
F7 Cr1A F9 142.3(15) 12_655 . ?
F7 Cr1A F9 142.3(15) . . ?
O20 Cr1A O17 104.5(8) . . ?
O20 Cr1A F7 97.5(11) . . ?
O20 Cr1A F8 159.4(16) . . ?
O20 Cr1A F9 113.2(15) . . ?
F9 Cr1A F8 77(2) . . ?

loop_
_geom_torsion_atom_site_label_1
_geom_torsion_atom_site_label_2
_geom_torsion_atom_site_label_3
_geom_torsion_atom_site_label_4
_geom_torsion
_geom_torsion_site_symmetry_1
_geom_torsion_site_symmetry_2
_geom_torsion_site_symmetry_3
_geom_torsion_site_symmetry_4
_geom_torsion_publ_flag
Zn1 O14 C31 O13 8(4) 4_586 . . . ?
Zn1 O14 C31 C32 -173.1(14) 4_586 . . . ?
Zn1 O16 C36 O15 8(3) 4_586 . . . ?
Zn1 O16 C36 C37 -159.7(13) 4_586 . . . ?
Cr1 O17 C52 O17 3.8(9) . . . 12_655 ?
Cr1 O17 C52 C47 178.6(6) . . . . ?
Cr1 O1 C1 O2 -2(4) . . . . ?
Cr1 O1 C1 C2 176.1(16) . . . . ?
Cr1 O3 C6 O4 7(4) . . . . ?
Cr1 O3 C6 C7 -177.5(14) . . . . ?
Cr1 O14 C31 O13 8(4) 4_586 . . . ?
Cr1 O14 C31 C32 -173.1(14) 4_586 . . . ?
Cr1 O16 C36 O15 8(3) 4_586 . . . ?
Cr1 O16 C36 C37 -159.7(13) 4_586 . . . ?
Cr3 O6 C11 O5 26(2) . . . . ?
Cr3 O6 C11 C12 -159.8(8) . . . . ?
Cr3 O8 C16 O21 10(2) . . . . ?
Cr3 O8 C16 C17 -168.8(7) . . . . ?
Cr3 O9 C21 O10 -8(3) . . . . ?
Cr3 O9 C21 C22 175.3(8) . . . . ?
Cr3 O11 C26 O12 -15(2) . . . . ?
Cr3 O11 C26 C27 163.9(7) . . . . ?
F2 O20 C61 O20 8(2) 12_655 . . 12_655 ?
F2 O20 C61 C61 0.0(11) 12_655 . . 12_655 ?
F2 O20 C61 C62 -179(2) 12_655 . . . ?
O17 C52 C47 C48 173.2(13) . . . . ?
O17 C52 C47 C48 -11.5(16) 12_655 . . . ?
O17 C52 C47 C49 59.6(14) . . . . ?
O17 C52 C47 C49 -125.1(13) 12_655 . . . ?
O17 C52 C47 C24A -58.6(14) . . . . ?
O17 C52 C47 C24A 116.7(13) 12_655 . . . ?
N1 C41 C42 N2 -1.0(8) . . . . ?
C41 N1 C44 N2 0.2(7) . . . . ?
C41 N1 C44 C45 178.4(9) . . . . ?
C42 N2 C44 N1 -0.8(6) . . . . ?
C42 N2 C44 C45 -179.0(7) . . . . ?
C43 N2 C42 C41 178.3(6) . . . . ?
C43 N2 C44 N1 -177.7(6) . . . . ?
C43 N2 C44 C45 4.1(11) . . . . ?
C44 N2 C42 C41 1.1(7) . . . . ?
C44 N1 C41 C42 0.5(8) . . . . ?
Cr2 O2 C1 O1 -23(3) . . . . ?
Cr2 O2 C1 C2 159.1(11) . . . . ?
Cr2 O4 C6 O3 -33(3) . . . . ?
Cr2 O4 C6 C7 151.0(11) . . . . ?
Cr2 O5 C11 O6 12(3) . . . . ?
Cr2 O5 C11 C12 -162.0(9) . . . . ?
Cr2 O21 C16 O8 26(2) . . . . ?
Cr2 O21 C16 C17 -155.7(9) . . . . ?
F3 Cr2 F4 Cr3 -125.7(15) . . . . ?
O1 C1 C2 C3 -37(2) . . . . ?
O1 C1 C2 C4 80(3) . . . . ?
O1 C1 C2 C5 -154(2) . . . . ?
O2 C1 C2 C3 141.3(17) . . . . ?
O2 C1 C2 C4 -102(2) . . . . ?
O2 C1 C2 C5 23(2) . . . . ?
O3 C6 C7 C8 86(2) . . . . ?
O3 C6 C7 C9 -157.3(19) . . . . ?
O3 C6 C7 C10 -31(2) . . . . ?
O4 Cr2 F4 Cr3 143.8(14) . . . . ?
O4 C6 C7 C8 -98.3(17) . . . . ?
O4 C6 C7 C9 19(2) . . . . ?
O4 C6 C7 C10 145.5(14) . . . . ?
O5 Cr2 F4 Cr3 54.7(14) . . . . ?
O5 C11 C12 C13 -112.5(16) . . . . ?
O5 C11 C12 C14 7.8(19) . . . . ?
O5 C11 C12 C15 129.0(15) . . . . ?
O6 C11 C12 C13 72.8(18) . . . . ?
O6 C11 C12 C14 -166.9(15) . . . . ?
O6 C11 C12 C15 -45.6(17) . . . . ?
O8 C16 C17 C18 58.5(16) . . . . ?
O8 C16 C17 C19 -175.8(13) . . . . ?
O8 C16 C17 C20 -54.7(16) . . . . ?
O21 Cr2 F4 Cr3 -39.9(14) . . . . ?
O21 C16 C17 C18 -120.2(14) . . . . ?
O21 C16 C17 C19 5.4(17) . . . . ?
O21 C16 C17 C20 126.6(14) . . . . ?
O19 C1A C1B C1C 0(3) . . . . ?
C1A O19 C1D C1C 36(3) . . . . ?
C1A C1B C1C C1D 19(3) . . . . ?
C1B C1C C1D O19 -32(3) . . . . ?
C1D O19 C1A C1B -23(3) . . . . ?
O18 C1E C1F C1G -1(6) . . . . ?
C1E O18 C1H C1G 20(7) . . . . ?
C1E C1F C1G C1H 11(6) . . . . ?
C1F C1G C1H O18 -18(7) . . . . ?
C1H O18 C1E C1F -13(6) . . . . ?
O14 C31 C32 C33 13(3) . . . . ?
O14 C31 C32 C34 131(2) . . . . ?
O14 C31 C32 C35 -112(2) . . . . ?
O13 C31 C32 C33 -167.6(17) . . . . ?
O13 C31 C32 C34 -49.4(19) . . . . ?
O13 C31 C32 C35 67.0(18) . . . . ?
O13 Cr4 F6 Zn1 42.0(11) . . . 4_586 ?
O13 Cr4 F6 Cr1 42.0(11) . . . 4_586 ?
Cr4 O13 C31 O14 10(4) . . . . ?
Cr4 O13 C31 C32 -169.6(9) . . . . ?
Cr4 O15 C36 O16 6(3) . . . . ?
Cr4 O15 C36 C37 173.2(11) . . . . ?
Cr4 O10 C21 O9 -12(3) . . . . ?
Cr4 O10 C21 C22 164.5(11) . . . . ?
Cr4 O12 C26 O11 0(2) . . . . ?
Cr4 O12 C26 C27 -178.7(8) . . . . ?
F5 Cr4 F6 Zn1 -141.7(12) . . . 4_586 ?
F5 Cr4 F6 Cr1 -141.7(12) . . . 4_586 ?
O15 Cr4 F6 Zn1 -49.9(12) . . . 4_586 ?
O15 Cr4 F6 Cr1 -49.9(12) . . . 4_586 ?
O15 C36 C37 C38 161.5(18) . . . . ?
O15 C36 C37 C39 -80(2) . . . . ?
O15 C36 C37 C40 34(2) . . . . ?
O16 C36 C37 C38 -30(2) . . . . ?
O16 C36 C37 C39 88(2) . . . . ?
O16 C36 C37 C40 -157.1(19) . . . . ?
O10 C21 C22 C23 -113(2) . . . . ?
O10 C21 C22 C24 6(2) . . . . ?
O10 C21 C22 C25 128(2) . . . . ?
O9 C21 C22 C23 63.7(17) . . . . ?
O9 C21 C22 C24 -177.2(16) . . . . ?
O9 C21 C22 C25 -55(2) . . . . ?
O11 C26 C27 C28 80.8(16) . . . . ?
O11 C26 C27 C29 -167.3(14) . . . . ?
O11 C26 C27 C30 -38.7(17) . . . . ?
O12 Cr4 F6 Zn1 127.7(11) . . . 4_586 ?
O12 Cr4 F6 Cr1 127.7(11) . . . 4_586 ?
O12 C26 C27 C28 -100.5(16) . . . . ?
O12 C26 C27 C29 11.4(18) . . . . ?
O12 C26 C27 C30 139.9(15) . . . . ?
O20 C61 C62 C61 0(100) . . . 12_655 ?
O20 C61 C62 C61 0(100) 12_655 . . 12_655 ?
O20 C61 C62 C63 -33.4(19) 12_655 . . 12_655 ?
O20 C61 C62 C63 33.4(19) . . . . ?
O20 C61 C62 C63 153.8(16) . . . 12_655 ?
O20 C61 C62 C63 -153.8(16) 12_655 . . . ?
O20 C61 C62 C64 -86.4(15) . . . . ?
O20 C61 C62 C64 86.4(15) 12_655 . . . ?
C61 O20 C61 F2 0(100) 12_655 . . 12_655 ?
C61 O20 C61 O20 0(100) 12_655 . . 12_655 ?
C61 O20 C61 C62 0(100) 12_655 . . . ?
C61 C61 C62 C63 0(4) 12_655 . . . ?
C61 C61 C62 C63 0(4) 12_655 . . 12_655 ?
C61 C61 C62 C64 0(100) 12_655 . . . ?
Cr1A O17 C52 O17 14.4(10) . . . 12_655 ?
Cr1A O20 C61 F2 -14.3(17) . . . 12_655 ?
Cr1A O20 C61 O20 -6(4) . . . 12_655 ?
Cr1A O20 C61 C61 0.0(7) . . . 12_655 ?
Cr1A O20 C61 C62 167(2) . . . . ?

_shelx_res_file                  
;
TITL s5331l_a.res in Cmca
    s5332r.res
    created by SHELXL-2019/3 at 14:48:27 on 26-Apr-2023
REM Old TITL s5331l in Cmce
REM SHELXT solution in Cmca
REM R1 0.300, Rweak 0.185, Alpha 0.060, Orientation as input
REM Formula found by SHELXT: C41 N8 O4 F20 Zn5
CELL 1.54184 33.259635 20.863077 22.668228 90 90 90
ZERR 4 0.00038 0.000304 0.000298 0 0 0
LATT 7
SYMM -X,0.5-Y,0.5+Z
SYMM -X,0.5+Y,0.5-Z
SYMM +X,-Y,-Z
SFAC C H Cr F N O Zn
UNIT 454.72 833.03 32 48 18.54 157.53 8
EQIV $1 1-X,+Y,+Z
EQIV $2 +X,3-Y,1-Z
DFIX 1.54 C48 C47
SIMU
RIGU
FLAT O20 C61 O20_$1 C62
SADI C64 C63_$1 C63_$1 C63
DFIX 1.54 C49 C47 C48_$1 C47 C24A C47 C48 C47
EADP Cr1A Zn1A
DFIX 1.54 C20 C17 C18 C17 C19 C17
EADP Cr1 Zn1
SADI 0.04 C1F C1H C1E C1G
SADI 0.04 O18 C1F O18 C1G
SADI C1A C1B C1B C1C C1C C1D
SADI 0.04 O19 C1B O19 C1C
SADI 0.04 C1B C1D C1A C1C
SADI C1E C1F C1F C1G C1G C1H
SADI O19 C1A O19 C1D
SADI O18 C1E O18 C1H
DFIX 1.54 C1H C1G C1G C1F C1F C1E C1D C1C C1C C1B C1B C1A
DFIX 1.35 O18 C1E O18 C1H O19 C1D O19 C1A
SADI C1H C1E C1D C1A
SADI C1G C1E C1H C1F C1C C1A C1D C1B
SADI O19 C1C O19 C1B O18 C1F O18 C1G
DFIX 1.45 C50 C46
DFIX 1.14 N4 C50
SADI Cr1A F8 Zn1A F8 Zn1 F1 Cr1 F1
SADI Zn1 F2 Cr1 F2 Cr1A F9 Zn1A F9
EXYZ Cr1 Zn1
EXYZ Cr1A Zn1A

L.S. 64
PLAN  16
SIZE 0.113 0.228 0.335
TEMP -123.0(1)
CONF
FREE F2 C61
FREE F2 C61_$1
FREE F2 O20_$1
FREE F2 O20
BIND Zn1 F3
FREE Zn1 Zn1_$1
FREE Zn1 Cr1A
FREE Zn1 Zn1A
FREE Zn1 F7_$1
FREE Zn1 F7
CONN 30 Cr3
BIND Cr1 F3
FREE Cr1 Cr1A
FREE Cr1 Zn1A
FREE Cr1 F7_$1
FREE Cr1 F7
FREE Zn1A F1_$1
FREE Zn1A F1
FREE Zn1A F2_$1
FREE Zn1A F2
FREE Cr1A F1_$1
FREE Cr1A F1
FREE Cr1A F2_$1
FREE Cr1A F2
FREE F7 F2
FREE F7 F2_$1
FREE F7 F1
FREE F7 F1_$1
BIND O16 Cr1_$2
BIND O16 Zn1_$2
FREE C18 C19
BIND F6 Cr1_$2
BIND F6 Zn1_$2
FREE C20 C18
BIND O14 Cr1_$2
BIND O14 Zn1_$2
BOND $H
LIST 6
MORE -1
fmap 2
acta
REM <olex2.extras>
REM <HklSrc "%.\\s5332r.hkl">
REM </olex2.extras>

WGHT    0.101600    5.855200
FVAR       1.91250   0.32020   0.34060   0.80970
PART -1
ZN1   7    0.546242    1.306291    0.608174    40.50000    0.04074    0.05397 =
         0.04990    0.00190   -0.00001   -0.00094
CR1   3    0.546242    1.306291    0.608174    40.50000    0.04074    0.05397 =
         0.04990    0.00190   -0.00001   -0.00094
CR3   3    0.670171    1.492827    0.493421    10.50000    0.04004    0.06030 =
         0.04027    0.00838    0.00317   -0.00132
PART 0
F1    4    0.500000    1.368165    0.582110    40.50000    0.06707    0.04926 =
         0.04026    0.00510    0.00000    0.00000
F2    4    0.500000    1.268090    0.649245    40.50000    0.07465    0.06000 =
         0.06165    0.01457    0.00000    0.00000
O17   6    0.533641    1.254640    0.536430    11.00000    0.06188    0.08277 =
         0.08084   -0.02482    0.00645    0.00360
C52   1    0.500000    1.238361    0.516240    10.50000    0.07129    0.08101 =
         0.08160   -0.03230    0.00000    0.00000
PART -1
C47   1    0.500360    1.199474    0.458754    10.50000    0.13567    0.18589 =
         0.14049   -0.10499    0.00152   -0.00148
C48   1    0.457854    1.177114    0.444794    10.50000    0.17296    0.24547 =
         0.15651   -0.14384   -0.04242   -0.02773
AFIX  33
H48A  2    0.440809    1.214391    0.436642    10.50000   -1.50000
H48B  2    0.458378    1.149045    0.410138    10.50000   -1.50000
H48C  2    0.447007    1.153509    0.478614    10.50000   -1.50000
AFIX   0
C49   1    0.523885    1.138962    0.470505    10.50000    0.25806    0.18630 =
         0.32128   -0.17662   -0.06247    0.06491
AFIX  33
H49A  2    0.551806    1.149983    0.479877    10.50000   -1.50000
H49B  2    0.511878    1.116034    0.503873    10.50000   -1.50000
H49C  2    0.523249    1.111569    0.435397    10.50000   -1.50000
AFIX   0
C24A  1    0.522696    1.242868    0.411765    10.50000    0.33629    0.32859 =
         0.09538   -0.09622    0.06982   -0.07194
AFIX  33
H24A  2    0.506971    1.281854    0.404753    10.50000   -1.50000
H24B  2    0.549356    1.254510    0.426737    10.50000   -1.50000
H24C  2    0.525589    1.219102    0.374717    10.50000   -1.50000
AFIX   0

PART 0
N2    5    0.500000    1.477520    0.401004    10.50000    0.08039    0.05756 =
         0.04900    0.00042    0.00000    0.00000
PART -1
N1    5    0.486191    1.419808    0.475898    10.50000    0.07075    0.06109 =
         0.04895    0.00491    0.00254    0.00216
AFIX  43
H1    2    0.489982    1.392386    0.504866    10.50000   -1.20000
AFIX   0
C41   1    0.451485    1.450133    0.463858    10.50000    0.05772    0.07051 =
         0.05916    0.00674    0.00112   -0.00361
AFIX  43
H41   2    0.426913    1.446238    0.484923    10.50000   -1.20000
AFIX   0
C42   1    0.458114    1.486285    0.417229    10.50000    0.06980    0.07385 =
         0.06310    0.01309    0.01118    0.00836
AFIX  43
H42   2    0.439113    1.513010    0.397888    10.50000   -1.20000
AFIX   0
C43   1    0.517519    1.508797    0.350555    10.50000    0.10530    0.07483 =
         0.07074    0.01742    0.03960   -0.00443
AFIX  33
H43A  2    0.497571    1.537197    0.332412    10.50000   -1.50000
H43B  2    0.540856    1.534024    0.363106    10.50000   -1.50000
H43C  2    0.526055    1.476458    0.321809    10.50000   -1.50000
AFIX   0
C44   1    0.514405    1.438267    0.436239    10.50000    0.06022    0.07769 =
         0.03606   -0.00485   -0.00088    0.00311
C45   1    0.556219    1.417332    0.435235    10.50000    0.06178    0.13809 =
         0.06790    0.01109    0.00236    0.01532
AFIX  33
H45A  2    0.560763    1.386332    0.467025    10.50000   -1.50000
H45B  2    0.562117    1.397163    0.397162    10.50000   -1.50000
H45C  2    0.573886    1.454428    0.440844    10.50000   -1.50000
AFIX   0

CR2   3    0.637038    1.377313    0.586813    10.50000    0.03129    0.05306 =
         0.04030    0.01125   -0.00986    0.00169
F3    4    0.583270    1.359233    0.557378    10.50000    0.04851    0.04863 =
         0.04311    0.00964    0.00609   -0.00118
F4    4    0.632347    1.457373    0.550012    10.50000    0.03245    0.05540 =
         0.04592    0.00413   -0.00335    0.00918
O1    6    0.587968    1.239141    0.624218    10.50000    0.08204    0.07025 =
         0.09032    0.01798    0.00059   -0.01312
O2    6    0.644266    1.295763    0.624275    10.50000    0.05866    0.06324 =
         0.06342    0.02048   -0.00322    0.00197
C1    1    0.625085    1.243802    0.629634    10.50000    0.08302    0.05553 =
         0.07680    0.00833   -0.00002   -0.00612
C2    1    0.648815    1.184836    0.645670    10.50000    0.11157    0.06919 =
         0.20915    0.02176    0.00978    0.01414
C3    1    0.624513    1.144149    0.688724    10.50000    0.15085    0.13400 =
         0.32250    0.15534   -0.03012   -0.00097
AFIX  33
H3A   2    0.639906    1.105751    0.699213    10.50000   -1.50000
H3B   2    0.618910    1.169106    0.724415    10.50000   -1.50000
H3C   2    0.599108    1.131448    0.670206    10.50000   -1.50000
AFIX   0
C4    1    0.654493    1.146653    0.589552    10.50000    0.47484    0.22300 =
         0.23499   -0.03972   -0.04400    0.24368
AFIX  33
H4A   2    0.669882    1.107716    0.598208    10.50000   -1.50000
H4B   2    0.628160    1.134872    0.573469    10.50000   -1.50000
H4C   2    0.669116    1.172637    0.560624    10.50000   -1.50000
AFIX   0
C5    1    0.687413    1.204616    0.676303    10.50000    0.09007    0.13786 =
         0.36601    0.09683   -0.02261    0.01704
AFIX  33
H5A   2    0.702888    1.166293    0.686765    10.50000   -1.50000
H5B   2    0.703356    1.231616    0.649765    10.50000   -1.50000
H5C   2    0.680934    1.228718    0.712172    10.50000   -1.50000
AFIX   0
SAME 0.02 0.04 O1 > C5
O3    6    0.561972    1.351869    0.682177    10.50000    0.07101    0.09388 =
         0.05247    0.00088    0.00974   -0.03026
O4    6    0.614034    1.414669    0.659841    10.50000    0.04605    0.06087 =
         0.04478    0.00247    0.00508   -0.00876
C6    1    0.589037    1.389791    0.696711    10.50000    0.04963    0.06018 =
         0.04641    0.01808    0.01263   -0.00225
C7    1    0.592594    1.413281    0.760068    10.50000    0.05965    0.06376 =
         0.04818   -0.00280    0.00018   -0.00380
C8    1    0.618011    1.360450    0.791940    10.50000    0.10869    0.09119 =
         0.06869   -0.00392   -0.03458    0.01222
AFIX  33
H8A   2    0.603978    1.319239    0.789399    10.50000   -1.50000
H8B   2    0.644368    1.356871    0.772896    10.50000   -1.50000
H8C   2    0.621597    1.372171    0.833473    10.50000   -1.50000
AFIX   0
C9    1    0.614974    1.475674    0.764831    10.50000    0.16565    0.08444 =
         0.07133   -0.01096    0.02135   -0.04167
AFIX  33
H9A   2    0.641131    1.471675    0.745272    10.50000   -1.50000
H9B   2    0.599350    1.509714    0.745807    10.50000   -1.50000
H9C   2    0.619030    1.486303    0.806519    10.50000   -1.50000
AFIX   0
C10   1    0.551859    1.416221    0.789454    10.50000    0.08916    0.13355 =
         0.05782    0.01123    0.02242    0.01295
AFIX  33
H10A  2    0.538345    1.374721    0.785330    10.50000   -1.50000
H10B  2    0.555247    1.426219    0.831403    10.50000   -1.50000
H10C  2    0.535567    1.449630    0.770690    10.50000   -1.50000
AFIX   0
SAME 0.02 0.04 O1 > C5
O5    6    0.689303    1.400115    0.614008    10.50000    0.03846    0.08187 =
         0.05322    0.01492   -0.00547   -0.00127
O6    6    0.714636    1.452152    0.535661    10.50000    0.03989    0.07354 =
         0.06384    0.01388    0.00009    0.00078
C11   1    0.716967    1.426295    0.585309    10.50000    0.03716    0.07602 =
         0.05943    0.00674   -0.00163   -0.00044
C12   1    0.758742    1.419504    0.613110    10.50000    0.05545    0.10605 =
         0.09540    0.01733   -0.02478    0.00494
C13   1    0.771609    1.485923    0.632653    10.50000    0.10036    0.13639 =
         0.28904   -0.03605   -0.10883    0.00161
AFIX  33
H13A  2    0.753089    1.501631    0.663012    10.50000   -1.50000
H13B  2    0.798908    1.484000    0.648826    10.50000   -1.50000
H13C  2    0.771146    1.515063    0.598751    10.50000   -1.50000
AFIX   0
C14   1    0.756677    1.373429    0.666041    10.50000    0.06553    0.24100 =
         0.10166    0.07864   -0.02722    0.03275
AFIX  33
H14A  2    0.738171    1.390688    0.695697    10.50000   -1.50000
H14B  2    0.747029    1.331455    0.652765    10.50000   -1.50000
H14C  2    0.783516    1.368803    0.683368    10.50000   -1.50000
AFIX   0
C15   1    0.786911    1.394699    0.566455    10.50000    0.06067    0.20452 =
         0.12875    0.02504   -0.00321    0.04111
AFIX  33
H15A  2    0.778342    1.351795    0.554138    10.50000   -1.50000
H15B  2    0.786487    1.423604    0.532383    10.50000   -1.50000
H15C  2    0.814249    1.392542    0.582458    10.50000   -1.50000
AFIX   0
SAME 0.02 0.04 O1 > C5
O8    6    0.661282    1.418025    0.444102    10.50000    0.07577    0.06840 =
         0.04503   -0.00231    0.00495    0.00008
O21   6    0.656106    1.340932    0.512448    10.50000    0.05186    0.06140 =
         0.05957    0.00256    0.00922    0.00789
C16   1    0.658640    1.360287    0.459117    10.50000    0.06662    0.06400 =
         0.05554   -0.00473    0.00796   -0.00118
C17   1    0.659547    1.312009    0.408560    10.50000    0.13045    0.08162 =
         0.07363   -0.02223    0.00938   -0.00339
C18   1    0.699120    1.321342    0.374783    10.50000    0.18675    0.20946 =
         0.12366   -0.06970    0.06823    0.02945
AFIX  33
H18A  2    0.701166    1.365918    0.361485    10.50000   -1.50000
H18B  2    0.721811    1.311352    0.400784    10.50000   -1.50000
H18C  2    0.699645    1.292713    0.340517    10.50000   -1.50000
AFIX   0
C19   1    0.653108    1.244726    0.431285    10.50000    0.28847    0.07775 =
         0.10733   -0.03735   -0.00309   -0.01919
AFIX  33
H19A  2    0.653795    1.214516    0.398195    10.50000   -1.50000
H19B  2    0.674422    1.233915    0.459428    10.50000   -1.50000
H19C  2    0.626928    1.242096    0.450976    10.50000   -1.50000
AFIX   0
C20   1    0.626266    1.330799    0.364976    10.50000    0.24287    0.14242 =
         0.14307   -0.06896   -0.10142    0.04430
AFIX  33
H20A  2    0.630995    1.374524    0.350786    10.50000   -1.50000
H20B  2    0.626427    1.301101    0.331481    10.50000   -1.50000
H20C  2    0.600122    1.328770    0.384828    10.50000   -1.50000
AFIX   0

O19   6    0.532296    1.202460    0.779586    21.00000    0.19839    0.20196 =
         0.14524    0.04192   -0.01132    0.02995
C1A   1    0.504716    1.251222    0.771611    21.00000    0.17567    0.13552 =
         0.13012    0.02424    0.04360    0.00347
AFIX  23
H1AA  2    0.511419    1.276843    0.736191    21.00000   -1.20000
H1AB  2    0.504155    1.279948    0.806363    21.00000   -1.20000
AFIX   0
C1B   1    0.463751    1.216956    0.763766    21.00000    0.16435    0.16566 =
         0.20874    0.10689    0.01566    0.00588
AFIX  23
H1BA  2    0.451807    1.226793    0.724801    21.00000   -1.20000
H1BB  2    0.444607    1.229673    0.795094    21.00000   -1.20000
AFIX   0
C1C   1    0.474778    1.144681    0.768706    21.00000    0.21401    0.14818 =
         0.21794    0.06293   -0.01077    0.01007
AFIX  23
H1CA  2    0.454660    1.121057    0.792440    21.00000   -1.20000
H1CB  2    0.476900    1.124583    0.729266    21.00000   -1.20000
AFIX   0
C1D   1    0.515857    1.146484    0.799925    21.00000    0.19160    0.16483 =
         0.10403    0.04781    0.03205    0.05740
AFIX  23
H1DA  2    0.512653    1.147358    0.843337    21.00000   -1.20000
H1DB  2    0.532561    1.109110    0.788812    21.00000   -1.20000
AFIX   0

O18   6    0.602816    0.989522    0.539662    31.00000    0.20778    0.29412 =
         0.30610    0.02449   -0.06625   -0.01131
C1E   1    0.623664    1.032692    0.508399    31.00000    0.21906    0.34109 =
         0.30952    0.01064   -0.04371   -0.03649
AFIX  23
H1EA  2    0.652649    1.021895    0.508507    31.00000   -1.20000
H1EB  2    0.620215    1.076086    0.525330    31.00000   -1.20000
AFIX   0
C1F   1    0.606851    1.030172    0.445494    31.00000    0.19221    0.38075 =
         0.30779    0.02557   -0.04298   -0.00971
AFIX  23
H1FA  2    0.628110    1.018442    0.416895    31.00000   -1.20000
H1FB  2    0.595224    1.072030    0.433999    31.00000   -1.20000
AFIX   0
C1G   1    0.574126    0.978094    0.448250    31.00000    0.24229    0.38835 =
         0.31675   -0.01715   -0.07268   -0.04216
AFIX  23
H1GA  2    0.582758    0.938837    0.427238    31.00000   -1.20000
H1GB  2    0.548623    0.993573    0.430807    31.00000   -1.20000
AFIX   0
C1H   1    0.569362    0.965398    0.515074    31.00000    0.26083    0.37985 =
         0.34783    0.02833   -0.05716   -0.08628
AFIX  23
H1HA  2    0.545137    0.987159    0.530657    31.00000   -1.20000
H1HB  2    0.567111    0.918880    0.523041    31.00000   -1.20000
AFIX   0

SAME 0.02 0.04 O1 > C5
O14   6    0.587693    1.759625    0.366271    10.50000    0.05088    0.10548 =
         0.07806    0.02785   -0.00377   -0.01835
O13   6    0.644355    1.715685    0.402874    10.50000    0.05853    0.08649 =
         0.12905    0.04422   -0.00278   -0.00861
C31   1    0.624306    1.759795    0.377806    10.50000    0.05638    0.07887 =
         0.11099    0.04146   -0.01505   -0.02386
C32   1    0.650337    1.816848    0.360932    10.50000    0.09618    0.10738 =
         0.13436    0.07096   -0.03526   -0.04997
C33   1    0.624064    1.872920    0.343976    10.50000    0.19383    0.08904 =
         0.32831    0.09671   -0.10938   -0.03714
AFIX  33
H33A  2    0.641034    1.909479    0.333166    10.50000   -1.50000
H33B  2    0.607164    1.860986    0.310308    10.50000   -1.50000
H33C  2    0.606940    1.884688    0.377451    10.50000   -1.50000
AFIX   0
C34   1    0.674266    1.833517    0.415985    10.50000    0.13268    0.09228 =
         0.14966    0.03278   -0.04163   -0.05936
AFIX  33
H34A  2    0.691304    1.797090    0.426943    10.50000   -1.50000
H34B  2    0.691180    1.871014    0.408099    10.50000   -1.50000
H34C  2    0.655736    1.843192    0.448398    10.50000   -1.50000
AFIX   0
C35   1    0.680239    1.797875    0.312453    10.50000    0.14455    0.19075 =
         0.11861    0.09426    0.00159   -0.07832
AFIX  33
H35A  2    0.696397    1.761405    0.325881    10.50000   -1.50000
H35B  2    0.665473    1.785878    0.276707    10.50000   -1.50000
H35C  2    0.697948    1.834221    0.303801    10.50000   -1.50000
AFIX   0
CR4   3    0.632373    1.625146    0.425520    10.50000    0.05388    0.07375 =
         0.05430    0.02359    0.01491    0.00972
F6    4    0.579998    1.642408    0.438161    10.50000    0.04416    0.10287 =
         0.06110    0.00041    0.00153    0.01238
F5    4    0.627353    1.534214    0.451896    10.50000    0.03962    0.05057 =
         0.04527    0.01501   -0.00114   -0.00737
SAME 0.02 0.04 O1 > C5
O15   6    0.622306    1.601375    0.343947    10.50000    0.04951    0.09981 =
         0.05193    0.02035    0.00901    0.00658
O16   6    0.560312    1.637557    0.322151    10.50000    0.03951    0.07354 =
         0.05793   -0.00971    0.00560   -0.00322
C36   1    0.592697    1.607581    0.310730    10.50000    0.05198    0.07250 =
         0.04239   -0.00324    0.01625   -0.00053
C37   1    0.599308    1.588647    0.246627    10.50000    0.06791    0.14242 =
         0.05400   -0.01495    0.01009    0.00220
C38   1    0.560122    1.577468    0.215979    10.50000    0.09985    0.46527 =
         0.08995   -0.13747    0.00269   -0.00838
AFIX  33
H38A  2    0.543011    1.615415    0.220337    10.50000   -1.50000
H38B  2    0.565012    1.569382    0.174001    10.50000   -1.50000
H38C  2    0.546659    1.540281    0.233512    10.50000   -1.50000
AFIX   0
C39   1    0.620758    1.646834    0.218237    10.50000    0.27599    0.24239 =
         0.07617    0.01017    0.09581   -0.05886
AFIX  33
H39A  2    0.646456    1.654257    0.238256    10.50000   -1.50000
H39B  2    0.625639    1.638112    0.176365    10.50000   -1.50000
H39C  2    0.603757    1.684967    0.222121    10.50000   -1.50000
AFIX   0
C40   1    0.628256    1.532728    0.242683    10.50000    0.18362    0.20763 =
         0.11757   -0.07814    0.03017    0.06983
AFIX  33
H40A  2    0.653148    1.543396    0.263629    10.50000   -1.50000
H40B  2    0.615994    1.494760    0.260690    10.50000   -1.50000
H40C  2    0.634348    1.523862    0.201179    10.50000   -1.50000
AFIX   0
SAME 0.02 0.04 O1 > C5
O10   6    0.691805    1.614202    0.404297    10.50000    0.06066    0.08757 =
         0.08453    0.03501    0.00286   -0.01094
O9    6    0.711555    1.520204    0.438477    10.50000    0.05389    0.07896 =
         0.06478    0.01835    0.01678    0.00475
C21   1    0.717000    1.570556    0.408383    10.50000    0.05497    0.09856 =
         0.07459    0.03975    0.00627   -0.00473
C22   1    0.756797    1.570524    0.375164    10.50000    0.05058    0.12822 =
         0.11252    0.05412    0.02050    0.00261
C23   1    0.754665    1.515265    0.331149    10.50000    0.10140    0.19155 =
         0.13341    0.00181    0.07011    0.00636
AFIX  33
H23A  2    0.732573    1.522799    0.303395    10.50000   -1.50000
H23B  2    0.780075    1.512482    0.309414    10.50000   -1.50000
H23C  2    0.749977    1.475034    0.352378    10.50000   -1.50000
AFIX   0
C24   1    0.762825    1.633365    0.342169    10.50000    0.08011    0.13328 =
         0.21389    0.07684    0.05175    0.00056
AFIX  33
H24D  2    0.740489    1.639924    0.314627    10.50000   -1.50000
H24E  2    0.763687    1.668869    0.370448    10.50000   -1.50000
H24F  2    0.788180    1.631748    0.320195    10.50000   -1.50000
AFIX   0
C25   1    0.790859    1.559067    0.418075    10.50000    0.04260    0.24532 =
         0.14824    0.04585    0.00904    0.01523
AFIX  33
H25A  2    0.786445    1.518474    0.438842    10.50000   -1.50000
H25B  2    0.816351    1.557091    0.396469    10.50000   -1.50000
H25C  2    0.791857    1.594211    0.446722    10.50000   -1.50000
AFIX   0
SAME 0.02 0.04 O1 > C5
O11   6    0.677910    1.566686    0.545354    10.50000    0.05788    0.06482 =
         0.05087    0.00528   -0.00633   -0.00897
O12   6    0.647384    1.651762    0.506997    10.50000    0.10059    0.05835 =
         0.08513   -0.00754   -0.01755    0.00458
C26   1    0.665282    1.622005    0.547663    10.50000    0.05088    0.07070 =
         0.07128   -0.00971   -0.01140   -0.00533
C27   1    0.671096    1.657025    0.605923    10.50000    0.10003    0.11648 =
         0.11449   -0.04895   -0.03071    0.01591
C28   1    0.715665    1.679160    0.601080    10.50000    0.10730    0.24366 =
         0.39373   -0.20231   -0.06925   -0.02162
AFIX  33
H28A  2    0.718642    1.707949    0.567200    10.50000   -1.50000
H28B  2    0.723378    1.701806    0.637227    10.50000   -1.50000
H28C  2    0.733038    1.641662    0.595765    10.50000   -1.50000
AFIX   0
C29   1    0.646534    1.717234    0.607123    10.50000    0.17861    0.13467 =
         0.18541   -0.09158   -0.01519    0.03911
AFIX  33
H29A  2    0.652800    1.743230    0.572308    10.50000   -1.50000
H29B  2    0.617890    1.706222    0.606954    10.50000   -1.50000
H29C  2    0.652851    1.741622    0.642890    10.50000   -1.50000
AFIX   0
C30   1    0.664392    1.612892    0.656788    10.50000    0.40037    0.21109 =
         0.06260   -0.04071   -0.02738    0.03412
AFIX  33
H30A  2    0.681556    1.575001    0.652460    10.50000   -1.50000
H30B  2    0.671090    1.635046    0.693622    10.50000   -1.50000
H30C  2    0.636130    1.599646    0.657685    10.50000   -1.50000
AFIX   0
PART 3
F7    4    0.500000    1.344744    0.612157   -40.50000    0.12053    0.07754 =
         0.09538   -0.02991    0.00000    0.00000
O20   6    0.532302    1.231131    0.668261   -41.00000    0.10264    0.12829 =
         0.12805    0.04948   -0.02283   -0.01667
SAME 0.02 0.04 C1 > C4
C61   1    0.500000    1.208597    0.686313   -40.50000    0.11115    0.09953 =
         0.09777    0.02533    0.00000    0.00000
C62   1    0.500000    1.148540    0.724795   -40.50000    0.17890    0.12733 =
         0.11555    0.05577    0.00000    0.00000
C63   1    0.537464    1.147936    0.763528   -41.00000    0.22097    0.12890 =
         0.21163    0.01663   -0.06245    0.08001
AFIX  33
H63A  2    0.536602    1.184337    0.790823   -41.00000   -1.50000
H63B  2    0.538414    1.107862    0.786039   -41.00000   -1.50000
H63C  2    0.561461    1.151220    0.738624   -41.00000   -1.50000
AFIX   0
C64   1    0.500000    1.093232    0.681953   -40.50000    0.19468    0.09314 =
         0.14575    0.06003    0.00000    0.00000
AFIX  33
H64C  2    0.475614    1.094911    0.657736   -40.50000   -1.50000
H64B  2    0.523716    1.096102    0.656434   -40.50000   -1.50000
H64A  2    0.500670    1.052744    0.703849   -40.50000   -1.50000
AFIX   0

PART 1
C46   1    0.500000    1.121017    0.637992    20.50000    0.16455    0.05651 =
         0.19580   -0.00440    0.00000    0.00000
AFIX 133
H46A  2    0.500000    1.153362    0.606642    21.00000   -1.50000
H46B  2    0.524058    1.126292    0.662475    21.00000   -1.50000
H46C  2    0.475942    1.126292    0.662475    21.00000   -1.50000
AFIX   0
C50   1    0.500000    1.060205    0.613017    20.50000    0.21997    0.06784 =
         0.10268    0.01766    0.00000    0.00000
N4    5    0.500000    1.011989    0.593114    20.50000    0.50407    0.08029 =
         0.16778   -0.00558    0.00000    0.00000

PART 3
CR1A  3    0.548304    1.292748    0.610364   -40.50000    0.06192    0.06224 =
         0.08457    0.00354    0.01944   -0.01660
ZN1A  7    0.548304    1.292748    0.610364   -40.50000    0.06192    0.06224 =
         0.08457    0.00354    0.01944   -0.01660
F8    4    0.555573    1.382426    0.568295   -40.25000    0.07508
F9    4    0.606580    1.298203    0.600508   -40.25000    0.08105
HKLF 4


REM  s5331l_a.res in Cmca
REM wR2 = 0.1562, GooF = S = 1.036, Restrained GooF = 0.983 for all data
REM R1 = 0.0490 for 6321 Fo > 4sig(Fo) and 0.0651 for all 8250 data
REM 870 parameters refined using 2215 restraints

END

WGHT      0.0962      6.8735

REM Highest difference peak  0.413,  deepest hole -0.376,  1-sigma level  0.058
Q1    1   0.5000  1.1137  0.5223  10.50000  0.05    0.41
Q2    1   0.5703  1.4910  0.7471  11.00000  0.05    0.40
Q3    1   0.4793  1.1134  0.7018  11.00000  0.05    0.39
Q4    1   0.5000  1.1169  0.6114  10.50000  0.05    0.39
Q5    1   0.5000  1.0910  0.6512  10.50000  0.05    0.35
Q6    1   0.6354  1.4068  0.7737  11.00000  0.05    0.31
Q7    1   0.5051  1.0747  0.7025  11.00000  0.05    0.30
Q8    1   0.5000  1.1787  0.7836  10.50000  0.05    0.24
Q9    1   0.5000  1.2888  0.6106  10.50000  0.05    0.24
Q10   1   0.7216  1.7333  0.5485  11.00000  0.05    0.23
Q11   1   0.5000  1.5713  0.3502  10.50000  0.05    0.22
Q12   1   0.6101  1.6026  0.4434  11.00000  0.05    0.21
Q13   1   0.6711  1.6189  0.4207  11.00000  0.05    0.21
Q14   1   0.5000  1.2914  0.6902  10.50000  0.05    0.21
Q15   1   0.6594  1.4660  0.5492  11.00000  0.05    0.20
Q16   1   0.5000  1.3864  0.6041  10.50000  0.05    0.20
;
_shelx_res_checksum              86224
_olex2_submission_special_instructions 'No special instructions were received'
_oxdiff_exptl_absorpt_empirical_details 
;
Empirical correction (ABSPACK) includes:
- Absorption correction using spherical harmonics
- Frame scaling
;
_oxdiff_exptl_absorpt_empirical_full_max 1.418
_oxdiff_exptl_absorpt_empirical_full_min 0.760
_vrf_PLAT220_s5332r              
;
PROBLEM: NonSolvent   Resd 1  C   Ueq(max)/Ueq(min) Range        6.2 Ratio 
RESPONSE: Despite the statement, this measure does actually include the solvent
molecules as PLATON has not separated out the main molecule and solvent molecules 
when performing calculations (as is evident from the moirty formular above). 
Refining the structure without the solvent molecules present does not result 
in this Ueq(max)/Ueq(min) range.
;
####################################################################### 
# 
# This file contains crystal structure data downloaded from the 
# Cambridge Structural Database (CSD) hosted by the Cambridge 
# Crystallographic Data Centre (CCDC).
# 
# Full information about CCDC data access policies and citation 
# guidelines are available at http://www.ccdc.cam.ac.uk/access/V1 
# 
# Audit and citation data items may have been added by the CCDC. 
# Please retain this information to preserve the provenance of 
# this file and to allow appropriate attribution of the data. 
# 
#######################################################################

data_arep767_twin1_hklf4
_database_code_depnum_ccdc_archive 'CCDC 2214199'
loop_
_audit_author_name
_audit_author_address
'George Whitehead'
;University of Manchester
United Kingdom
;
_audit_update_record             
;
2023-05-04 deposited with the CCDC.	2023-05-11 downloaded from the CCDC.
;
_audit_creation_date             2023-05-04
_audit_creation_method           
;
Olex2 1.5
(compiled 2023.03.06 svn.rbb2c1857 for OlexSys, GUI svn.r6748)
;
_shelx_SHELXL_version_number     2018/3
_chemical_name_common            ?
_chemical_name_systematic        ?
_chemical_formula_moiety         
'C130 H234 Cr12 F16 O52 Zn2, 2(C10 H22 N), 3.772(C7 H8)'
_chemical_formula_sum            'C176.40 H308.17 Cr12 F16 N2 O52 Zn2'
_chemical_formula_weight         4347.94
_chemical_melting_point          ?
_chemical_oxdiff_formula         Cr9Ni1F10C60O40N2H60
loop_
_atom_type_symbol
_atom_type_description
_atom_type_scat_dispersion_real
_atom_type_scat_dispersion_imag
_atom_type_scat_source
C C 0.0033 0.0016 'International Tables Vol C Tables 4.2.6.8 and 6.1.1.4'
H H 0.0000 0.0000 'International Tables Vol C Tables 4.2.6.8 and 6.1.1.4'
Cr Cr 0.3209 0.6236 'International Tables Vol C Tables 4.2.6.8 and 6.1.1.4'
F F 0.0171 0.0103 'International Tables Vol C Tables 4.2.6.8 and 6.1.1.4'
N N 0.0061 0.0033 'International Tables Vol C Tables 4.2.6.8 and 6.1.1.4'
O O 0.0106 0.0060 'International Tables Vol C Tables 4.2.6.8 and 6.1.1.4'
Zn Zn 0.2839 1.4301 'International Tables Vol C Tables 4.2.6.8 and 6.1.1.4'

_shelx_space_group_comment       
;
The symmetry employed for this shelxl refinement is uniquely defined
by the following loop, which should always be used as a source of
symmetry information in preference to the above space-group names.
They are only intended as comments.
;
_space_group_crystal_system      triclinic
_space_group_IT_number           2
_space_group_name_H-M_alt        'P -1'
_space_group_name_Hall           '-P 1'
loop_
_space_group_symop_operation_xyz
'x, y, z'
'-x, -y, -z'

_cell_length_a                   13.5561(7)
_cell_length_b                   20.1031(12)
_cell_length_c                   21.8278(12)
_cell_angle_alpha                94.884(5)
_cell_angle_beta                 92.430(5)
_cell_angle_gamma                109.377(5)
_cell_volume                     5575.4(6)
_cell_formula_units_Z            1
_cell_measurement_reflns_used    5069
_cell_measurement_temperature    150.02(10)
_cell_measurement_theta_max      26.9060
_cell_measurement_theta_min      4.2270
_shelx_estimated_absorpt_T_max   0.918
_shelx_estimated_absorpt_T_min   0.787
_exptl_absorpt_coefficient_mu    0.851
_exptl_absorpt_correction_T_max  1.00000
_exptl_absorpt_correction_T_min  0.81009
_exptl_absorpt_correction_type   multi-scan
_exptl_absorpt_process_details   
;
CrysAlisPro 1.171.42.54a (Rigaku Oxford Diffraction, 2022)
Empirical absorption correction using spherical harmonics,
implemented in SCALE3 ABSPACK scaling algorithm.
;
_exptl_absorpt_special_details   ?
_exptl_crystal_colour            'clear green'
_exptl_crystal_colour_lustre     clear
_exptl_crystal_colour_primary    green
_exptl_crystal_density_diffrn    1.295
_exptl_crystal_density_meas      ?
_exptl_crystal_density_method    ?
_exptl_crystal_description       block
_exptl_crystal_F_000             2289
loop_
_exptl_crystal_face_index_h
_exptl_crystal_face_index_k
_exptl_crystal_face_index_l
_exptl_crystal_face_perp_dist
0 -1 -2 0.0777
2 -2 -1 0.1281
1 0 0 0.1428
-1 0 0 0.1428
-2 2 1 0.1281
1 -1 1 0.1227
-1 1 -1 0.1227
1 1 -1 0.1241
0 -1 0 0.0623
0 1 0 0.0623
0 1 -1 0.0509
0 -1 1 0.0509
0 0 1 0.0794
-1 -1 1 0.1241
0 0 -1 0.0794
0 1 2 0.0777

_exptl_crystal_size_max          0.296
_exptl_crystal_size_mid          0.161
_exptl_crystal_size_min          0.102
loop_
_exptl_oxdiff_crystal_face_indexfrac_h
_exptl_oxdiff_crystal_face_indexfrac_k
_exptl_oxdiff_crystal_face_indexfrac_l
_exptl_oxdiff_crystal_face_x
_exptl_oxdiff_crystal_face_y
_exptl_oxdiff_crystal_face_z
-0.0035 -0.9948 -2.0004 0.0745 -0.0063 -0.0247
1.9983 -2.0024 -1.0046 0.0167 0.0395 -0.1077
1.0012 -0.0031 -0.0017 -0.0289 0.0001 -0.0476
-1.0012 0.0031 0.0017 0.0289 -0.0001 0.0476
-1.9983 2.0024 1.0046 -0.0167 -0.0395 0.1077
1.0006 -1.0045 0.9975 -0.0290 0.0457 -0.0354
-1.0006 1.0045 -0.9975 0.0290 -0.0457 0.0354
1.0019 0.9981 -1.0010 -0.0288 -0.0455 -0.0597
-0.0016 -0.9991 -0.0006 0.0248 0.0283 -0.0001
0.0016 0.9991 0.0006 -0.0248 -0.0283 0.0001
0.0006 1.0013 -0.9992 0.0001 -0.0456 -0.0121
-0.0006 -1.0013 0.9992 -0.0001 0.0456 0.0121
0.0010 -0.0022 0.9999 -0.0249 0.0173 0.0123
-1.0019 -0.9981 1.0010 0.0288 0.0455 0.0597
-0.0010 0.0022 -0.9999 0.0249 -0.0173 -0.0123
0.0035 0.9948 2.0004 -0.0745 0.0063 0.0247

_exptl_transmission_factor_max   ?
_exptl_transmission_factor_min   ?
_diffrn_reflns_av_R_equivalents  0.0913
_diffrn_reflns_av_unetI/netI     0.3426
_diffrn_reflns_Laue_measured_fraction_full 0.998
_diffrn_reflns_Laue_measured_fraction_max 0.998
_diffrn_reflns_limit_h_max       14
_diffrn_reflns_limit_h_min       -13
_diffrn_reflns_limit_k_max       21
_diffrn_reflns_limit_k_min       -16
_diffrn_reflns_limit_l_max       22
_diffrn_reflns_limit_l_min       -22
_diffrn_reflns_number            13733
_diffrn_reflns_point_group_measured_fraction_full 0.998
_diffrn_reflns_point_group_measured_fraction_max 0.998
_diffrn_reflns_theta_full        21.967
_diffrn_reflns_theta_max         21.967
_diffrn_reflns_theta_min         2.744
_diffrn_ambient_environment      N~2~
_diffrn_ambient_temperature      150.02(10)
_diffrn_detector                 'CCD plate'
_diffrn_detector_area_resol_mean 8.0714
_diffrn_detector_type            Eos
_diffrn_measured_fraction_theta_full 0.998
_diffrn_measured_fraction_theta_max 0.998
_diffrn_measurement_details      
;
List of Runs (angles in degrees, time in seconds):

  # Type    Start    End  Width  t~exp~   \w     \q     \k     \f   Frames
#--------------------------------------------------------------------------
  1  \w    -23.00  20.00   1.00   15.00    --  -17.77 -93.00 -90.00   43
  2  \w    -16.00  39.00   1.00   15.00    --   18.86 -93.00 -90.00   55
  3  \w     57.00  95.00   1.00   15.00    --   18.86-178.00 -90.00   38
  4  \w     47.00  74.00   1.00   15.00    --   18.86-178.00  60.00   27
  5  \w    -52.00  24.00   1.00   15.00    --   18.86 -19.00-180.00   76
  6  \w     -3.00  72.00   1.00   15.00    --   18.86  19.00-150.00   75
  7  \w    -88.00  11.00   1.00   15.00    --  -17.77 -77.00  90.00   99
  8  \w    -86.00  -3.00   1.00   15.00    --  -17.77 -57.00 -30.00   83
;
_diffrn_measurement_device       'four-circle diffractometer'
_diffrn_measurement_device_type  'SuperNova, Single source at offset/far, Eos'
_diffrn_measurement_method       '\w scans'
_diffrn_orient_matrix_type       
'CrysAlisPro convention (1999,Acta A55,543-557)'
_diffrn_orient_matrix_UB_11      -0.0289547000
_diffrn_orient_matrix_UB_12      -0.0247367000
_diffrn_orient_matrix_UB_13      -0.0248989000
_diffrn_orient_matrix_UB_21      0.0000714000
_diffrn_orient_matrix_UB_22      -0.0283304000
_diffrn_orient_matrix_UB_23      0.0172562000
_diffrn_orient_matrix_UB_31      -0.0474914000
_diffrn_orient_matrix_UB_32      0.0001982000
_diffrn_orient_matrix_UB_33      0.0123273000
_diffrn_radiation_monochromator  mirror
_diffrn_radiation_probe          x-ray
_diffrn_radiation_type           'Mo K\a'
_diffrn_radiation_wavelength     0.71073
_diffrn_source                   'micro-focus sealed X-ray tube'
_diffrn_source_type              'SuperNova (Mo) X-ray Source'
_reflns_Friedel_coverage         0.000
_reflns_Friedel_fraction_full    .
_reflns_Friedel_fraction_max     .
_reflns_number_gt                6456
_reflns_number_total             13733
_reflns_special_details          
;
 _reflns_Friedel_fraction is defined as the number of unique
 Friedel pairs measured divided by the number that would be
 possible theoretically, ignoring centric projections and
 systematic absences. Completness statistics refer to single and
 composite reflections containing twin component 1 only.
;
_reflns_threshold_expression     'I > 2\s(I)'
_computing_cell_refinement       'CrysAlisPro 1.171.42.54a (Rigaku OD, 2022)'
_computing_data_collection       'CrysAlisPro 1.171.42.54a (Rigaku OD, 2022)'
_computing_data_reduction        'CrysAlisPro 1.171.42.54a (Rigaku OD, 2022)'
_computing_molecular_graphics    'Olex2 1.5 (Dolomanov et al., 2009)'
_computing_publication_material  'Olex2 1.5 (Dolomanov et al., 2009)'
_computing_structure_refinement  'SHELXL 2018/3 (Sheldrick, 2015)'
_computing_structure_solution    'SHELXT 2018/2 (Sheldrick, 2018)'
_refine_diff_density_max         0.696
_refine_diff_density_min         -0.511
_refine_diff_density_rms         0.064
_refine_ls_extinction_coef       .
_refine_ls_extinction_method     none
_refine_ls_goodness_of_fit_ref   0.880
_refine_ls_hydrogen_treatment    constr
_refine_ls_matrix_type           full
_refine_ls_number_parameters     1486
_refine_ls_number_reflns         13733
_refine_ls_number_restraints     5044
_refine_ls_R_factor_all          0.1315
_refine_ls_R_factor_gt           0.0580
_refine_ls_restrained_S_all      0.819
_refine_ls_shift/su_max          0.001
_refine_ls_shift/su_mean         0.000
_refine_ls_structure_factor_coef Fsqd
_refine_ls_weighting_details     
'w=1/[\s^2^(Fo^2^)+(0.0556P)^2^] where P=(Fo^2^+2Fc^2^)/3'
_refine_ls_weighting_scheme      calc
_refine_ls_wR_factor_gt          0.1179
_refine_ls_wR_factor_ref         0.1307
_refine_special_details          
;
 Refined as a 2-component twin.
;
_olex2_refinement_description    
;
1. Twinned data refinement
 Scales: 0.77949
 0.22051
2. Restrained distances
 C89-C83
 1.54 with sigma of 0.02
 C89A-C83A
 1.54 with sigma of 0.02
 C2-C1 \\sim C2A-C1
 with sigma of 0.02
 C27-C26 \\sim C27A-C26
 with sigma of 0.02
 C47A-C46 \\sim C47-C46
 with sigma of 0.02
 C12A-C11 \\sim C12-C11
 with sigma of 0.02
 C88-C89 \\sim C89-C84
 with sigma of 0.02
 C84A-C89A \\sim C89A-C88A
 with sigma of 0.02
3. Restrained planarity
 C83, C84, C85, C88, C89, C86, C87
 with sigma of 0.01
 C83A, C84A, C88A, C89A, C85A, C87A, C86A
 with sigma of 0.01
4. Uiso/Uaniso restraints and constraints
All non-hydrogen atoms have similar U: within 2A with sigma of 0.04 and sigma
for terminal atoms of 0.08 within 2A
F8 \\sim C47A \\sim C2 \\sim C12A \\sim C3 \\sim C53A \\sim C4 \\sim C2A \\sim
C5 \\sim C27A \\sim C12 \\sim O22A \\sim C13 \\sim C14 \\sim C74A \\sim C15
\\sim C4A \\sim C27 \\sim C14A \\sim C28 \\sim C29A \\sim C29 \\sim C49A \\sim
C30 \\sim C51A \\sim C47 \\sim C55A \\sim C48 \\sim C49 \\sim C50 \\sim C75A
\\sim O21 \\sim C3A \\sim O22 \\sim C5A \\sim C51 \\sim C13A \\sim C52 \\sim
C15A \\sim C53 \\sim C28A \\sim C54 \\sim C30A \\sim C55 \\sim C48A \\sim C70
\\sim C50A \\sim C71 \\sim O21A \\sim C72 \\sim C52A \\sim C73 \\sim C54A \\sim
C74 \\sim F9 \\sim C75 \\sim C70A \\sim C71A \\sim C72A \\sim C73A: within 2A
with sigma of 0.02 and sigma for terminal atoms of 0.04 within 2A
Uanis(C8) \\sim Ueq: with sigma of 0.01 and sigma for terminal atoms of 0.02
Uanis(F9) \\sim Ueq: with sigma of 0.01 and sigma for terminal atoms of 0.02
5. Rigid body (RIGU) restrains
 All non-hydrogen atoms
 with sigma for 1-2 distances of 0.004 and sigma for 1-3 distances of 0.004
 F8, C47A, C2, C12A, C3, C53A, C4, C2A, C5, C27A, C12, O22A, C13, C14, C74A,
 C15, C4A, C27, C14A, C28, C29A, C29, C49A, C30, C51A, C47, C55A, C48, C49, C50,
  C75A, O21, C3A, O22, C5A, C51, C13A, C52, C15A, C53, C28A, C54, C30A, C55,
 C48A, C70, C50A, C71, O21A, C72, C52A, C73, C54A, C74, F9, C75, C70A, C71A,
 C72A, C73A
 with sigma for 1-2 distances of 0.002 and sigma for 1-3 distances of 0.002
6. Same fragment restrains
{O1, O2, C1, C2, C3, C4, C5} sigma for 1-2: 0.02, 1-3: 0.04
as in
{O3, O4, C6, C7, C8, C9, C10}
{O1, O2, C1, C2, C3, C4, C5} sigma for 1-2: 0.02, 1-3: 0.04
as in
{O7, O8, C16, C17, C18, C19, C20}
{C2, C3, C4, C5} sigma for 1-2: 0.02, 1-3: 0.04
as in
{C47A, C48A, C49A, C50A}
{O1, O2, C1, C2, C3, C4, C5} sigma for 1-2: 0.02, 1-3: 0.04
as in
{O5, O6, C11, C12, C13, C14, C15}
{O1, O2, C1, C2, C3, C4, C5} sigma for 1-2: 0.02, 1-3: 0.04
as in
{O13, O14, C31, C32, C33, C34, C35}
{O1, O2, C1, C2, C3, C4, C5} sigma for 1-2: 0.02, 1-3: 0.04
as in
{O9, O10, C21, C22, C23, C24, C25}
{C2, C3, C4, C5} sigma for 1-2: 0.02, 1-3: 0.04
as in
{C12A, C13A, C14A, C15A}
{O1, O2, C1, C2, C3, C4, C5} sigma for 1-2: 0.02, 1-3: 0.04
as in
{O11, O12, C26, C27, C28, C29, C30}
{O1, O2, C1, C2, C3, C4, C5} sigma for 1-2: 0.02, 1-3: 0.04
as in
{O22A, O21A, C51A, C52A, C53A, C54A, C55A}
{O1, O2, C1, C2, C3, C4, C5} sigma for 1-2: 0.02, 1-3: 0.04
as in
{O15, O16, C36, C37, C38, C39, C40}
{O1, O2, C1, C2, C3, C4, C5} sigma for 1-2: 0.02, 1-3: 0.04
as in
{O25, O26, C61, C62, C63, C64, C65}
{O1, O2, C1, C2, C3, C4, C5} sigma for 1-2: 0.02, 1-3: 0.04
as in
{O17, O18, C41, C42, C43, C44, C45}
{C2, C3, C4, C5} sigma for 1-2: 0.02, 1-3: 0.04
as in
{C2A, C3A, C4A, C5A}
{O1, O2, C1, C2, C3, C4, C5} sigma for 1-2: 0.02, 1-3: 0.04
as in
{O21, O22, C51, C52, C53, C54, C55}
{C2, C3, C4, C5} sigma for 1-2: 0.02, 1-3: 0.04
as in
{C27A, C28A, C29A, C30A}
{O1, O2, C1, C2, C3, C4, C5} sigma for 1-2: 0.02, 1-3: 0.04
as in
{O23, O24, C56, C57, C58, C59, C60}
{O1, O2, C1, C2, C3, C4, C5} sigma for 1-2: 0.02, 1-3: 0.04
as in
{O19, O20, C46, C47, C48, C49, C50}
{C70, C71, C72, C73, C74, C75} sigma for 1-2: 0.02, 1-3: 0.04
as in
{C70A, C71A, C72A, C73A, C74A, C75A}
7. Others
 Sof(H1BC)=Sof(H1BD)=Sof(C70A)=Sof(H70A)=Sof(C71A)=Sof(H71C)=Sof(H71D)=
 Sof(C72A)=Sof(H72C)=Sof(H72D)=Sof(C73A)=Sof(H73C)=Sof(H73D)=Sof(C74A)=
 Sof(H74C)=Sof(H74D)=Sof(C75A)=Sof(H75C)=Sof(H75D)=1-FVAR(1)
 Sof(H1AA)=Sof(H1AB)=Sof(C70)=Sof(H70)=Sof(C71)=Sof(H71A)=Sof(H71B)=Sof(C72)=
 Sof(H72A)=Sof(H72B)=Sof(C73)=Sof(H73A)=Sof(H73B)=Sof(C74)=Sof(H74A)=Sof(H74B)=
 Sof(C75)=Sof(H75A)=Sof(H75B)=FVAR(1)
 Sof(C2A)=Sof(C3A)=Sof(H3AA)=Sof(H3AB)=Sof(H3AC)=Sof(C4A)=Sof(H4AA)=Sof(H4AB)=
 Sof(H4AC)=Sof(C5A)=Sof(H5AA)=Sof(H5AB)=Sof(H5AC)=1-FVAR(2)
 Sof(C2)=Sof(C3)=Sof(H3A)=Sof(H3B)=Sof(H3C)=Sof(C4)=Sof(H4A)=Sof(H4B)=Sof(H4C)=
 Sof(C5)=Sof(H5A)=Sof(H5B)=Sof(H5C)=FVAR(2)
 Sof(C12A)=Sof(C13A)=Sof(H13D)=Sof(H13E)=Sof(H13F)=Sof(C14A)=Sof(H14D)=
 Sof(H14E)=Sof(H14F)=Sof(C15A)=Sof(H15D)=Sof(H15E)=Sof(H15F)=1-FVAR(3)
 Sof(C12)=Sof(C13)=Sof(H13A)=Sof(H13B)=Sof(H13C)=Sof(C14)=Sof(H14A)=Sof(H14B)=
 Sof(H14C)=Sof(C15)=Sof(H15A)=Sof(H15B)=Sof(H15C)=FVAR(3)
 Sof(C27A)=Sof(C28A)=Sof(H28D)=Sof(H28E)=Sof(H28F)=Sof(C29A)=Sof(H29D)=
 Sof(H29E)=Sof(H29F)=Sof(C30A)=Sof(H30D)=Sof(H30E)=Sof(H30F)=1-FVAR(4)
 Sof(C27)=Sof(C28)=Sof(H28A)=Sof(H28B)=Sof(H28C)=Sof(C29)=Sof(H29A)=Sof(H29B)=
 Sof(H29C)=Sof(C30)=Sof(H30A)=Sof(H30B)=Sof(H30C)=FVAR(4)
 Sof(C47A)=Sof(C48A)=Sof(H48D)=Sof(H48E)=Sof(H48F)=Sof(C49A)=Sof(H49D)=
 Sof(H49E)=Sof(H49F)=Sof(C50A)=Sof(H50D)=Sof(H50E)=Sof(H50F)=1-FVAR(5)
 Sof(C47)=Sof(C48)=Sof(H48A)=Sof(H48B)=Sof(H48C)=Sof(C49)=Sof(H49A)=Sof(H49B)=
 Sof(H49C)=Sof(C50)=Sof(H50A)=Sof(H50B)=Sof(H50C)=FVAR(5)
 Sof(O22A)=Sof(O21A)=Sof(C51A)=Sof(C52A)=Sof(C53A)=Sof(H53D)=Sof(H53E)=
 Sof(H53F)=Sof(C54A)=Sof(H54D)=Sof(H54E)=Sof(H54F)=Sof(C55A)=Sof(H55D)=
 Sof(H55E)=Sof(H55F)=Sof(F9)=1-FVAR(6)
 Sof(F8)=Sof(O21)=Sof(O22)=Sof(C51)=Sof(C52)=Sof(C53)=Sof(H53A)=Sof(H53B)=
 Sof(H53C)=Sof(C54)=Sof(H54A)=Sof(H54B)=Sof(H54C)=Sof(C55)=Sof(H55A)=Sof(H55B)=
 Sof(H55C)=FVAR(6)
 Sof(C89)=Sof(H89A)=Sof(H89B)=Sof(H89C)=Sof(C83)=Sof(C84)=Sof(H84)=Sof(C85)=
 Sof(H85)=Sof(C86)=Sof(H86)=Sof(C87)=Sof(H87)=Sof(C88)=Sof(H88)=FVAR(7)
 Sof(C83A)=Sof(C84A)=Sof(H84A)=Sof(C85A)=Sof(H85A)=Sof(C86A)=Sof(H86A)=
 Sof(C87A)=Sof(H87A)=Sof(C88A)=Sof(H88A)=Sof(C89A)=Sof(H89D)=Sof(H89E)=
 Sof(H89F)=FVAR(8)
8.a Ternary CH refined with riding coordinates:
 C70(H70), C70A(H70A)
8.b Secondary CH2 refined with riding coordinates:
 N1(H1AA,H1AB), N1(H1BC,H1BD), C71(H71A,H71B), C72(H72A,H72B), C73(H73A,H73B),
 C74(H74A,H74B), C75(H75A,H75B), C71A(H71C,H71D), C72A(H72C,H72D), C73A(H73C,
 H73D), C74A(H74C,H74D), C75A(H75C,H75D)
8.c Me refined with riding coordinates:
 C3(H3A,H3B,H3C), C4(H4A,H4B,H4C), C5(H5A,H5B,H5C), C8(H8A,H8B,H8C), C9(H9A,
 H9B,H9C), C10(H10A,H10B,H10C), C13(H13A,H13B,H13C), C14(H14A,H14B,H14C),
 C15(H15A,H15B,H15C), C18(H18A,H18B,H18C), C19(H19A,H19B,H19C), C20(H20A,H20B,
 H20C), C23(H23A,H23B,H23C), C24(H24A,H24B,H24C), C25(H25A,H25B,H25C), C28(H28A,
 H28B,H28C), C29(H29A,H29B,H29C), C30(H30A,H30B,H30C), C33(H33A,H33B,H33C),
 C34(H34A,H34B,H34C), C35(H35A,H35B,H35C), C38(H38A,H38B,H38C), C39(H39A,H39B,
 H39C), C40(H40A,H40B,H40C), C43(H43A,H43B,H43C), C44(H44A,H44B,H44C), C45(H45A,
 H45B,H45C), C48(H48A,H48B,H48C), C49(H49A,H49B,H49C), C50(H50A,H50B,H50C),
 C53(H53A,H53B,H53C), C54(H54A,H54B,H54C), C55(H55A,H55B,H55C), C58(H58A,H58B,
 H58C), C59(H59A,H59B,H59C), C60(H60A,H60B,H60C), C63(H63A,H63B,H63C), C64(H64A,
 H64B,H64C), C65(H65A,H65B,H65C), C67(H67A,H67B,H67C), C68(H68A,H68B,H68C),
 C69(H69A,H69B,H69C), C82(H82A,H82B,H82C), C3A(H3AA,H3AB,H3AC), C4A(H4AA,H4AB,
 H4AC), C5A(H5AA,H5AB,H5AC), C13A(H13D,H13E,H13F), C14A(H14D,H14E,H14F),
 C15A(H15D,H15E,H15F), C28A(H28D,H28E,H28F), C29A(H29D,H29E,H29F), C30A(H30D,
 H30E,H30F), C48A(H48D,H48E,H48F), C49A(H49D,H49E,H49F), C50A(H50D,H50E,H50F),
 C89(H89A,H89B,H89C), C53A(H53D,H53E,H53F), C54A(H54D,H54E,H54F), C55A(H55D,
 H55E,H55F), C89A(H89D,H89E,H89F)
8.d Aromatic/amide H refined with riding coordinates:
 C80(H80), C79(H79), C78(H78), C77(H77), C81(H81), C84(H84), C85(H85),
 C86(H86), C87(H87), C88(H88), C84A(H84A), C85A(H85A), C86A(H86A), C87A(H87A),
 C88A(H88A)
8.e Fitted hexagon refined as free rotating group:
 C80(C79,C78,C77,C76,C81), C83(C84,C85,C86,C87,C88), C83A(C84A,C85A,C86A,C87A,
 C88A)
;
_atom_sites_solution_hydrogens   geom
_atom_sites_solution_primary     ?
_atom_sites_solution_secondary   ?
loop_
_atom_site_label
_atom_site_type_symbol
_atom_site_fract_x
_atom_site_fract_y
_atom_site_fract_z
_atom_site_U_iso_or_equiv
_atom_site_adp_type
_atom_site_occupancy
_atom_site_site_symmetry_order
_atom_site_calc_flag
_atom_site_refinement_flags_posn
_atom_site_refinement_flags_adp
_atom_site_refinement_flags_occupancy
_atom_site_disorder_assembly
_atom_site_disorder_group
Zn1 Zn 0.33378(7) 0.20479(5) 0.45596(4) 0.0487(3) Uani 1 1 d . U . . .
Cr1 Cr 0.24075(8) 0.15169(6) 0.31093(5) 0.0349(3) Uani 1 1 d . U . . .
Cr2 Cr 0.14142(9) 0.21240(6) 0.19122(5) 0.0425(4) Uani 1 1 d . U . . .
Cr3 Cr 0.13895(10) 0.36731(7) 0.14097(5) 0.0479(4) Uani 1 1 d . U . . .
Cr4 Cr 0.22619(9) 0.54268(6) 0.19381(5) 0.0426(4) Uani 1 1 d . U . . .
Cr5 Cr 0.34397(9) 0.64930(7) 0.32168(5) 0.0491(4) Uani 1 1 d . U . . .
Cr6 Cr 0.50573(8) 0.66128(6) 0.44828(5) 0.0305(3) Uani 1 1 d . U . . .
F1 F 0.4399(3) 0.3015(2) 0.46989(17) 0.0539(12) Uani 1 1 d . U . . .
F2 F 0.2537(3) 0.2154(2) 0.38233(16) 0.0459(11) Uani 1 1 d . U . . .
F3 F 0.2429(2) 0.22564(18) 0.25940(15) 0.0349(10) Uani 1 1 d . U . . .
F4 F 0.1428(3) 0.30835(19) 0.20533(15) 0.0386(10) Uani 1 1 d . U . . .
F5 F 0.2374(3) 0.4494(2) 0.18963(16) 0.0440(11) Uani 1 1 d . U . . .
F6 F 0.2655(3) 0.5580(2) 0.28096(16) 0.0528(12) Uani 1 1 d . U . . .
F7 F 0.4473(3) 0.6219(2) 0.36535(17) 0.0509(11) Uani 1 1 d . U . . .
F8 F 0.4871(6) 0.5672(4) 0.4643(3) 0.034(2) Uani 0.788(4) 1 d . U P A 1
O1 O 0.2500(4) 0.1019(3) 0.4592(2) 0.0482(14) Uani 1 1 d D U . . .
O2 O 0.2312(3) 0.0716(2) 0.3573(2) 0.0402(13) Uani 1 1 d D U . . .
C1 C 0.2221(5) 0.0573(4) 0.4129(4) 0.0416(19) Uani 1 1 d D U . . .
C2 C 0.1798(10) -0.0229(5) 0.4190(6) 0.054(3) Uani 0.589(9) 1 d D U P B 1
C3 C 0.0792(10) -0.0552(8) 0.3777(7) 0.076(5) Uani 0.589(9) 1 d D U P B 1
H3A H 0.092903 -0.043962 0.335387 0.114 Uiso 0.589(9) 1 calc R U P B 1
H3B H 0.053717 -0.106781 0.378476 0.114 Uiso 0.589(9) 1 calc R U P B 1
H3C H 0.026168 -0.035758 0.392530 0.114 Uiso 0.589(9) 1 calc R U P B 1
C4 C 0.2606(10) -0.0530(6) 0.3946(7) 0.066(4) Uani 0.589(9) 1 d D U P B 1
H4A H 0.271719 -0.042491 0.351885 0.099 Uiso 0.589(9) 1 calc R U P B 1
H4B H 0.326878 -0.031674 0.420020 0.099 Uiso 0.589(9) 1 calc R U P B 1
H4C H 0.235687 -0.104527 0.395995 0.099 Uiso 0.589(9) 1 calc R U P B 1
C5 C 0.1624(13) -0.0389(7) 0.4845(5) 0.077(5) Uani 0.589(9) 1 d D U P B 1
H5A H 0.110005 -0.019234 0.500135 0.115 Uiso 0.589(9) 1 calc R U P B 1
H5B H 0.137329 -0.090336 0.486044 0.115 Uiso 0.589(9) 1 calc R U P B 1
H5C H 0.228519 -0.017483 0.510070 0.115 Uiso 0.589(9) 1 calc R U P B 1
O3 O 0.4438(4) 0.1754(3) 0.4106(2) 0.0542(16) Uani 1 1 d D U . . .
O4 O 0.3916(3) 0.1759(2) 0.3109(2) 0.0423(13) Uani 1 1 d D U . . .
C6 C 0.4513(5) 0.1673(4) 0.3538(3) 0.042(2) Uani 1 1 d D U . . .
C7 C 0.5440(5) 0.1446(4) 0.3323(3) 0.047(2) Uani 1 1 d D U . . .
C8 C 0.6197(6) 0.2067(4) 0.3077(5) 0.108(4) Uani 1 1 d D U . . .
H8A H 0.646589 0.245776 0.340654 0.162 Uiso 1 1 calc R U . . .
H8B H 0.678134 0.193556 0.291960 0.162 Uiso 1 1 calc R U . . .
H8C H 0.584319 0.221675 0.274123 0.162 Uiso 1 1 calc R U . . .
C9 C 0.5018(6) 0.0837(4) 0.2819(4) 0.094(3) Uani 1 1 d D U . . .
H9A H 0.452048 0.043101 0.298558 0.140 Uiso 1 1 calc R U . . .
H9B H 0.466074 0.098376 0.248269 0.140 Uiso 1 1 calc R U . . .
H9C H 0.559889 0.070257 0.266106 0.140 Uiso 1 1 calc R U . . .
C10 C 0.5961(5) 0.1206(4) 0.3847(3) 0.067(3) Uani 1 1 d D U . . .
H10A H 0.544971 0.079729 0.400257 0.101 Uiso 1 1 calc R U . . .
H10B H 0.654772 0.107210 0.369874 0.101 Uiso 1 1 calc R U . . .
H10C H 0.622185 0.159454 0.418000 0.101 Uiso 1 1 calc R U . . .
O5 O 0.2309(3) 0.0851(2) 0.2376(2) 0.0411(13) Uani 1 1 d D U . . .
O6 O 0.1366(4) 0.1160(3) 0.1672(2) 0.0589(15) Uani 1 1 d D U . . .
C11 C 0.1838(6) 0.0768(4) 0.1859(3) 0.043(2) Uani 1 1 d D U . . .
C12 C 0.1689(18) 0.0098(9) 0.1424(8) 0.080(5) Uani 0.36(2) 1 d D U P C 1
C13 C 0.278(2) 0.0118(19) 0.1273(17) 0.104(7) Uani 0.36(2) 1 d D U P C 1
H13A H 0.312156 0.054780 0.107706 0.156 Uiso 0.36(2) 1 calc R U P C 1
H13B H 0.318942 0.011861 0.165303 0.156 Uiso 0.36(2) 1 calc R U P C 1
H13C H 0.272536 -0.030049 0.099042 0.156 Uiso 0.36(2) 1 calc R U P C 1
C14 C 0.109(3) 0.0146(19) 0.0828(12) 0.112(9) Uani 0.36(2) 1 d D U P C 1
H14A H 0.147772 0.057906 0.064819 0.168 Uiso 0.36(2) 1 calc R U P C 1
H14B H 0.101531 -0.026803 0.053405 0.168 Uiso 0.36(2) 1 calc R U P C 1
H14C H 0.039375 0.015679 0.091911 0.168 Uiso 0.36(2) 1 calc R U P C 1
C15 C 0.114(3) -0.0560(10) 0.1727(12) 0.098(8) Uani 0.36(2) 1 d D U P C 1
H15A H 0.043368 -0.056221 0.182132 0.147 Uiso 0.36(2) 1 calc R U P C 1
H15B H 0.107412 -0.098212 0.144755 0.147 Uiso 0.36(2) 1 calc R U P C 1
H15C H 0.153818 -0.056302 0.211015 0.147 Uiso 0.36(2) 1 calc R U P C 1
O7 O 0.0869(3) 0.1231(2) 0.3120(2) 0.0405(13) Uani 1 1 d D U . . .
O8 O 0.0288(3) 0.1826(3) 0.2469(2) 0.0469(14) Uani 1 1 d D U . . .
C16 C 0.0185(5) 0.1451(4) 0.2902(3) 0.0371(19) Uani 1 1 d D U . . .
C17 C -0.0869(5) 0.1244(4) 0.3194(3) 0.048(2) Uani 1 1 d D U . . .
C18 C -0.0882(6) 0.1874(5) 0.3592(5) 0.145(5) Uani 1 1 d D U . . .
H18A H -0.079098 0.227081 0.334353 0.217 Uiso 1 1 calc R U . . .
H18B H -0.155383 0.176532 0.378004 0.217 Uiso 1 1 calc R U . . .
H18C H -0.030951 0.200321 0.391706 0.217 Uiso 1 1 calc R U . . .
C19 C -0.1007(6) 0.0635(5) 0.3567(5) 0.137(5) Uani 1 1 d D U . . .
H19A H -0.099680 0.022016 0.330005 0.205 Uiso 1 1 calc R U . . .
H19B H -0.043449 0.076099 0.389221 0.205 Uiso 1 1 calc R U . . .
H19C H -0.167880 0.052310 0.375519 0.205 Uiso 1 1 calc R U . . .
C20 C -0.1754(5) 0.1013(5) 0.2690(3) 0.085(3) Uani 1 1 d D U . . .
H20A H -0.172248 0.059554 0.243578 0.127 Uiso 1 1 calc R U . . .
H20B H -0.242781 0.089350 0.287714 0.127 Uiso 1 1 calc R U . . .
H20C H -0.168529 0.139924 0.243241 0.127 Uiso 1 1 calc R U . . .
O9 O 0.0306(4) 0.1915(3) 0.1256(2) 0.0610(16) Uani 1 1 d D U . . .
O10 O 0.0312(4) 0.2900(3) 0.0907(2) 0.0655(17) Uani 1 1 d D U . . .
C21 C -0.0099(6) 0.2250(4) 0.0945(3) 0.045(2) Uani 1 1 d D U . . .
C22 C -0.1180(6) 0.1867(4) 0.0608(3) 0.059(2) Uani 1 1 d D U . . .
C23 C -0.1972(6) 0.2115(5) 0.0961(4) 0.112(4) Uani 1 1 d D U . . .
H23A H -0.178978 0.262936 0.096081 0.169 Uiso 1 1 calc R U . . .
H23B H -0.267787 0.187730 0.076072 0.169 Uiso 1 1 calc R U . . .
H23C H -0.195478 0.199712 0.138696 0.169 Uiso 1 1 calc R U . . .
C24 C -0.1471(7) 0.1080(4) 0.0613(4) 0.098(3) Uani 1 1 d D U . . .
H24A H -0.146221 0.096487 0.104034 0.148 Uiso 1 1 calc R U . . .
H24B H -0.217449 0.084520 0.040984 0.148 Uiso 1 1 calc R U . . .
H24C H -0.096477 0.091659 0.039309 0.148 Uiso 1 1 calc R U . . .
C25 C -0.1184(7) 0.2068(5) -0.0048(3) 0.116(4) Uani 1 1 d D U . . .
H25A H -0.099253 0.258366 -0.003843 0.174 Uiso 1 1 calc R U . . .
H25B H -0.067681 0.191030 -0.027209 0.174 Uiso 1 1 calc R U . . .
H25C H -0.188653 0.183892 -0.025533 0.174 Uiso 1 1 calc R U . . .
O11 O 0.2581(4) 0.2441(3) 0.1390(2) 0.0524(15) Uani 1 1 d D U . . .
O12 O 0.2589(4) 0.3480(3) 0.1079(2) 0.0642(17) Uani 1 1 d D U . . .
C26 C 0.3021(6) 0.3029(5) 0.1186(4) 0.057(2) Uani 1 1 d D U . . .
C27 C 0.4131(12) 0.3175(11) 0.0959(10) 0.098(5) Uani 0.349(17) 1 d D U P D 1
C28 C 0.488(2) 0.348(2) 0.1528(13) 0.138(9) Uani 0.349(17) 1 d D U P D 1
H28A H 0.478936 0.392121 0.170065 0.208 Uiso 0.349(17) 1 calc R U P D 1
H28B H 0.472407 0.313802 0.183498 0.208 Uiso 0.349(17) 1 calc R U P D 1
H28C H 0.560046 0.357750 0.141613 0.208 Uiso 0.349(17) 1 calc R U P D 1
C29 C 0.426(2) 0.3721(18) 0.0492(14) 0.111(8) Uani 0.349(17) 1 d D U P D 1
H29A H 0.376991 0.350905 0.012992 0.167 Uiso 0.349(17) 1 calc R U P D 1
H29B H 0.411746 0.413540 0.068234 0.167 Uiso 0.349(17) 1 calc R U P D 1
H29C H 0.498126 0.386789 0.036579 0.167 Uiso 0.349(17) 1 calc R U P D 1
C30 C 0.426(2) 0.2490(13) 0.0688(19) 0.113(8) Uani 0.349(17) 1 d D U P D 1
H30A H 0.377826 0.229538 0.032011 0.170 Uiso 0.349(17) 1 calc R U P D 1
H30B H 0.498504 0.258696 0.057536 0.170 Uiso 0.349(17) 1 calc R U P D 1
H30C H 0.410864 0.214748 0.099421 0.170 Uiso 0.349(17) 1 calc R U P D 1
O13 O 0.1381(4) 0.4205(3) 0.0705(2) 0.0673(17) Uani 1 1 d D U . . .
O14 O 0.1974(4) 0.5341(3) 0.1047(2) 0.0527(15) Uani 1 1 d D U . . .
C31 C 0.1736(6) 0.4839(4) 0.0622(3) 0.049(2) Uani 1 1 d D U . . .
C32 C 0.1948(8) 0.5030(5) -0.0036(3) 0.090(3) Uani 1 1 d D U . . .
C33 C 0.2955(9) 0.4891(6) -0.0170(5) 0.179(6) Uani 1 1 d D U . . .
H33A H 0.286079 0.439161 -0.013315 0.268 Uiso 1 1 calc R U . . .
H33B H 0.313227 0.500038 -0.058864 0.268 Uiso 1 1 calc R U . . .
H33C H 0.352413 0.519205 0.012685 0.268 Uiso 1 1 calc R U . . .
C34 C 0.1051(9) 0.4520(5) -0.0470(4) 0.183(6) Uani 1 1 d D U . . .
H34A H 0.099333 0.403068 -0.041387 0.274 Uiso 1 1 calc R U . . .
H34B H 0.039292 0.459542 -0.037570 0.274 Uiso 1 1 calc R U . . .
H34C H 0.119200 0.460860 -0.089730 0.274 Uiso 1 1 calc R U . . .
C35 C 0.2091(9) 0.5793(5) -0.0091(4) 0.156(5) Uani 1 1 d D U . . .
H35A H 0.144002 0.588167 -0.000498 0.234 Uiso 1 1 calc R U . . .
H35B H 0.265985 0.609367 0.020504 0.234 Uiso 1 1 calc R U . . .
H35C H 0.226800 0.590201 -0.051045 0.234 Uiso 1 1 calc R U . . .
O15 O 0.0219(3) 0.3881(3) 0.1790(2) 0.0512(14) Uani 1 1 d D U . . .
O16 O 0.0792(4) 0.5036(3) 0.2128(2) 0.0470(14) Uani 1 1 d D U . . .
C36 C 0.0139(6) 0.4421(4) 0.2090(3) 0.0407(19) Uani 1 1 d D U . . .
C37 C -0.0875(5) 0.4319(5) 0.2425(3) 0.062(2) Uani 1 1 d D U . . .
C38 C -0.0629(7) 0.4820(5) 0.3005(4) 0.098(3) Uani 1 1 d D U . . .
H38A H -0.011315 0.471909 0.327615 0.146 Uiso 1 1 calc R U . . .
H38B H -0.034273 0.530918 0.290160 0.146 Uiso 1 1 calc R U . . .
H38C H -0.127210 0.475957 0.321691 0.146 Uiso 1 1 calc R U . . .
C39 C -0.1666(6) 0.4447(6) 0.1988(4) 0.150(5) Uani 1 1 d D U . . .
H39A H -0.180425 0.411051 0.161693 0.225 Uiso 1 1 calc R U . . .
H39B H -0.231978 0.438299 0.218934 0.225 Uiso 1 1 calc R U . . .
H39C H -0.139041 0.493260 0.187403 0.225 Uiso 1 1 calc R U . . .
C40 C -0.1290(6) 0.3570(4) 0.2614(4) 0.101(3) Uani 1 1 d D U . . .
H40A H -0.145915 0.322733 0.224464 0.151 Uiso 1 1 calc R U . . .
H40B H -0.075502 0.348762 0.288352 0.151 Uiso 1 1 calc R U . . .
H40C H -0.192346 0.351209 0.283398 0.151 Uiso 1 1 calc R U . . .
O17 O 0.2028(4) 0.6326(3) 0.1923(2) 0.0537(15) Uani 1 1 d D U . . .
O18 O 0.2454(4) 0.6920(3) 0.2848(2) 0.0713(17) Uani 1 1 d D U . . .
C41 C 0.1998(6) 0.6807(4) 0.2321(3) 0.054(2) Uani 1 1 d D U . . .
C42 C 0.1302(8) 0.7238(5) 0.2175(4) 0.079(3) Uani 1 1 d D U . . .
C43 C 0.1493(9) 0.7864(5) 0.2624(4) 0.160(5) Uani 1 1 d D U . . .
H43A H 0.147175 0.772118 0.304269 0.240 Uiso 1 1 calc R U . . .
H43B H 0.218283 0.821093 0.257590 0.240 Uiso 1 1 calc R U . . .
H43C H 0.094986 0.807740 0.255242 0.240 Uiso 1 1 calc R U . . .
C44 C 0.0145(8) 0.6744(6) 0.2263(6) 0.173(5) Uani 1 1 d D U . . .
H44A H 0.009141 0.663898 0.269314 0.259 Uiso 1 1 calc R U . . .
H44B H -0.034833 0.698600 0.215821 0.259 Uiso 1 1 calc R U . . .
H44C H -0.002267 0.629988 0.199233 0.259 Uiso 1 1 calc R U . . .
C45 C 0.1309(9) 0.7364(6) 0.1526(4) 0.137(5) Uani 1 1 d D U . . .
H45A H 0.117538 0.691572 0.126757 0.206 Uiso 1 1 calc R U . . .
H45B H 0.076130 0.756464 0.142518 0.206 Uiso 1 1 calc R U . . .
H45C H 0.199428 0.769817 0.144866 0.206 Uiso 1 1 calc R U . . .
O19 O 0.3737(4) 0.5825(3) 0.1777(2) 0.0566(15) Uani 1 1 d D U . . .
O20 O 0.4351(4) 0.6711(3) 0.2537(2) 0.0776(18) Uani 1 1 d D U . . .
C46 C 0.4460(6) 0.6353(4) 0.2050(4) 0.063(2) Uani 1 1 d D U . . .
C47 C 0.5520(9) 0.6662(8) 0.1779(6) 0.074(4) Uani 0.551(10) 1 d D U P E 1
C48 C 0.6139(13) 0.6249(9) 0.2082(9) 0.093(5) Uani 0.551(10) 1 d D U P E 1
H48A H 0.619752 0.636329 0.253005 0.140 Uiso 0.551(10) 1 calc R U P E 1
H48B H 0.577458 0.573914 0.197813 0.140 Uiso 0.551(10) 1 calc R U P E 1
H48C H 0.684207 0.637945 0.193075 0.140 Uiso 0.551(10) 1 calc R U P E 1
C49 C 0.6002(11) 0.7461(7) 0.1983(9) 0.092(5) Uani 0.551(10) 1 d D U P E 1
H49A H 0.607213 0.753933 0.243486 0.138 Uiso 0.551(10) 1 calc R U P E 1
H49B H 0.669539 0.764668 0.182413 0.138 Uiso 0.551(10) 1 calc R U P E 1
H49C H 0.554649 0.770536 0.182211 0.138 Uiso 0.551(10) 1 calc R U P E 1
C50 C 0.5398(12) 0.6516(12) 0.1094(6) 0.098(6) Uani 0.551(10) 1 d D U P E 1
H50A H 0.499826 0.679173 0.092269 0.147 Uiso 0.551(10) 1 calc R U P E 1
H50B H 0.609203 0.664933 0.093075 0.147 Uiso 0.551(10) 1 calc R U P E 1
H50C H 0.502454 0.600902 0.097813 0.147 Uiso 0.551(10) 1 calc R U P E 1
O21 O 0.4134(5) 0.7529(3) 0.3557(3) 0.063(2) Uani 0.788(4) 1 d D U P A 1
O22 O 0.5296(6) 0.7614(3) 0.4331(4) 0.036(2) Uani 0.788(4) 1 d D U P A 1
C51 C 0.4910(7) 0.7882(5) 0.3932(4) 0.037(2) Uani 0.788(4) 1 d D U P A 1
C52 C 0.5335(7) 0.8680(5) 0.3918(4) 0.049(2) Uani 0.788(4) 1 d D U P A 1
C53 C 0.5094(7) 0.9032(5) 0.4513(4) 0.056(3) Uani 0.788(4) 1 d D U P A 1
H53A H 0.536421 0.954811 0.451039 0.084 Uiso 0.788(4) 1 calc R U P A 1
H53B H 0.433365 0.887460 0.454427 0.084 Uiso 0.788(4) 1 calc R U P A 1
H53C H 0.542914 0.889851 0.486661 0.084 Uiso 0.788(4) 1 calc R U P A 1
C54 C 0.6505(7) 0.8895(5) 0.3834(4) 0.069(3) Uani 0.788(4) 1 d D U P A 1
H54A H 0.679665 0.940940 0.382384 0.104 Uiso 0.788(4) 1 calc R U P A 1
H54B H 0.685643 0.875800 0.417917 0.104 Uiso 0.788(4) 1 calc R U P A 1
H54C H 0.661590 0.865515 0.344655 0.104 Uiso 0.788(4) 1 calc R U P A 1
C55 C 0.4780(8) 0.8879(5) 0.3372(4) 0.077(3) Uani 0.788(4) 1 d D U P A 1
H55A H 0.505138 0.939378 0.336027 0.115 Uiso 0.788(4) 1 calc R U P A 1
H55B H 0.490961 0.864338 0.298715 0.115 Uiso 0.788(4) 1 calc R U P A 1
H55C H 0.402443 0.872625 0.341971 0.115 Uiso 0.788(4) 1 calc R U P A 1
O23 O 0.2568(3) 0.6348(3) 0.3912(2) 0.0529(15) Uani 1 1 d D U . . .
O24 O 0.3637(3) 0.6505(2) 0.47635(19) 0.0333(12) Uani 1 1 d D U . . .
C56 C 0.2767(5) 0.6436(4) 0.4480(3) 0.0362(19) Uani 1 1 d D U . . .
C57 C 0.1892(5) 0.6502(4) 0.4877(3) 0.049(2) Uani 1 1 d D U . . .
C58 C 0.2013(7) 0.6283(6) 0.5509(3) 0.125(4) Uani 1 1 d D U . . .
H58A H 0.270159 0.657171 0.570821 0.187 Uiso 1 1 calc R U . . .
H58B H 0.146205 0.635226 0.575732 0.187 Uiso 1 1 calc R U . . .
H58C H 0.195319 0.578155 0.547480 0.187 Uiso 1 1 calc R U . . .
C59 C 0.2003(6) 0.7286(4) 0.4905(4) 0.090(3) Uani 1 1 d D U . . .
H59A H 0.192040 0.741207 0.448636 0.135 Uiso 1 1 calc R U . . .
H59B H 0.146081 0.737281 0.515076 0.135 Uiso 1 1 calc R U . . .
H59C H 0.269698 0.757584 0.509545 0.135 Uiso 1 1 calc R U . . .
C60 C 0.0829(5) 0.6061(4) 0.4560(4) 0.074(3) Uani 1 1 d D U . . .
H60A H 0.076153 0.620958 0.414843 0.110 Uiso 1 1 calc R U . . .
H60B H 0.076542 0.555894 0.452186 0.110 Uiso 1 1 calc R U . . .
H60C H 0.027429 0.612964 0.480438 0.110 Uiso 1 1 calc R U . . .
O25 O 0.6462(3) 0.6744(2) 0.4199(2) 0.0383(13) Uani 1 1 d D U . . .
O26 O 0.7521(3) 0.7692(3) 0.4811(2) 0.0417(14) Uani 1 1 d D U . . .
C61 C 0.7341(5) 0.7219(4) 0.4368(3) 0.0355(19) Uani 1 1 d D U . . .
C62 C 0.8275(5) 0.7234(4) 0.3988(3) 0.049(2) Uani 1 1 d D U . . .
C63 C 0.8282(6) 0.7725(4) 0.3496(3) 0.078(3) Uani 1 1 d D U . . .
H63A H 0.762401 0.753699 0.323545 0.118 Uiso 1 1 calc R U . . .
H63B H 0.835496 0.819737 0.369352 0.118 Uiso 1 1 calc R U . . .
H63C H 0.887290 0.775861 0.324269 0.118 Uiso 1 1 calc R U . . .
C64 C 0.8142(6) 0.6487(4) 0.3700(4) 0.074(3) Uani 1 1 d D U . . .
H64A H 0.814043 0.618199 0.402782 0.110 Uiso 1 1 calc R U . . .
H64B H 0.747759 0.629509 0.344579 0.110 Uiso 1 1 calc R U . . .
H64C H 0.872398 0.650485 0.344326 0.110 Uiso 1 1 calc R U . . .
C65 C 0.9305(5) 0.7543(4) 0.4382(4) 0.072(3) Uani 1 1 d D U . . .
H65A H 0.931893 0.723385 0.470442 0.107 Uiso 1 1 calc R U . . .
H65B H 0.988917 0.757706 0.412326 0.107 Uiso 1 1 calc R U . . .
H65C H 0.937123 0.801582 0.457409 0.107 Uiso 1 1 calc R U . . .
N1 N 0.4408(4) 0.4396(3) 0.4050(2) 0.0376(15) Uani 1 1 d . U . . .
H1AA H 0.463103 0.424216 0.439238 0.045 Uiso 0.498(8) 1 calc R U P F 1
H1AB H 0.449114 0.486110 0.414779 0.045 Uiso 0.498(8) 1 calc R U P F 1
H1BC H 0.470503 0.481325 0.429165 0.045 Uiso 0.502(8) 1 calc R U P F 2
H1BD H 0.438595 0.404483 0.429173 0.045 Uiso 0.502(8) 1 calc R U P F 2
C66 C 0.5171(5) 0.4368(4) 0.3561(3) 0.0396(19) Uani 1 1 d . U . . .
C67 C 0.6253(5) 0.4657(4) 0.3907(4) 0.075(3) Uani 1 1 d . U . . .
H67A H 0.639317 0.515089 0.407256 0.112 Uiso 1 1 calc R U . . .
H67B H 0.627482 0.437224 0.424703 0.112 Uiso 1 1 calc R U . . .
H67C H 0.678593 0.463321 0.362462 0.112 Uiso 1 1 calc R U . . .
C68 C 0.4948(6) 0.3606(4) 0.3304(3) 0.059(2) Uani 1 1 d . U . . .
H68A H 0.500185 0.332430 0.364071 0.088 Uiso 1 1 calc R U . . .
H68B H 0.423904 0.341608 0.309910 0.088 Uiso 1 1 calc R U . . .
H68C H 0.545891 0.358348 0.300525 0.088 Uiso 1 1 calc R U . . .
C69 C 0.5102(6) 0.4836(4) 0.3065(3) 0.063(2) Uani 1 1 d . U . . .
H69A H 0.525169 0.532312 0.325280 0.094 Uiso 1 1 calc R U . . .
H69B H 0.561443 0.482794 0.276366 0.094 Uiso 1 1 calc R U . . .
H69C H 0.439456 0.466054 0.285752 0.094 Uiso 1 1 calc R U . . .
C70 C 0.3238(12) 0.4002(12) 0.3941(8) 0.056(4) Uani 0.498(8) 1 d D U P F 1
H70 H 0.310221 0.348987 0.380632 0.067 Uiso 0.498(8) 1 calc R U P F 1
C71 C 0.2809(11) 0.4325(11) 0.3466(7) 0.062(4) Uani 0.498(8) 1 d D U P F 1
H71A H 0.308651 0.423510 0.306686 0.075 Uiso 0.498(8) 1 calc R U P F 1
H71B H 0.303834 0.484407 0.357615 0.075 Uiso 0.498(8) 1 calc R U P F 1
C72 C 0.1610(11) 0.4023(11) 0.3401(8) 0.062(4) Uani 0.498(8) 1 d D U P F 1
H72A H 0.134608 0.429385 0.311587 0.074 Uiso 0.498(8) 1 calc R U P F 1
H72B H 0.138801 0.352428 0.321445 0.074 Uiso 0.498(8) 1 calc R U P F 1
C73 C 0.1123(13) 0.4047(11) 0.3997(8) 0.052(4) Uani 0.498(8) 1 d D U P F 1
H73A H 0.121518 0.454577 0.414135 0.062 Uiso 0.498(8) 1 calc R U P F 1
H73B H 0.036130 0.378181 0.393213 0.062 Uiso 0.498(8) 1 calc R U P F 1
C74 C 0.1591(10) 0.3740(10) 0.4474(7) 0.057(4) Uani 0.498(8) 1 d D U P F 1
H74A H 0.141077 0.322470 0.435686 0.068 Uiso 0.498(8) 1 calc R U P F 1
H74B H 0.128814 0.380373 0.487088 0.068 Uiso 0.498(8) 1 calc R U P F 1
C75 C 0.2770(10) 0.4082(10) 0.4557(7) 0.051(4) Uani 0.498(8) 1 d D U P F 1
H75A H 0.305915 0.385247 0.486872 0.062 Uiso 0.498(8) 1 calc R U P F 1
H75B H 0.295584 0.459081 0.470528 0.062 Uiso 0.498(8) 1 calc R U P F 1
C70A C 0.3255(11) 0.4332(10) 0.3880(8) 0.054(4) Uani 0.502(8) 1 d D U P F 2
H70A H 0.328583 0.474038 0.364159 0.065 Uiso 0.502(8) 1 calc R U P F 2
C71A C 0.2617(11) 0.3699(10) 0.3496(7) 0.066(4) Uani 0.502(8) 1 d D U P F 2
H71C H 0.266574 0.327768 0.368130 0.079 Uiso 0.502(8) 1 calc R U P F 2
H71D H 0.289970 0.369948 0.308498 0.079 Uiso 0.502(8) 1 calc R U P F 2
C72A C 0.1468(11) 0.3640(11) 0.3416(8) 0.068(5) Uani 0.502(8) 1 d D U P F 2
H72C H 0.140214 0.401186 0.316292 0.081 Uiso 0.502(8) 1 calc R U P F 2
H72D H 0.105879 0.317316 0.319281 0.081 Uiso 0.502(8) 1 calc R U P F 2
C73A C 0.1020(12) 0.3722(10) 0.4030(8) 0.056(5) Uani 0.502(8) 1 d D U P F 2
H73C H 0.028976 0.371457 0.396296 0.067 Uiso 0.502(8) 1 calc R U P F 2
H73D H 0.101341 0.332258 0.426829 0.067 Uiso 0.502(8) 1 calc R U P F 2
C74A C 0.1673(10) 0.4403(8) 0.4380(7) 0.054(4) Uani 0.502(8) 1 d D U P F 2
H74C H 0.138485 0.444927 0.478490 0.065 Uiso 0.502(8) 1 calc R U P F 2
H74D H 0.162879 0.479870 0.415247 0.065 Uiso 0.502(8) 1 calc R U P F 2
C75A C 0.2809(10) 0.4466(10) 0.4484(7) 0.057(4) Uani 0.502(8) 1 d D U P F 2
H75C H 0.287010 0.411834 0.476605 0.068 Uiso 0.502(8) 1 calc R U P F 2
H75D H 0.321726 0.494670 0.468162 0.068 Uiso 0.502(8) 1 calc R U P F 2
C80 C 0.1823(6) 0.1705(6) -0.0215(3) 0.160(6) Uani 1 1 d G U . . .
H80 H 0.195556 0.164792 0.020476 0.192 Uiso 1 1 calc R U . . .
C79 C 0.1550(6) 0.2282(5) -0.0366(4) 0.140(5) Uani 1 1 d G U . . .
H79 H 0.149695 0.262038 -0.004857 0.168 Uiso 1 1 calc R U . . .
C78 C 0.1356(6) 0.2365(4) -0.0980(5) 0.146(4) Uani 1 1 d G U . . .
H78 H 0.117005 0.276027 -0.108258 0.176 Uiso 1 1 calc R U . . .
C77 C 0.1434(6) 0.1871(6) -0.1443(3) 0.140(5) Uani 1 1 d G U . . .
H77 H 0.130176 0.192769 -0.186327 0.168 Uiso 1 1 calc R U . . .
C76 C 0.1707(6) 0.1293(5) -0.1293(5) 0.162(6) Uani 1 1 d G U . . .
C81 C 0.1901(6) 0.1210(4) -0.0679(6) 0.173(5) Uani 1 1 d G U . . .
H81 H 0.208728 0.081532 -0.057595 0.207 Uiso 1 1 calc R U . . .
C82 C 0.1712(14) 0.0847(8) -0.1844(8) 0.310(11) Uani 1 1 d . U . . .
H82A H 0.154198 0.105781 -0.220551 0.466 Uiso 1 1 calc R U . . .
H82B H 0.240825 0.080406 -0.187085 0.466 Uiso 1 1 calc R U . . .
H82C H 0.118876 0.037647 -0.183129 0.466 Uiso 1 1 calc R U . . .
C2A C 0.1705(14) -0.0208(7) 0.4260(8) 0.061(4) Uani 0.411(9) 1 d D U P B 2
C3A C 0.0751(14) -0.0282(10) 0.4635(9) 0.070(6) Uani 0.411(9) 1 d D U P B 2
H3AA H 0.023032 -0.014703 0.439738 0.104 Uiso 0.411(9) 1 calc R U P B 2
H3AB H 0.044142 -0.077526 0.472401 0.104 Uiso 0.411(9) 1 calc R U P B 2
H3AC H 0.097035 0.002828 0.502271 0.104 Uiso 0.411(9) 1 calc R U P B 2
C4A C 0.1339(19) -0.0723(12) 0.3676(9) 0.085(7) Uani 0.411(9) 1 d D U P B 2
H4AA H 0.085678 -0.057545 0.341685 0.127 Uiso 0.411(9) 1 calc R U P B 2
H4AB H 0.194722 -0.072220 0.344811 0.127 Uiso 0.411(9) 1 calc R U P B 2
H4AC H 0.097898 -0.120107 0.378678 0.127 Uiso 0.411(9) 1 calc R U P B 2
C5A C 0.2454(15) -0.0428(11) 0.4667(10) 0.087(6) Uani 0.411(9) 1 d D U P B 2
H5AA H 0.268367 -0.009410 0.504083 0.130 Uiso 0.411(9) 1 calc R U P B 2
H5AB H 0.209664 -0.090590 0.478073 0.130 Uiso 0.411(9) 1 calc R U P B 2
H5AC H 0.306488 -0.042704 0.444205 0.130 Uiso 0.411(9) 1 calc R U P B 2
C12A C 0.1882(12) 0.0159(6) 0.1407(6) 0.073(3) Uani 0.64(2) 1 d D U P C 2
C13A C 0.2856(11) 0.0468(10) 0.1054(8) 0.092(5) Uani 0.64(2) 1 d D U P C 2
H13D H 0.278092 0.085572 0.083314 0.138 Uiso 0.64(2) 1 calc R U P C 2
H13E H 0.347912 0.065030 0.134462 0.138 Uiso 0.64(2) 1 calc R U P C 2
H13F H 0.293175 0.009723 0.075698 0.138 Uiso 0.64(2) 1 calc R U P C 2
C14A C 0.0911(14) -0.0109(11) 0.0950(9) 0.103(6) Uani 0.64(2) 1 d D U P C 2
H14D H 0.084284 0.028644 0.073918 0.154 Uiso 0.64(2) 1 calc R U P C 2
H14E H 0.098337 -0.047444 0.064585 0.154 Uiso 0.64(2) 1 calc R U P C 2
H14F H 0.028554 -0.031080 0.117293 0.154 Uiso 0.64(2) 1 calc R U P C 2
C15A C 0.202(2) -0.0439(9) 0.1744(7) 0.102(6) Uani 0.64(2) 1 d D U P C 2
H15D H 0.204160 -0.082267 0.144333 0.153 Uiso 0.64(2) 1 calc R U P C 2
H15E H 0.266979 -0.026156 0.200956 0.153 Uiso 0.64(2) 1 calc R U P C 2
H15F H 0.142285 -0.061889 0.199690 0.153 Uiso 0.64(2) 1 calc R U P C 2
C27A C 0.4198(9) 0.3199(8) 0.1057(6) 0.088(4) Uani 0.651(17) 1 d D U P D 2
C28A C 0.4769(13) 0.3919(9) 0.1418(8) 0.113(6) Uani 0.651(17) 1 d D U P D 2
H28D H 0.469079 0.388223 0.185952 0.169 Uiso 0.651(17) 1 calc R U P D 2
H28E H 0.551523 0.406905 0.134312 0.169 Uiso 0.651(17) 1 calc R U P D 2
H28F H 0.446895 0.426888 0.128418 0.169 Uiso 0.651(17) 1 calc R U P D 2
C29A C 0.4318(12) 0.3254(11) 0.0371(5) 0.100(5) Uani 0.651(17) 1 d D U P D 2
H29D H 0.406850 0.363029 0.024366 0.150 Uiso 0.651(17) 1 calc R U P D 2
H29E H 0.505877 0.336724 0.029110 0.150 Uiso 0.651(17) 1 calc R U P D 2
H29F H 0.390512 0.280193 0.013742 0.150 Uiso 0.651(17) 1 calc R U P D 2
C30A C 0.4588(13) 0.2614(10) 0.1249(12) 0.127(6) Uani 0.651(17) 1 d D U P D 2
H30D H 0.451262 0.257431 0.169048 0.190 Uiso 0.651(17) 1 calc R U P D 2
H30E H 0.417424 0.216220 0.101369 0.190 Uiso 0.651(17) 1 calc R U P D 2
H30F H 0.532788 0.272750 0.116737 0.190 Uiso 0.651(17) 1 calc R U P D 2
C47A C 0.5506(11) 0.6490(10) 0.1739(8) 0.080(5) Uani 0.449(10) 1 d D U P E 2
C48A C 0.6442(16) 0.6716(14) 0.2225(10) 0.114(7) Uani 0.449(10) 1 d D U P E 2
H48D H 0.643398 0.630975 0.244579 0.171 Uiso 0.449(10) 1 calc R U P E 2
H48E H 0.709630 0.688287 0.202064 0.171 Uiso 0.449(10) 1 calc R U P E 2
H48F H 0.639114 0.709840 0.251763 0.171 Uiso 0.449(10) 1 calc R U P E 2
C49A C 0.5519(17) 0.7119(11) 0.1397(10) 0.095(6) Uani 0.449(10) 1 d D U P E 2
H49D H 0.548916 0.750652 0.169197 0.142 Uiso 0.449(10) 1 calc R U P E 2
H49E H 0.616545 0.727776 0.118390 0.142 Uiso 0.449(10) 1 calc R U P E 2
H49F H 0.491187 0.697887 0.109536 0.142 Uiso 0.449(10) 1 calc R U P E 2
C50A C 0.5553(14) 0.5888(10) 0.1282(9) 0.091(6) Uani 0.449(10) 1 d D U P E 2
H50D H 0.554486 0.548158 0.150347 0.136 Uiso 0.449(10) 1 calc R U P E 2
H50E H 0.494578 0.574719 0.098042 0.136 Uiso 0.449(10) 1 calc R U P E 2
H50F H 0.619936 0.604608 0.106896 0.136 Uiso 0.449(10) 1 calc R U P E 2
C89 C 0.596(3) 0.2216(15) -0.040(2) 0.273(17) Uani 0.428(13) 1 d D U P G -1
H89A H 0.608796 0.246146 -0.077580 0.410 Uiso 0.428(13) 1 calc R U P G -1
H89B H 0.549930 0.239348 -0.015198 0.410 Uiso 0.428(13) 1 calc R U P G -1
H89C H 0.662812 0.230365 -0.016443 0.410 Uiso 0.428(13) 1 calc R U P G -1
C83 C 0.5427(15) 0.1405(12) -0.0587(14) 0.248(12) Uani 0.428(13) 1 d DG U P G
-1
C84 C 0.5165(18) 0.0941(17) -0.0136(13) 0.262(13) Uani 0.428(13) 1 d DG U P G
-1
H84 H 0.531006 0.111784 0.028777 0.314 Uiso 0.428(13) 1 calc R U P G -1
C85 C 0.4692(18) 0.0217(16) -0.0305(19) 0.278(14) Uani 0.428(13) 1 d G U P G -1
H85 H 0.451312 -0.010003 0.000356 0.334 Uiso 0.428(13) 1 calc R U P G -1
C86 C 0.4480(16) -0.0042(12) -0.092(2) 0.287(15) Uani 0.428(13) 1 d G U P G -1
H86 H 0.415683 -0.053646 -0.103986 0.344 Uiso 0.428(13) 1 calc R U P G -1
C87 C 0.474(2) 0.0422(18) -0.1375(16) 0.264(13) Uani 0.428(13) 1 d G U P G -1
H87 H 0.459747 0.024498 -0.179908 0.317 Uiso 0.428(13) 1 calc R U P G -1
C88 C 0.522(2) 0.1146(16) -0.1207(13) 0.250(12) Uani 0.428(13) 1 d DG U P G -1
H88 H 0.539441 0.146285 -0.151488 0.300 Uiso 0.428(13) 1 calc R U P G -1
O22A O 0.6127(14) 0.8416(10) 0.4702(8) 0.035(5) Uani 0.212(4) 1 d D U P A 2
O21A O 0.497(3) 0.7483(12) 0.4155(15) 0.039(4) Uani 0.212(4) 1 d D U P A 2
C51A C 0.549(2) 0.8136(12) 0.4246(11) 0.045(4) Uani 0.212(4) 1 d D U P A 2
C52A C 0.5243(19) 0.8588(12) 0.3772(10) 0.056(4) Uani 0.212(4) 1 d D U P A 2
C53A C 0.593(3) 0.9354(12) 0.3920(15) 0.079(7) Uani 0.212(4) 1 d D U P A 2
H53D H 0.581420 0.952820 0.433406 0.119 Uiso 0.212(4) 1 calc R U P A 2
H53E H 0.667036 0.939024 0.390536 0.119 Uiso 0.212(4) 1 calc R U P A 2
H53F H 0.576168 0.963971 0.361771 0.119 Uiso 0.212(4) 1 calc R U P A 2
C54A C 0.4097(19) 0.8543(18) 0.3803(16) 0.073(7) Uani 0.212(4) 1 d D U P A 2
H54D H 0.363958 0.804904 0.370767 0.109 Uiso 0.212(4) 1 calc R U P A 2
H54E H 0.398930 0.871951 0.421875 0.109 Uiso 0.212(4) 1 calc R U P A 2
H54F H 0.392822 0.883289 0.350312 0.109 Uiso 0.212(4) 1 calc R U P A 2
C55A C 0.541(3) 0.8306(17) 0.3134(11) 0.073(7) Uani 0.212(4) 1 d D U P A 2
H55D H 0.495940 0.780959 0.304487 0.109 Uiso 0.212(4) 1 calc R U P A 2
H55E H 0.523856 0.858745 0.282801 0.109 Uiso 0.212(4) 1 calc R U P A 2
H55F H 0.614724 0.833797 0.311566 0.109 Uiso 0.212(4) 1 calc R U P A 2
F9 F 0.519(2) 0.5848(15) 0.4883(12) 0.027(6) Uani 0.212(4) 1 d . U P A 2
C83A C 0.4679(16) 0.0631(12) -0.1096(13) 0.266(13) Uani 0.458(13) 1 d DG U P H
2
C84A C 0.5324(19) 0.0940(14) -0.1546(12) 0.235(12) Uani 0.458(13) 1 d DG U P H
2
H84A H 0.530040 0.067652 -0.193213 0.282 Uiso 0.458(13) 1 calc R U P H 2
C85A C 0.600(2) 0.1636(14) -0.1432(15) 0.261(14) Uani 0.458(13) 1 d G U P H 2
H85A H 0.644262 0.184776 -0.173915 0.313 Uiso 0.458(13) 1 calc R U P H 2
C86A C 0.6036(18) 0.2022(11) -0.0867(17) 0.246(13) Uani 0.458(13) 1 d G U P H 2
H86A H 0.649998 0.249753 -0.078850 0.295 Uiso 0.458(13) 1 calc R U P H 2
C87A C 0.539(2) 0.1712(16) -0.0417(13) 0.258(13) Uani 0.458(13) 1 d G U P H 2
H87A H 0.541514 0.197606 -0.003081 0.309 Uiso 0.458(13) 1 calc R U P H 2
C88A C 0.471(2) 0.1017(16) -0.0531(12) 0.255(13) Uani 0.458(13) 1 d DG U P H 2
H88A H 0.427290 0.080482 -0.022376 0.305 Uiso 0.458(13) 1 calc R U P H 2
C89A C 0.395(3) -0.0123(16) -0.1226(19) 0.36(2) Uani 0.458(13) 1 d D U P H 2
H89D H 0.355246 -0.026232 -0.086629 0.547 Uiso 0.458(13) 1 calc R U P H 2
H89E H 0.346389 -0.016185 -0.158365 0.547 Uiso 0.458(13) 1 calc R U P H 2
H89F H 0.435905 -0.043627 -0.131447 0.547 Uiso 0.458(13) 1 calc R U P H 2

loop_
_atom_site_aniso_label
_atom_site_aniso_U_11
_atom_site_aniso_U_22
_atom_site_aniso_U_33
_atom_site_aniso_U_23
_atom_site_aniso_U_13
_atom_site_aniso_U_12
Zn1 0.0407(6) 0.0601(7) 0.0445(6) -0.0018(6) 0.0067(5) 0.0173(5)
Cr1 0.0281(7) 0.0396(9) 0.0370(8) 0.0053(7) 0.0081(6) 0.0105(6)
Cr2 0.0419(8) 0.0473(9) 0.0369(8) 0.0048(7) 0.0051(7) 0.0131(7)
Cr3 0.0673(10) 0.0418(9) 0.0312(8) 0.0081(7) 0.0099(7) 0.0119(7)
Cr4 0.0487(8) 0.0446(9) 0.0270(8) -0.0008(7) 0.0093(6) 0.0060(7)
Cr5 0.0452(9) 0.0693(11) 0.0208(8) -0.0067(7) 0.0014(6) 0.0063(7)
Cr6 0.0328(7) 0.0276(8) 0.0346(8) 0.0079(6) 0.0128(6) 0.0126(6)
F1 0.033(2) 0.089(4) 0.035(3) 0.010(2) 0.007(2) 0.013(2)
F2 0.037(2) 0.061(3) 0.036(3) -0.005(2) 0.005(2) 0.014(2)
F3 0.030(2) 0.034(3) 0.041(2) 0.007(2) 0.0090(19) 0.0099(19)
F4 0.044(3) 0.043(3) 0.031(2) 0.011(2) 0.013(2) 0.016(2)
F5 0.042(3) 0.058(3) 0.027(2) 0.007(2) 0.011(2) 0.009(2)
F6 0.043(3) 0.080(3) 0.034(3) -0.001(2) 0.012(2) 0.019(2)
F7 0.050(3) 0.045(3) 0.047(3) -0.013(2) 0.023(2) 0.004(2)
F8 0.038(5) 0.023(5) 0.037(5) 0.004(4) 0.008(4) 0.006(4)
O1 0.068(4) 0.048(4) 0.040(3) 0.012(3) 0.019(3) 0.032(3)
O2 0.041(3) 0.042(3) 0.042(3) 0.010(3) 0.010(3) 0.018(3)
C1 0.032(5) 0.049(4) 0.050(4) 0.014(4) 0.014(4) 0.018(4)
C2 0.060(7) 0.044(6) 0.057(6) 0.020(6) 0.007(5) 0.014(5)
C3 0.067(8) 0.052(10) 0.094(10) 0.032(9) -0.008(7) -0.002(7)
C4 0.081(8) 0.031(8) 0.089(10) 0.017(8) 0.017(8) 0.021(7)
C5 0.104(13) 0.054(10) 0.064(7) 0.027(7) 0.018(7) 0.009(10)
O3 0.036(3) 0.087(4) 0.049(3) -0.003(3) 0.006(3) 0.036(3)
O4 0.027(3) 0.055(4) 0.051(3) 0.013(3) 0.012(2) 0.019(3)
C6 0.027(5) 0.041(5) 0.058(5) 0.005(5) 0.014(4) 0.012(4)
C7 0.028(5) 0.058(6) 0.062(5) 0.000(4) 0.016(4) 0.023(4)
C8 0.073(6) 0.093(7) 0.191(10) 0.067(7) 0.096(7) 0.050(5)
C9 0.094(7) 0.107(8) 0.101(7) -0.036(6) -0.001(6) 0.075(6)
C10 0.042(5) 0.096(7) 0.082(6) 0.011(5) 0.012(5) 0.047(5)
O5 0.052(3) 0.035(3) 0.042(3) 0.005(3) 0.006(3) 0.020(3)
O6 0.082(4) 0.041(4) 0.055(4) -0.002(3) -0.012(3) 0.026(3)
C11 0.057(6) 0.036(5) 0.039(4) 0.008(4) 0.011(4) 0.017(4)
C12 0.137(11) 0.051(8) 0.058(9) -0.010(7) 0.000(8) 0.046(8)
C13 0.154(12) 0.075(16) 0.097(17) -0.018(13) 0.020(10) 0.063(11)
C14 0.178(16) 0.076(19) 0.069(11) -0.019(11) -0.033(12) 0.035(15)
C15 0.154(17) 0.045(10) 0.074(14) -0.019(10) -0.017(15) 0.013(13)
O7 0.028(3) 0.050(4) 0.044(3) 0.018(3) 0.010(2) 0.010(2)
O8 0.031(3) 0.052(4) 0.060(4) 0.029(3) 0.013(3) 0.011(3)
C16 0.027(4) 0.046(6) 0.039(5) 0.008(4) 0.006(4) 0.011(4)
C17 0.027(4) 0.072(6) 0.050(5) 0.015(4) 0.013(4) 0.022(4)
C18 0.063(7) 0.139(9) 0.165(11) -0.105(8) 0.065(7) -0.032(6)
C19 0.062(7) 0.198(11) 0.175(11) 0.133(9) 0.074(7) 0.040(7)
C20 0.031(5) 0.130(9) 0.076(6) -0.021(6) 0.009(4) 0.012(5)
O9 0.069(4) 0.049(4) 0.062(4) 0.008(3) -0.015(3) 0.018(3)
O10 0.092(4) 0.042(4) 0.045(4) 0.007(3) -0.016(3) 0.002(3)
C21 0.056(5) 0.045(5) 0.030(5) -0.002(4) 0.000(4) 0.015(4)
C22 0.051(5) 0.069(6) 0.044(5) 0.002(5) -0.016(4) 0.007(4)
C23 0.059(6) 0.152(10) 0.106(8) -0.047(8) -0.013(6) 0.025(6)
C24 0.102(8) 0.070(6) 0.094(8) -0.009(6) -0.017(6) -0.002(6)
C25 0.105(8) 0.162(11) 0.050(6) 0.031(7) -0.029(6) 0.004(7)
O11 0.065(4) 0.067(4) 0.037(3) 0.009(3) 0.025(3) 0.034(3)
O12 0.089(4) 0.052(4) 0.050(4) 0.015(3) 0.038(3) 0.015(3)
C26 0.055(5) 0.074(6) 0.036(5) 0.002(5) 0.017(4) 0.013(4)
C27 0.060(8) 0.138(11) 0.078(10) -0.012(8) 0.032(7) 0.014(8)
C28 0.071(12) 0.197(19) 0.114(12) -0.027(13) 0.005(11) 0.012(17)
C29 0.059(15) 0.144(17) 0.111(15) 0.010(13) 0.058(12) 0.003(14)
C30 0.066(14) 0.157(13) 0.115(17) -0.009(12) 0.051(14) 0.037(12)
O13 0.115(5) 0.042(4) 0.032(3) 0.012(3) -0.006(3) 0.008(3)
O14 0.080(4) 0.044(4) 0.028(3) 0.004(3) 0.006(3) 0.012(3)
C31 0.076(6) 0.040(5) 0.029(4) 0.011(4) 0.009(4) 0.017(5)
C32 0.173(9) 0.059(6) 0.017(5) 0.008(5) 0.009(5) 0.008(6)
C33 0.261(13) 0.179(13) 0.120(10) 0.066(9) 0.153(10) 0.077(11)
C34 0.329(14) 0.098(9) 0.035(7) 0.006(7) -0.046(8) -0.034(9)
C35 0.326(16) 0.056(7) 0.049(7) 0.026(6) 0.003(9) 0.013(8)
O15 0.041(3) 0.042(4) 0.066(4) 0.012(3) -0.001(3) 0.008(3)
O16 0.042(3) 0.048(4) 0.045(3) -0.005(3) 0.007(3) 0.008(3)
C36 0.048(5) 0.048(5) 0.025(5) 0.015(4) -0.004(4) 0.014(4)
C37 0.039(5) 0.102(7) 0.049(5) 0.031(5) 0.008(4) 0.024(5)
C38 0.104(8) 0.131(9) 0.073(6) 0.018(6) 0.051(6) 0.052(7)
C39 0.065(7) 0.329(16) 0.090(8) 0.107(9) 0.031(6) 0.088(9)
C40 0.080(7) 0.115(7) 0.077(8) 0.028(6) 0.019(6) -0.014(6)
O17 0.084(4) 0.040(4) 0.034(3) 0.003(3) 0.010(3) 0.017(3)
O18 0.120(5) 0.062(4) 0.040(3) -0.003(3) -0.014(3) 0.045(4)
C41 0.086(6) 0.040(6) 0.031(5) 0.008(4) 0.002(4) 0.016(5)
C42 0.139(8) 0.055(7) 0.059(6) 0.006(5) -0.011(6) 0.058(6)
C43 0.286(14) 0.133(10) 0.103(9) -0.050(8) -0.081(9) 0.153(10)
C44 0.137(9) 0.169(12) 0.255(16) 0.090(11) 0.053(10) 0.088(8)
C45 0.212(12) 0.197(13) 0.065(6) 0.039(8) 0.024(8) 0.144(11)
O19 0.048(3) 0.068(4) 0.041(4) 0.003(3) 0.025(3) 0.000(3)
O20 0.081(4) 0.069(5) 0.046(4) 0.001(3) 0.010(3) -0.024(3)
C46 0.061(5) 0.066(6) 0.043(6) 0.017(4) 0.014(4) -0.007(4)
C47 0.054(7) 0.093(9) 0.057(7) 0.030(7) 0.015(6) -0.005(6)
C48 0.078(11) 0.100(12) 0.094(11) 0.033(11) 0.014(10) 0.014(10)
C49 0.064(10) 0.089(8) 0.107(12) 0.034(8) 0.027(10) -0.006(7)
C50 0.080(11) 0.137(15) 0.057(7) 0.039(8) 0.032(7) -0.001(12)
O21 0.080(5) 0.045(4) 0.067(5) 0.000(4) -0.025(3) 0.029(3)
O22 0.048(5) 0.030(4) 0.037(5) 0.009(3) 0.009(3) 0.021(3)
C51 0.051(5) 0.036(4) 0.032(5) 0.005(3) 0.008(3) 0.026(3)
C52 0.074(5) 0.033(4) 0.041(5) 0.010(4) -0.002(4) 0.020(4)
C53 0.076(7) 0.043(6) 0.050(5) -0.006(5) -0.011(5) 0.027(6)
C54 0.080(5) 0.057(7) 0.067(8) 0.016(6) 0.017(5) 0.015(5)
C55 0.126(8) 0.050(7) 0.054(6) 0.011(6) -0.026(6) 0.032(7)
O23 0.044(3) 0.082(4) 0.036(3) -0.009(3) 0.005(3) 0.029(3)
O24 0.036(3) 0.035(3) 0.031(3) 0.005(2) 0.009(2) 0.013(3)
C56 0.041(4) 0.029(5) 0.037(4) -0.006(4) 0.003(4) 0.012(4)
C57 0.038(4) 0.071(6) 0.047(5) -0.004(5) 0.011(4) 0.031(4)
C58 0.088(8) 0.277(14) 0.061(6) 0.057(8) 0.048(6) 0.116(9)
C59 0.087(7) 0.080(6) 0.107(8) -0.032(6) 0.023(6) 0.041(6)
C60 0.038(5) 0.097(7) 0.090(7) -0.002(6) 0.021(5) 0.031(5)
O25 0.032(3) 0.049(4) 0.040(3) 0.014(3) 0.018(3) 0.017(2)
O26 0.035(3) 0.048(4) 0.050(4) 0.017(3) 0.020(3) 0.018(3)
C61 0.035(4) 0.043(5) 0.039(5) 0.024(4) 0.014(4) 0.022(4)
C62 0.050(5) 0.044(5) 0.059(5) 0.018(4) 0.031(4) 0.017(4)
C63 0.083(7) 0.095(7) 0.079(7) 0.051(6) 0.051(5) 0.043(6)
C64 0.064(6) 0.071(6) 0.091(7) 0.005(5) 0.048(5) 0.026(5)
C65 0.041(5) 0.089(7) 0.091(7) 0.017(5) 0.035(4) 0.023(5)
N1 0.034(3) 0.051(4) 0.029(4) 0.002(3) 0.008(3) 0.015(3)
C66 0.044(4) 0.047(5) 0.032(5) 0.007(4) 0.018(4) 0.018(4)
C67 0.034(5) 0.112(8) 0.072(6) -0.014(6) 0.023(4) 0.020(5)
C68 0.070(6) 0.046(5) 0.073(6) 0.008(4) 0.039(5) 0.031(5)
C69 0.081(6) 0.056(6) 0.065(6) 0.025(5) 0.051(5) 0.031(5)
C70 0.025(5) 0.093(11) 0.036(6) -0.006(7) 0.002(5) 0.006(6)
C71 0.032(5) 0.102(10) 0.040(6) 0.008(8) 0.008(5) 0.003(7)
C72 0.031(5) 0.100(11) 0.045(6) 0.012(8) 0.004(5) 0.009(7)
C73 0.026(6) 0.086(11) 0.043(6) 0.004(7) -0.001(5) 0.020(7)
C74 0.029(5) 0.093(10) 0.052(6) 0.023(7) 0.012(5) 0.019(6)
C75 0.027(5) 0.089(11) 0.038(6) 0.010(7) 0.005(5) 0.019(6)
C70A 0.023(5) 0.091(10) 0.035(7) -0.008(7) 0.005(5) 0.005(6)
C71A 0.039(5) 0.098(10) 0.041(7) -0.018(7) 0.015(5) 0.002(6)
C72A 0.032(5) 0.101(11) 0.043(6) -0.013(7) 0.012(5) -0.010(7)
C73A 0.028(6) 0.089(10) 0.039(7) -0.002(7) 0.010(5) 0.005(6)
C74A 0.030(5) 0.081(9) 0.049(7) -0.004(7) 0.012(5) 0.015(6)
C75A 0.027(5) 0.091(11) 0.043(6) -0.014(7) 0.008(5) 0.012(6)
C80 0.128(11) 0.175(14) 0.116(10) -0.005(8) -0.029(9) -0.020(10)
C79 0.085(8) 0.220(14) 0.082(7) -0.002(9) 0.003(7) 0.012(9)
C78 0.090(8) 0.240(13) 0.093(8) -0.006(9) 0.002(8) 0.041(9)
C77 0.099(9) 0.187(13) 0.081(8) -0.006(7) 0.036(7) -0.022(9)
C76 0.150(12) 0.143(12) 0.121(9) -0.007(9) 0.048(10) -0.046(9)
C81 0.149(11) 0.161(12) 0.143(10) -0.006(10) 0.003(12) -0.028(9)
C82 0.32(2) 0.233(18) 0.284(17) -0.145(15) 0.123(18) -0.006(15)
C2A 0.068(9) 0.046(6) 0.066(8) 0.019(6) 0.016(6) 0.011(7)
C3A 0.065(10) 0.050(12) 0.083(12) 0.018(10) 0.022(9) 0.000(9)
C4A 0.103(15) 0.055(11) 0.082(10) 0.004(9) 0.019(9) 0.006(12)
C5A 0.085(11) 0.062(12) 0.113(12) 0.032(11) 0.001(10) 0.019(11)
C12A 0.128(9) 0.046(7) 0.053(7) -0.005(5) 0.014(5) 0.042(7)
C13A 0.159(9) 0.073(12) 0.067(11) 0.003(8) 0.047(8) 0.067(9)
C14A 0.165(10) 0.047(13) 0.078(11) -0.025(8) -0.015(8) 0.021(9)
C15A 0.193(16) 0.037(9) 0.086(10) -0.001(7) 0.017(10) 0.054(10)
C27A 0.060(6) 0.125(9) 0.070(7) -0.009(6) 0.026(7) 0.023(6)
C28A 0.054(9) 0.153(11) 0.096(11) -0.028(9) 0.018(8) -0.004(8)
C29A 0.066(9) 0.140(14) 0.079(7) -0.002(8) 0.054(7) 0.011(11)
C30A 0.067(10) 0.183(13) 0.146(15) 0.029(11) 0.029(11) 0.059(9)
C47A 0.061(7) 0.104(10) 0.052(9) 0.031(7) 0.021(6) -0.012(8)
C48A 0.074(9) 0.148(17) 0.080(12) 0.042(11) 0.003(9) -0.022(13)
C49A 0.095(13) 0.107(13) 0.061(13) 0.036(10) 0.031(10) -0.004(11)
C50A 0.060(11) 0.118(12) 0.076(11) 0.029(9) 0.049(9) -0.004(10)
C89 0.13(3) 0.23(3) 0.46(4) -0.08(3) -0.02(3) 0.09(2)
C83 0.11(2) 0.22(3) 0.42(3) -0.06(2) 0.02(2) 0.102(18)
C84 0.07(2) 0.25(3) 0.44(3) -0.05(2) 0.05(2) 0.04(2)
C85 0.09(2) 0.26(3) 0.44(3) -0.05(3) 0.08(2) 0.01(2)
C86 0.065(19) 0.28(3) 0.44(3) -0.05(2) 0.08(2) -0.03(2)
C87 0.10(2) 0.24(3) 0.43(3) -0.07(2) 0.06(2) 0.050(19)
C88 0.11(2) 0.22(3) 0.43(3) -0.07(2) 0.02(2) 0.092(17)
O22A 0.043(9) 0.028(9) 0.038(8) 0.015(7) 0.011(7) 0.014(7)
O21A 0.050(9) 0.034(6) 0.039(10) 0.007(6) 0.001(8) 0.023(6)
C51A 0.058(8) 0.035(6) 0.046(7) 0.008(6) 0.001(7) 0.020(6)
C52A 0.075(8) 0.041(7) 0.052(8) 0.013(7) -0.010(7) 0.020(7)
C53A 0.108(13) 0.046(8) 0.068(14) 0.019(9) -0.040(14) 0.009(9)
C54A 0.080(9) 0.073(16) 0.075(16) 0.036(14) -0.005(11) 0.035(9)
C55A 0.100(17) 0.069(16) 0.050(8) 0.012(10) -0.008(12) 0.030(14)
F9 0.030(13) 0.006(12) 0.043(13) 0.000(10) 0.005(10) 0.001(10)
C83A 0.102(18) 0.25(3) 0.43(3) -0.06(2) 0.046(19) 0.058(18)
C84A 0.10(2) 0.21(3) 0.40(3) -0.05(2) 0.03(2) 0.084(17)
C85A 0.14(2) 0.22(3) 0.41(3) -0.08(2) 0.03(2) 0.073(18)
C86A 0.096(19) 0.23(3) 0.43(3) -0.08(2) 0.03(2) 0.103(17)
C87A 0.12(2) 0.24(3) 0.42(3) -0.07(2) 0.020(19) 0.097(18)
C88A 0.11(2) 0.24(3) 0.42(3) -0.04(2) 0.05(2) 0.082(18)
C89A 0.17(4) 0.35(3) 0.45(4) -0.07(3) 0.05(3) -0.06(3)

_geom_special_details            
;
 All esds (except the esd in the dihedral angle between two l.s. planes)
 are estimated using the full covariance matrix.  The cell esds are taken
 into account individually in the estimation of esds in distances, angles
 and torsion angles; correlations between esds in cell parameters are only
 used when they are defined by crystal symmetry.  An approximate (isotropic)
 treatment of cell esds is used for estimating esds involving l.s. planes.
;
loop_
_geom_bond_atom_site_label_1
_geom_bond_atom_site_label_2
_geom_bond_distance
_geom_bond_site_symmetry_2
_geom_bond_publ_flag
Zn1 F1 1.986(4) . ?
Zn1 F2 1.968(4) . ?
Zn1 O1 2.012(5) . ?
Zn1 O3 2.041(4) . ?
Zn1 O26 1.984(4) 2_666 ?
Zn1 O22A 2.145(17) 2_666 ?
Cr1 F2 1.894(4) . ?
Cr1 F3 1.933(3) . ?
Cr1 O2 1.944(5) . ?
Cr1 O4 1.938(4) . ?
Cr1 O5 1.967(5) . ?
Cr1 O7 1.973(4) . ?
Cr2 F3 1.922(4) . ?
Cr2 F4 1.921(4) . ?
Cr2 O6 1.942(5) . ?
Cr2 O8 1.959(4) . ?
Cr2 O9 1.945(5) . ?
Cr2 O11 1.953(5) . ?
Cr3 F4 1.924(4) . ?
Cr3 F5 1.937(4) . ?
Cr3 O10 1.954(5) . ?
Cr3 O12 1.946(5) . ?
Cr3 O13 1.948(5) . ?
Cr3 O15 1.967(5) . ?
Cr4 F5 1.925(4) . ?
Cr4 F6 1.924(4) . ?
Cr4 O14 1.950(5) . ?
Cr4 O16 1.962(5) . ?
Cr4 O17 1.939(5) . ?
Cr4 O19 1.952(5) . ?
Cr5 F6 1.906(4) . ?
Cr5 F7 1.913(4) . ?
Cr5 O18 1.990(5) . ?
Cr5 O20 1.956(5) . ?
Cr5 O21 2.037(6) . ?
Cr5 O23 1.944(5) . ?
Cr6 F1 1.895(4) 2_666 ?
Cr6 F7 1.936(4) . ?
Cr6 F8 1.889(8) . ?
Cr6 O22 1.989(7) . ?
Cr6 O24 1.994(4) . ?
Cr6 O25 1.968(4) . ?
Cr6 O21A 1.98(2) . ?
Cr6 F9 1.88(3) . ?
O1 C1 1.247(7) . ?
O2 C1 1.273(7) . ?
C1 C2 1.541(11) . ?
C1 C2A 1.549(13) . ?
C2 C3 1.517(12) . ?
C2 C4 1.513(12) . ?
C2 C5 1.503(11) . ?
C3 H3A 0.9800 . ?
C3 H3B 0.9800 . ?
C3 H3C 0.9800 . ?
C4 H4A 0.9800 . ?
C4 H4B 0.9800 . ?
C4 H4C 0.9800 . ?
C5 H5A 0.9800 . ?
C5 H5B 0.9800 . ?
C5 H5C 0.9800 . ?
O3 C6 1.249(7) . ?
O4 C6 1.273(7) . ?
C6 C7 1.550(7) . ?
C7 C8 1.487(8) . ?
C7 C9 1.512(8) . ?
C7 C10 1.513(8) . ?
C8 H8A 0.9800 . ?
C8 H8B 0.9800 . ?
C8 H8C 0.9800 . ?
C9 H9A 0.9800 . ?
C9 H9B 0.9800 . ?
C9 H9C 0.9800 . ?
C10 H10A 0.9800 . ?
C10 H10B 0.9800 . ?
C10 H10C 0.9800 . ?
O5 C11 1.245(7) . ?
O6 C11 1.250(7) . ?
C11 C12 1.531(12) . ?
C11 C12A 1.525(11) . ?
C12 C13 1.513(14) . ?
C12 C14 1.533(14) . ?
C12 C15 1.511(14) . ?
C13 H13A 0.9800 . ?
C13 H13B 0.9800 . ?
C13 H13C 0.9800 . ?
C14 H14A 0.9800 . ?
C14 H14B 0.9800 . ?
C14 H14C 0.9800 . ?
C15 H15A 0.9800 . ?
C15 H15B 0.9800 . ?
C15 H15C 0.9800 . ?
O7 C16 1.246(6) . ?
O8 C16 1.244(7) . ?
C16 C17 1.532(8) . ?
C17 C18 1.479(8) . ?
C17 C19 1.494(8) . ?
C17 C20 1.515(8) . ?
C18 H18A 0.9800 . ?
C18 H18B 0.9800 . ?
C18 H18C 0.9800 . ?
C19 H19A 0.9800 . ?
C19 H19B 0.9800 . ?
C19 H19C 0.9800 . ?
C20 H20A 0.9800 . ?
C20 H20B 0.9800 . ?
C20 H20C 0.9800 . ?
O9 C21 1.229(7) . ?
O10 C21 1.251(7) . ?
C21 C22 1.531(8) . ?
C22 C23 1.534(8) . ?
C22 C24 1.499(8) . ?
C22 C25 1.521(8) . ?
C23 H23A 0.9800 . ?
C23 H23B 0.9800 . ?
C23 H23C 0.9800 . ?
C24 H24A 0.9800 . ?
C24 H24B 0.9800 . ?
C24 H24C 0.9800 . ?
C25 H25A 0.9800 . ?
C25 H25B 0.9800 . ?
C25 H25C 0.9800 . ?
O11 C26 1.262(8) . ?
O12 C26 1.264(7) . ?
C26 C27 1.547(13) . ?
C26 C27A 1.561(11) . ?
C27 C28 1.515(14) . ?
C27 C29 1.533(14) . ?
C27 C30 1.519(14) . ?
C28 H28A 0.9800 . ?
C28 H28B 0.9800 . ?
C28 H28C 0.9800 . ?
C29 H29A 0.9800 . ?
C29 H29B 0.9800 . ?
C29 H29C 0.9800 . ?
C30 H30A 0.9800 . ?
C30 H30B 0.9800 . ?
C30 H30C 0.9800 . ?
O13 C31 1.236(7) . ?
O14 C31 1.258(7) . ?
C31 C32 1.532(8) . ?
C32 C33 1.517(10) . ?
C32 C34 1.528(9) . ?
C32 C35 1.497(9) . ?
C33 H33A 0.9800 . ?
C33 H33B 0.9800 . ?
C33 H33C 0.9800 . ?
C34 H34A 0.9800 . ?
C34 H34B 0.9800 . ?
C34 H34C 0.9800 . ?
C35 H35A 0.9800 . ?
C35 H35B 0.9800 . ?
C35 H35C 0.9800 . ?
O15 C36 1.260(7) . ?
O16 C36 1.252(7) . ?
C36 C37 1.546(8) . ?
C37 C38 1.501(9) . ?
C37 C39 1.506(8) . ?
C37 C40 1.522(8) . ?
C38 H38A 0.9800 . ?
C38 H38B 0.9800 . ?
C38 H38C 0.9800 . ?
C39 H39A 0.9800 . ?
C39 H39B 0.9800 . ?
C39 H39C 0.9800 . ?
C40 H40A 0.9800 . ?
C40 H40B 0.9800 . ?
C40 H40C 0.9800 . ?
O17 C41 1.256(7) . ?
O18 C41 1.248(7) . ?
C41 C42 1.518(8) . ?
C42 C43 1.472(9) . ?
C42 C44 1.584(10) . ?
C42 C45 1.460(9) . ?
C43 H43A 0.9800 . ?
C43 H43B 0.9800 . ?
C43 H43C 0.9800 . ?
C44 H44A 0.9800 . ?
C44 H44B 0.9800 . ?
C44 H44C 0.9800 . ?
C45 H45A 0.9800 . ?
C45 H45B 0.9800 . ?
C45 H45C 0.9800 . ?
O19 C46 1.264(8) . ?
O20 C46 1.274(8) . ?
C46 C47 1.532(11) . ?
C46 C47A 1.550(13) . ?
C47 C48 1.530(12) . ?
C47 C49 1.537(12) . ?
C47 C50 1.489(12) . ?
C48 H48A 0.9800 . ?
C48 H48B 0.9800 . ?
C48 H48C 0.9800 . ?
C49 H49A 0.9800 . ?
C49 H49B 0.9800 . ?
C49 H49C 0.9800 . ?
C50 H50A 0.9800 . ?
C50 H50B 0.9800 . ?
C50 H50C 0.9800 . ?
O21 C51 1.271(8) . ?
O22 C51 1.245(9) . ?
C51 C52 1.518(10) . ?
C52 C53 1.526(9) . ?
C52 C54 1.523(10) . ?
C52 C55 1.532(9) . ?
C53 H53A 0.9800 . ?
C53 H53B 0.9800 . ?
C53 H53C 0.9800 . ?
C54 H54A 0.9800 . ?
C54 H54B 0.9800 . ?
C54 H54C 0.9800 . ?
C55 H55A 0.9800 . ?
C55 H55B 0.9800 . ?
C55 H55C 0.9800 . ?
O23 C56 1.243(7) . ?
O24 C56 1.268(6) . ?
C56 C57 1.532(7) . ?
C57 C58 1.504(8) . ?
C57 C59 1.528(8) . ?
C57 C60 1.518(8) . ?
C58 H58A 0.9800 . ?
C58 H58B 0.9800 . ?
C58 H58C 0.9800 . ?
C59 H59A 0.9800 . ?
C59 H59B 0.9800 . ?
C59 H59C 0.9800 . ?
C60 H60A 0.9800 . ?
C60 H60B 0.9800 . ?
C60 H60C 0.9800 . ?
O25 C61 1.271(7) . ?
O26 C61 1.252(7) . ?
C61 C62 1.536(8) . ?
C62 C63 1.517(8) . ?
C62 C64 1.528(8) . ?
C62 C65 1.519(8) . ?
C63 H63A 0.9800 . ?
C63 H63B 0.9800 . ?
C63 H63C 0.9800 . ?
C64 H64A 0.9800 . ?
C64 H64B 0.9800 . ?
C64 H64C 0.9800 . ?
C65 H65A 0.9800 . ?
C65 H65B 0.9800 . ?
C65 H65C 0.9800 . ?
N1 H1AA 0.9100 . ?
N1 H1AB 0.9100 . ?
N1 H1BC 0.9100 . ?
N1 H1BD 0.9100 . ?
N1 C66 1.528(7) . ?
N1 C70 1.517(17) . ?
N1 C70A 1.551(16) . ?
C66 C67 1.525(9) . ?
C66 C68 1.512(9) . ?
C66 C69 1.512(9) . ?
C67 H67A 0.9800 . ?
C67 H67B 0.9800 . ?
C67 H67C 0.9800 . ?
C68 H68A 0.9800 . ?
C68 H68B 0.9800 . ?
C68 H68C 0.9800 . ?
C69 H69A 0.9800 . ?
C69 H69B 0.9800 . ?
C69 H69C 0.9800 . ?
C70 H70 1.0000 . ?
C70 C71 1.464(16) . ?
C70 C75 1.529(14) . ?
C71 H71A 0.9900 . ?
C71 H71B 0.9900 . ?
C71 C72 1.531(14) . ?
C72 H72A 0.9900 . ?
C72 H72B 0.9900 . ?
C72 C73 1.487(14) . ?
C73 H73A 0.9900 . ?
C73 H73B 0.9900 . ?
C73 C74 1.478(16) . ?
C74 H74A 0.9900 . ?
C74 H74B 0.9900 . ?
C74 C75 1.512(14) . ?
C75 H75A 0.9900 . ?
C75 H75B 0.9900 . ?
C70A H70A 1.0000 . ?
C70A C71A 1.447(16) . ?
C70A C75A 1.514(14) . ?
C71A H71C 0.9900 . ?
C71A H71D 0.9900 . ?
C71A C72A 1.524(14) . ?
C72A H72C 0.9900 . ?
C72A H72D 0.9900 . ?
C72A C73A 1.515(13) . ?
C73A H73C 0.9900 . ?
C73A H73D 0.9900 . ?
C73A C74A 1.484(16) . ?
C74A H74C 0.9900 . ?
C74A H74D 0.9900 . ?
C74A C75A 1.509(14) . ?
C75A H75C 0.9900 . ?
C75A H75D 0.9900 . ?
C80 H80 0.9500 . ?
C80 C79 1.3900 . ?
C80 C81 1.3900 . ?
C79 H79 0.9500 . ?
C79 C78 1.3900 . ?
C78 H78 0.9500 . ?
C78 C77 1.3900 . ?
C77 H77 0.9500 . ?
C77 C76 1.3900 . ?
C76 C81 1.3900 . ?
C76 C82 1.439(13) . ?
C81 H81 0.9500 . ?
C82 H82A 0.9800 . ?
C82 H82B 0.9800 . ?
C82 H82C 0.9800 . ?
C2A C3A 1.532(13) . ?
C2A C4A 1.525(13) . ?
C2A C5A 1.518(14) . ?
C3A H3AA 0.9800 . ?
C3A H3AB 0.9800 . ?
C3A H3AC 0.9800 . ?
C4A H4AA 0.9800 . ?
C4A H4AB 0.9800 . ?
C4A H4AC 0.9800 . ?
C5A H5AA 0.9800 . ?
C5A H5AB 0.9800 . ?
C5A H5AC 0.9800 . ?
C12A C13A 1.533(12) . ?
C12A C14A 1.530(12) . ?
C12A C15A 1.518(12) . ?
C13A H13D 0.9800 . ?
C13A H13E 0.9800 . ?
C13A H13F 0.9800 . ?
C14A H14D 0.9800 . ?
C14A H14E 0.9800 . ?
C14A H14F 0.9800 . ?
C15A H15D 0.9800 . ?
C15A H15E 0.9800 . ?
C15A H15F 0.9800 . ?
C27A C28A 1.527(12) . ?
C27A C29A 1.521(12) . ?
C27A C30A 1.523(12) . ?
C28A H28D 0.9800 . ?
C28A H28E 0.9800 . ?
C28A H28F 0.9800 . ?
C29A H29D 0.9800 . ?
C29A H29E 0.9800 . ?
C29A H29F 0.9800 . ?
C30A H30D 0.9800 . ?
C30A H30E 0.9800 . ?
C30A H30F 0.9800 . ?
C47A C48A 1.536(13) . ?
C47A C49A 1.519(13) . ?
C47A C50A 1.521(13) . ?
C48A H48D 0.9800 . ?
C48A H48E 0.9800 . ?
C48A H48F 0.9800 . ?
C49A H49D 0.9800 . ?
C49A H49E 0.9800 . ?
C49A H49F 0.9800 . ?
C50A H50D 0.9800 . ?
C50A H50E 0.9800 . ?
C50A H50F 0.9800 . ?
C89 H89A 0.9800 . ?
C89 H89B 0.9800 . ?
C89 H89C 0.9800 . ?
C89 C83 1.557(19) . ?
C83 C84 1.3900 . ?
C83 C88 1.3900 . ?
C84 H84 0.9500 . ?
C84 C85 1.3900 . ?
C85 H85 0.9500 . ?
C85 C86 1.3900 . ?
C86 H86 0.9500 . ?
C86 C87 1.3900 . ?
C87 H87 0.9500 . ?
C87 C88 1.3900 . ?
C88 H88 0.9500 . ?
O22A C51A 1.250(13) . ?
O21A C51A 1.259(14) . ?
C51A C52A 1.532(13) . ?
C52A C53A 1.511(14) . ?
C52A C54A 1.531(15) . ?
C52A C55A 1.514(14) . ?
C53A H53D 0.9800 . ?
C53A H53E 0.9800 . ?
C53A H53F 0.9800 . ?
C54A H54D 0.9800 . ?
C54A H54E 0.9800 . ?
C54A H54F 0.9800 . ?
C55A H55D 0.9800 . ?
C55A H55E 0.9800 . ?
C55A H55F 0.9800 . ?
C83A C84A 1.3900 . ?
C83A C88A 1.3900 . ?
C83A C89A 1.504(19) . ?
C84A H84A 0.9500 . ?
C84A C85A 1.3900 . ?
C85A H85A 0.9500 . ?
C85A C86A 1.3900 . ?
C86A H86A 0.9500 . ?
C86A C87A 1.3900 . ?
C87A H87A 0.9500 . ?
C87A C88A 1.3900 . ?
C88A H88A 0.9500 . ?
C89A H89D 0.9800 . ?
C89A H89E 0.9800 . ?
C89A H89F 0.9800 . ?

loop_
_geom_angle_atom_site_label_1
_geom_angle_atom_site_label_2
_geom_angle_atom_site_label_3
_geom_angle
_geom_angle_site_symmetry_1
_geom_angle_site_symmetry_3
_geom_angle_publ_flag
F1 Zn1 O1 165.06(18) . . ?
F1 Zn1 O3 86.68(19) . . ?
F1 Zn1 O22A 98.8(5) . 2_666 ?
F2 Zn1 F1 99.80(16) . . ?
F2 Zn1 O1 94.99(18) . . ?
F2 Zn1 O3 96.85(17) . . ?
F2 Zn1 O26 97.82(16) . 2_666 ?
F2 Zn1 O22A 161.3(5) . 2_666 ?
O1 Zn1 O3 89.5(2) . . ?
O1 Zn1 O22A 66.3(5) . 2_666 ?
O3 Zn1 O22A 82.5(5) . 2_666 ?
O26 Zn1 F1 90.70(18) 2_666 . ?
O26 Zn1 O1 89.39(19) 2_666 . ?
O26 Zn1 O3 165.33(19) 2_666 . ?
O26 Zn1 O22A 83.7(5) 2_666 2_666 ?
F2 Cr1 F3 90.17(16) . . ?
F2 Cr1 O2 93.96(18) . . ?
F2 Cr1 O4 91.85(18) . . ?
F2 Cr1 O5 178.40(18) . . ?
F2 Cr1 O7 88.98(17) . . ?
F3 Cr1 O2 175.19(18) . . ?
F3 Cr1 O4 91.32(17) . . ?
F3 Cr1 O5 90.70(17) . . ?
F3 Cr1 O7 90.97(16) . . ?
O2 Cr1 O5 85.22(19) . . ?
O2 Cr1 O7 86.66(18) . . ?
O4 Cr1 O2 90.99(19) . . ?
O4 Cr1 O5 86.79(19) . . ?
O4 Cr1 O7 177.6(2) . . ?
O5 Cr1 O7 92.34(19) . . ?
F3 Cr2 O6 93.12(18) . . ?
F3 Cr2 O8 89.54(17) . . ?
F3 Cr2 O9 174.7(2) . . ?
F3 Cr2 O11 88.05(18) . . ?
F4 Cr2 F3 92.41(15) . . ?
F4 Cr2 O6 173.57(19) . . ?
F4 Cr2 O8 89.91(17) . . ?
F4 Cr2 O9 90.78(19) . . ?
F4 Cr2 O11 89.33(18) . . ?
O6 Cr2 O8 93.4(2) . . ?
O6 Cr2 O9 84.0(2) . . ?
O6 Cr2 O11 87.6(2) . . ?
O9 Cr2 O8 86.3(2) . . ?
O9 Cr2 O11 96.2(2) . . ?
O11 Cr2 O8 177.4(2) . . ?
F4 Cr3 F5 91.09(16) . . ?
F4 Cr3 O10 92.44(19) . . ?
F4 Cr3 O12 89.16(19) . . ?
F4 Cr3 O13 174.60(19) . . ?
F4 Cr3 O15 88.74(17) . . ?
F5 Cr3 O10 174.5(2) . . ?
F5 Cr3 O12 87.76(19) . . ?
F5 Cr3 O13 92.21(19) . . ?
F5 Cr3 O15 89.90(18) . . ?
O10 Cr3 O15 86.0(2) . . ?
O12 Cr3 O10 96.5(2) . . ?
O12 Cr3 O13 86.7(2) . . ?
O12 Cr3 O15 176.8(2) . . ?
O13 Cr3 O10 84.6(2) . . ?
O13 Cr3 O15 95.6(2) . . ?
F5 Cr4 O14 91.41(18) . . ?
F5 Cr4 O16 90.29(18) . . ?
F5 Cr4 O17 174.34(19) . . ?
F5 Cr4 O19 90.05(19) . . ?
F6 Cr4 F5 90.92(16) . . ?
F6 Cr4 O14 175.0(2) . . ?
F6 Cr4 O16 88.58(18) . . ?
F6 Cr4 O17 93.48(19) . . ?
F6 Cr4 O19 89.64(19) . . ?
O14 Cr4 O16 95.9(2) . . ?
O14 Cr4 O19 85.9(2) . . ?
O17 Cr4 O14 84.5(2) . . ?
O17 Cr4 O16 86.3(2) . . ?
O17 Cr4 O19 93.5(2) . . ?
O19 Cr4 O16 178.2(2) . . ?
F6 Cr5 F7 97.33(17) . . ?
F6 Cr5 O18 91.4(2) . . ?
F6 Cr5 O20 91.73(19) . . ?
F6 Cr5 O21 170.5(2) . . ?
F6 Cr5 O23 92.17(19) . . ?
F7 Cr5 O18 171.0(2) . . ?
F7 Cr5 O20 89.6(2) . . ?
F7 Cr5 O21 92.0(2) . . ?
F7 Cr5 O23 91.18(18) . . ?
O18 Cr5 O21 79.3(2) . . ?
O20 Cr5 O18 92.1(2) . . ?
O20 Cr5 O21 86.5(3) . . ?
O23 Cr5 O18 86.6(2) . . ?
O23 Cr5 O20 175.9(2) . . ?
O23 Cr5 O21 89.4(2) . . ?
F1 Cr6 F7 178.72(17) 2_666 . ?
F1 Cr6 O22 85.7(2) 2_666 . ?
F1 Cr6 O24 87.51(16) 2_666 . ?
F1 Cr6 O25 92.57(17) 2_666 . ?
F1 Cr6 O21A 99.8(8) 2_666 . ?
F7 Cr6 O22 95.0(2) . . ?
F7 Cr6 O24 91.39(16) . . ?
F7 Cr6 O25 88.54(17) . . ?
F7 Cr6 O21A 80.7(8) . . ?
F8 Cr6 F1 92.9(2) . 2_666 ?
F8 Cr6 F7 86.5(2) . . ?
F8 Cr6 O22 178.2(3) . . ?
F8 Cr6 O24 89.7(3) . . ?
F8 Cr6 O25 91.9(3) . . ?
O22 Cr6 O24 91.4(3) . . ?
O25 Cr6 O22 87.1(3) . . ?
O25 Cr6 O24 178.48(19) . . ?
O25 Cr6 O21A 93.6(12) . . ?
O21A Cr6 O24 84.9(12) . . ?
F9 Cr6 F7 105.9(8) . . ?
F9 Cr6 O24 94.3(10) . . ?
F9 Cr6 O25 87.2(10) . . ?
F9 Cr6 O21A 173.4(12) . . ?
Cr6 F1 Zn1 118.4(2) 2_666 . ?
Cr1 F2 Zn1 117.88(18) . . ?
Cr2 F3 Cr1 122.93(18) . . ?
Cr2 F4 Cr3 124.26(18) . . ?
Cr4 F5 Cr3 123.54(19) . . ?
Cr5 F6 Cr4 122.4(2) . . ?
Cr5 F7 Cr6 123.75(18) . . ?
C1 O1 Zn1 123.8(5) . . ?
C1 O2 Cr1 137.8(4) . . ?
O1 C1 O2 125.1(7) . . ?
O1 C1 C2 121.4(7) . . ?
O1 C1 C2A 115.7(9) . . ?
O2 C1 C2 113.3(7) . . ?
O2 C1 C2A 119.2(9) . . ?
C3 C2 C1 108.1(10) . . ?
C4 C2 C1 106.5(9) . . ?
C4 C2 C3 108.3(11) . . ?
C5 C2 C1 112.7(9) . . ?
C5 C2 C3 111.3(11) . . ?
C5 C2 C4 109.8(11) . . ?
C2 C3 H3A 109.5 . . ?
C2 C3 H3B 109.5 . . ?
C2 C3 H3C 109.5 . . ?
H3A C3 H3B 109.5 . . ?
H3A C3 H3C 109.5 . . ?
H3B C3 H3C 109.5 . . ?
C2 C4 H4A 109.5 . . ?
C2 C4 H4B 109.5 . . ?
C2 C4 H4C 109.5 . . ?
H4A C4 H4B 109.5 . . ?
H4A C4 H4C 109.5 . . ?
H4B C4 H4C 109.5 . . ?
C2 C5 H5A 109.5 . . ?
C2 C5 H5B 109.5 . . ?
C2 C5 H5C 109.5 . . ?
H5A C5 H5B 109.5 . . ?
H5A C5 H5C 109.5 . . ?
H5B C5 H5C 109.5 . . ?
C6 O3 Zn1 128.4(4) . . ?
C6 O4 Cr1 125.6(4) . . ?
O3 C6 O4 127.5(6) . . ?
O3 C6 C7 117.1(6) . . ?
O4 C6 C7 115.4(6) . . ?
C8 C7 C6 107.3(6) . . ?
C8 C7 C9 110.1(7) . . ?
C8 C7 C10 110.8(7) . . ?
C9 C7 C6 108.3(6) . . ?
C9 C7 C10 109.0(6) . . ?
C10 C7 C6 111.4(6) . . ?
C7 C8 H8A 109.5 . . ?
C7 C8 H8B 109.5 . . ?
C7 C8 H8C 109.5 . . ?
H8A C8 H8B 109.5 . . ?
H8A C8 H8C 109.5 . . ?
H8B C8 H8C 109.5 . . ?
C7 C9 H9A 109.5 . . ?
C7 C9 H9B 109.5 . . ?
C7 C9 H9C 109.5 . . ?
H9A C9 H9B 109.5 . . ?
H9A C9 H9C 109.5 . . ?
H9B C9 H9C 109.5 . . ?
C7 C10 H10A 109.5 . . ?
C7 C10 H10B 109.5 . . ?
C7 C10 H10C 109.5 . . ?
H10A C10 H10B 109.5 . . ?
H10A C10 H10C 109.5 . . ?
H10B C10 H10C 109.5 . . ?
C11 O5 Cr1 131.5(4) . . ?
C11 O6 Cr2 134.9(5) . . ?
O5 C11 O6 125.3(6) . . ?
O5 C11 C12 119.8(9) . . ?
O5 C11 C12A 117.2(8) . . ?
O6 C11 C12 114.5(9) . . ?
O6 C11 C12A 117.5(8) . . ?
C11 C12 C14 108.0(16) . . ?
C13 C12 C11 106.2(14) . . ?
C13 C12 C14 108.2(17) . . ?
C15 C12 C11 111.0(14) . . ?
C15 C12 C13 110.9(15) . . ?
C15 C12 C14 112.4(16) . . ?
C12 C13 H13A 109.5 . . ?
C12 C13 H13B 109.5 . . ?
C12 C13 H13C 109.5 . . ?
H13A C13 H13B 109.5 . . ?
H13A C13 H13C 109.5 . . ?
H13B C13 H13C 109.5 . . ?
C12 C14 H14A 109.5 . . ?
C12 C14 H14B 109.5 . . ?
C12 C14 H14C 109.5 . . ?
H14A C14 H14B 109.5 . . ?
H14A C14 H14C 109.5 . . ?
H14B C14 H14C 109.5 . . ?
C12 C15 H15A 109.5 . . ?
C12 C15 H15B 109.5 . . ?
C12 C15 H15C 109.5 . . ?
H15A C15 H15B 109.5 . . ?
H15A C15 H15C 109.5 . . ?
H15B C15 H15C 109.5 . . ?
C16 O7 Cr1 134.8(4) . . ?
C16 O8 Cr2 131.0(4) . . ?
O7 C16 C17 117.3(6) . . ?
O8 C16 O7 125.4(6) . . ?
O8 C16 C17 117.3(6) . . ?
C18 C17 C16 107.1(6) . . ?
C18 C17 C19 110.0(8) . . ?
C18 C17 C20 111.6(7) . . ?
C19 C17 C16 111.5(6) . . ?
C19 C17 C20 107.2(7) . . ?
C20 C17 C16 109.5(6) . . ?
C17 C18 H18A 109.5 . . ?
C17 C18 H18B 109.5 . . ?
C17 C18 H18C 109.5 . . ?
H18A C18 H18B 109.5 . . ?
H18A C18 H18C 109.5 . . ?
H18B C18 H18C 109.5 . . ?
C17 C19 H19A 109.5 . . ?
C17 C19 H19B 109.5 . . ?
C17 C19 H19C 109.5 . . ?
H19A C19 H19B 109.5 . . ?
H19A C19 H19C 109.5 . . ?
H19B C19 H19C 109.5 . . ?
C17 C20 H20A 109.5 . . ?
C17 C20 H20B 109.5 . . ?
C17 C20 H20C 109.5 . . ?
H20A C20 H20B 109.5 . . ?
H20A C20 H20C 109.5 . . ?
H20B C20 H20C 109.5 . . ?
C21 O9 Cr2 137.2(5) . . ?
C21 O10 Cr3 134.1(5) . . ?
O9 C21 O10 123.1(7) . . ?
O9 C21 C22 118.9(7) . . ?
O10 C21 C22 117.9(7) . . ?
C21 C22 C23 107.0(6) . . ?
C24 C22 C21 110.6(6) . . ?
C24 C22 C23 108.8(7) . . ?
C24 C22 C25 111.1(7) . . ?
C25 C22 C21 109.8(6) . . ?
C25 C22 C23 109.6(7) . . ?
C22 C23 H23A 109.5 . . ?
C22 C23 H23B 109.5 . . ?
C22 C23 H23C 109.5 . . ?
H23A C23 H23B 109.5 . . ?
H23A C23 H23C 109.5 . . ?
H23B C23 H23C 109.5 . . ?
C22 C24 H24A 109.5 . . ?
C22 C24 H24B 109.5 . . ?
C22 C24 H24C 109.5 . . ?
H24A C24 H24B 109.5 . . ?
H24A C24 H24C 109.5 . . ?
H24B C24 H24C 109.5 . . ?
C22 C25 H25A 109.5 . . ?
C22 C25 H25B 109.5 . . ?
C22 C25 H25C 109.5 . . ?
H25A C25 H25B 109.5 . . ?
H25A C25 H25C 109.5 . . ?
H25B C25 H25C 109.5 . . ?
C26 O11 Cr2 132.2(5) . . ?
C26 O12 Cr3 132.3(5) . . ?
O11 C26 O12 125.6(7) . . ?
O11 C26 C27 118.1(10) . . ?
O11 C26 C27A 116.1(9) . . ?
O12 C26 C27 115.7(10) . . ?
O12 C26 C27A 118.3(9) . . ?
C28 C27 C26 105.3(15) . . ?
C28 C27 C29 111.4(17) . . ?
C28 C27 C30 109.8(16) . . ?
C29 C27 C26 106.4(14) . . ?
C30 C27 C26 110.5(13) . . ?
C30 C27 C29 113.1(16) . . ?
C27 C28 H28A 109.5 . . ?
C27 C28 H28B 109.5 . . ?
C27 C28 H28C 109.5 . . ?
H28A C28 H28B 109.5 . . ?
H28A C28 H28C 109.5 . . ?
H28B C28 H28C 109.5 . . ?
C27 C29 H29A 109.5 . . ?
C27 C29 H29B 109.5 . . ?
C27 C29 H29C 109.5 . . ?
H29A C29 H29B 109.5 . . ?
H29A C29 H29C 109.5 . . ?
H29B C29 H29C 109.5 . . ?
C27 C30 H30A 109.5 . . ?
C27 C30 H30B 109.5 . . ?
C27 C30 H30C 109.5 . . ?
H30A C30 H30B 109.5 . . ?
H30A C30 H30C 109.5 . . ?
H30B C30 H30C 109.5 . . ?
C31 O13 Cr3 134.4(5) . . ?
C31 O14 Cr4 134.9(5) . . ?
O13 C31 O14 124.2(7) . . ?
O13 C31 C32 118.3(7) . . ?
O14 C31 C32 117.4(7) . . ?
C33 C32 C31 105.4(7) . . ?
C33 C32 C34 109.0(8) . . ?
C34 C32 C31 107.7(7) . . ?
C35 C32 C31 111.8(7) . . ?
C35 C32 C33 109.5(8) . . ?
C35 C32 C34 113.0(8) . . ?
C32 C33 H33A 109.5 . . ?
C32 C33 H33B 109.5 . . ?
C32 C33 H33C 109.5 . . ?
H33A C33 H33B 109.5 . . ?
H33A C33 H33C 109.5 . . ?
H33B C33 H33C 109.5 . . ?
C32 C34 H34A 109.5 . . ?
C32 C34 H34B 109.5 . . ?
C32 C34 H34C 109.5 . . ?
H34A C34 H34B 109.5 . . ?
H34A C34 H34C 109.5 . . ?
H34B C34 H34C 109.5 . . ?
C32 C35 H35A 109.5 . . ?
C32 C35 H35B 109.5 . . ?
C32 C35 H35C 109.5 . . ?
H35A C35 H35B 109.5 . . ?
H35A C35 H35C 109.5 . . ?
H35B C35 H35C 109.5 . . ?
C36 O15 Cr3 133.5(5) . . ?
C36 O16 Cr4 133.8(5) . . ?
O15 C36 C37 116.8(7) . . ?
O16 C36 O15 125.9(7) . . ?
O16 C36 C37 117.2(7) . . ?
C38 C37 C36 109.3(6) . . ?
C38 C37 C39 112.1(7) . . ?
C38 C37 C40 107.3(7) . . ?
C39 C37 C36 107.8(6) . . ?
C39 C37 C40 110.5(7) . . ?
C40 C37 C36 109.9(6) . . ?
C37 C38 H38A 109.5 . . ?
C37 C38 H38B 109.5 . . ?
C37 C38 H38C 109.5 . . ?
H38A C38 H38B 109.5 . . ?
H38A C38 H38C 109.5 . . ?
H38B C38 H38C 109.5 . . ?
C37 C39 H39A 109.5 . . ?
C37 C39 H39B 109.5 . . ?
C37 C39 H39C 109.5 . . ?
H39A C39 H39B 109.5 . . ?
H39A C39 H39C 109.5 . . ?
H39B C39 H39C 109.5 . . ?
C37 C40 H40A 109.5 . . ?
C37 C40 H40B 109.5 . . ?
C37 C40 H40C 109.5 . . ?
H40A C40 H40B 109.5 . . ?
H40A C40 H40C 109.5 . . ?
H40B C40 H40C 109.5 . . ?
C41 O17 Cr4 135.6(5) . . ?
C41 O18 Cr5 130.6(5) . . ?
O17 C41 C42 118.5(7) . . ?
O18 C41 O17 123.5(7) . . ?
O18 C41 C42 117.8(7) . . ?
C41 C42 C44 105.5(7) . . ?
C43 C42 C41 112.6(7) . . ?
C43 C42 C44 104.9(8) . . ?
C45 C42 C41 111.1(7) . . ?
C45 C42 C43 116.1(8) . . ?
C45 C42 C44 105.6(8) . . ?
C42 C43 H43A 109.5 . . ?
C42 C43 H43B 109.5 . . ?
C42 C43 H43C 109.5 . . ?
H43A C43 H43B 109.5 . . ?
H43A C43 H43C 109.5 . . ?
H43B C43 H43C 109.5 . . ?
C42 C44 H44A 109.5 . . ?
C42 C44 H44B 109.5 . . ?
C42 C44 H44C 109.5 . . ?
H44A C44 H44B 109.5 . . ?
H44A C44 H44C 109.5 . . ?
H44B C44 H44C 109.5 . . ?
C42 C45 H45A 109.5 . . ?
C42 C45 H45B 109.5 . . ?
C42 C45 H45C 109.5 . . ?
H45A C45 H45B 109.5 . . ?
H45A C45 H45C 109.5 . . ?
H45B C45 H45C 109.5 . . ?
C46 O19 Cr4 130.2(5) . . ?
C46 O20 Cr5 134.0(5) . . ?
O19 C46 O20 123.9(7) . . ?
O19 C46 C47 121.7(8) . . ?
O19 C46 C47A 111.8(9) . . ?
O20 C46 C47 114.1(8) . . ?
O20 C46 C47A 124.2(10) . . ?
C46 C47 C49 110.3(10) . . ?
C48 C47 C46 100.4(11) . . ?
C48 C47 C49 111.2(12) . . ?
C50 C47 C46 110.3(10) . . ?
C50 C47 C48 112.6(13) . . ?
C50 C47 C49 111.5(12) . . ?
C47 C48 H48A 109.5 . . ?
C47 C48 H48B 109.5 . . ?
C47 C48 H48C 109.5 . . ?
H48A C48 H48B 109.5 . . ?
H48A C48 H48C 109.5 . . ?
H48B C48 H48C 109.5 . . ?
C47 C49 H49A 109.5 . . ?
C47 C49 H49B 109.5 . . ?
C47 C49 H49C 109.5 . . ?
H49A C49 H49B 109.5 . . ?
H49A C49 H49C 109.5 . . ?
H49B C49 H49C 109.5 . . ?
C47 C50 H50A 109.5 . . ?
C47 C50 H50B 109.5 . . ?
C47 C50 H50C 109.5 . . ?
H50A C50 H50B 109.5 . . ?
H50A C50 H50C 109.5 . . ?
H50B C50 H50C 109.5 . . ?
C51 O21 Cr5 136.3(6) . . ?
C51 O22 Cr6 132.2(7) . . ?
O21 C51 C52 117.7(8) . . ?
O22 C51 O21 123.5(8) . . ?
O22 C51 C52 118.7(8) . . ?
C51 C52 C53 108.5(7) . . ?
C51 C52 C54 108.1(7) . . ?
C51 C52 C55 109.1(8) . . ?
C53 C52 C55 108.6(8) . . ?
C54 C52 C53 112.8(8) . . ?
C54 C52 C55 109.6(8) . . ?
C52 C53 H53A 109.5 . . ?
C52 C53 H53B 109.5 . . ?
C52 C53 H53C 109.5 . . ?
H53A C53 H53B 109.5 . . ?
H53A C53 H53C 109.5 . . ?
H53B C53 H53C 109.5 . . ?
C52 C54 H54A 109.5 . . ?
C52 C54 H54B 109.5 . . ?
C52 C54 H54C 109.5 . . ?
H54A C54 H54B 109.5 . . ?
H54A C54 H54C 109.5 . . ?
H54B C54 H54C 109.5 . . ?
C52 C55 H55A 109.5 . . ?
C52 C55 H55B 109.5 . . ?
C52 C55 H55C 109.5 . . ?
H55A C55 H55B 109.5 . . ?
H55A C55 H55C 109.5 . . ?
H55B C55 H55C 109.5 . . ?
C56 O23 Cr5 133.4(5) . . ?
C56 O24 Cr6 133.0(4) . . ?
O23 C56 O24 126.4(6) . . ?
O23 C56 C57 116.9(6) . . ?
O24 C56 C57 116.6(6) . . ?
C58 C57 C56 111.5(6) . . ?
C58 C57 C59 111.5(7) . . ?
C58 C57 C60 110.4(7) . . ?
C59 C57 C56 104.4(6) . . ?
C60 C57 C56 110.0(6) . . ?
C60 C57 C59 108.9(6) . . ?
C57 C58 H58A 109.5 . . ?
C57 C58 H58B 109.5 . . ?
C57 C58 H58C 109.5 . . ?
H58A C58 H58B 109.5 . . ?
H58A C58 H58C 109.5 . . ?
H58B C58 H58C 109.5 . . ?
C57 C59 H59A 109.5 . . ?
C57 C59 H59B 109.5 . . ?
C57 C59 H59C 109.5 . . ?
H59A C59 H59B 109.5 . . ?
H59A C59 H59C 109.5 . . ?
H59B C59 H59C 109.5 . . ?
C57 C60 H60A 109.5 . . ?
C57 C60 H60B 109.5 . . ?
C57 C60 H60C 109.5 . . ?
H60A C60 H60B 109.5 . . ?
H60A C60 H60C 109.5 . . ?
H60B C60 H60C 109.5 . . ?
C61 O25 Cr6 130.6(5) . . ?
C61 O26 Zn1 134.7(4) . 2_666 ?
O25 C61 C62 117.7(6) . . ?
O26 C61 O25 126.2(6) . . ?
O26 C61 C62 116.0(6) . . ?
C63 C62 C61 106.2(5) . . ?
C63 C62 C64 111.2(6) . . ?
C63 C62 C65 107.9(6) . . ?
C64 C62 C61 110.0(6) . . ?
C65 C62 C61 111.2(6) . . ?
C65 C62 C64 110.3(6) . . ?
C62 C63 H63A 109.5 . . ?
C62 C63 H63B 109.5 . . ?
C62 C63 H63C 109.5 . . ?
H63A C63 H63B 109.5 . . ?
H63A C63 H63C 109.5 . . ?
H63B C63 H63C 109.5 . . ?
C62 C64 H64A 109.5 . . ?
C62 C64 H64B 109.5 . . ?
C62 C64 H64C 109.5 . . ?
H64A C64 H64B 109.5 . . ?
H64A C64 H64C 109.5 . . ?
H64B C64 H64C 109.5 . . ?
C62 C65 H65A 109.5 . . ?
C62 C65 H65B 109.5 . . ?
C62 C65 H65C 109.5 . . ?
H65A C65 H65B 109.5 . . ?
H65A C65 H65C 109.5 . . ?
H65B C65 H65C 109.5 . . ?
H1AA N1 H1AB 106.6 . . ?
H1BC N1 H1BD 106.6 . . ?
C66 N1 H1AA 106.8 . . ?
C66 N1 H1AB 106.8 . . ?
C66 N1 H1BC 106.8 . . ?
C66 N1 H1BD 106.8 . . ?
C66 N1 C70A 122.3(8) . . ?
C70 N1 H1AA 106.8 . . ?
C70 N1 H1AB 106.8 . . ?
C70 N1 C66 122.2(8) . . ?
C70A N1 H1BC 106.8 . . ?
C70A N1 H1BD 106.8 . . ?
C67 C66 N1 104.8(5) . . ?
C68 C66 N1 109.2(5) . . ?
C68 C66 C67 109.8(6) . . ?
C68 C66 C69 112.4(6) . . ?
C69 C66 N1 110.4(5) . . ?
C69 C66 C67 109.9(6) . . ?
C66 C67 H67A 109.5 . . ?
C66 C67 H67B 109.5 . . ?
C66 C67 H67C 109.5 . . ?
H67A C67 H67B 109.5 . . ?
H67A C67 H67C 109.5 . . ?
H67B C67 H67C 109.5 . . ?
C66 C68 H68A 109.5 . . ?
C66 C68 H68B 109.5 . . ?
C66 C68 H68C 109.5 . . ?
H68A C68 H68B 109.5 . . ?
H68A C68 H68C 109.5 . . ?
H68B C68 H68C 109.5 . . ?
C66 C69 H69A 109.5 . . ?
C66 C69 H69B 109.5 . . ?
C66 C69 H69C 109.5 . . ?
H69A C69 H69B 109.5 . . ?
H69A C69 H69C 109.5 . . ?
H69B C69 H69C 109.5 . . ?
N1 C70 H70 110.2 . . ?
N1 C70 C75 106.5(12) . . ?
C71 C70 N1 108.7(14) . . ?
C71 C70 H70 110.2 . . ?
C71 C70 C75 111.2(14) . . ?
C75 C70 H70 110.2 . . ?
C70 C71 H71A 109.4 . . ?
C70 C71 H71B 109.4 . . ?
C70 C71 C72 111.2(13) . . ?
H71A C71 H71B 108.0 . . ?
C72 C71 H71A 109.4 . . ?
C72 C71 H71B 109.4 . . ?
C71 C72 H72A 108.9 . . ?
C71 C72 H72B 108.9 . . ?
H72A C72 H72B 107.7 . . ?
C73 C72 C71 113.4(13) . . ?
C73 C72 H72A 108.9 . . ?
C73 C72 H72B 108.9 . . ?
C72 C73 H73A 109.2 . . ?
C72 C73 H73B 109.2 . . ?
H73A C73 H73B 107.9 . . ?
C74 C73 C72 111.9(13) . . ?
C74 C73 H73A 109.2 . . ?
C74 C73 H73B 109.2 . . ?
C73 C74 H74A 109.2 . . ?
C73 C74 H74B 109.2 . . ?
C73 C74 C75 111.9(13) . . ?
H74A C74 H74B 107.9 . . ?
C75 C74 H74A 109.2 . . ?
C75 C74 H74B 109.2 . . ?
C70 C75 H75A 109.8 . . ?
C70 C75 H75B 109.8 . . ?
C74 C75 C70 109.4(12) . . ?
C74 C75 H75A 109.8 . . ?
C74 C75 H75B 109.8 . . ?
H75A C75 H75B 108.2 . . ?
N1 C70A H70A 106.3 . . ?
C71A C70A N1 116.8(14) . . ?
C71A C70A H70A 106.3 . . ?
C71A C70A C75A 114.7(13) . . ?
C75A C70A N1 105.7(11) . . ?
C75A C70A H70A 106.3 . . ?
C70A C71A H71C 109.0 . . ?
C70A C71A H71D 109.0 . . ?
C70A C71A C72A 113.1(13) . . ?
H71C C71A H71D 107.8 . . ?
C72A C71A H71C 109.0 . . ?
C72A C71A H71D 109.0 . . ?
C71A C72A H72C 109.3 . . ?
C71A C72A H72D 109.3 . . ?
H72C C72A H72D 107.9 . . ?
C73A C72A C71A 111.7(12) . . ?
C73A C72A H72C 109.3 . . ?
C73A C72A H72D 109.3 . . ?
C72A C73A H73C 109.8 . . ?
C72A C73A H73D 109.8 . . ?
H73C C73A H73D 108.3 . . ?
C74A C73A C72A 109.3(13) . . ?
C74A C73A H73C 109.8 . . ?
C74A C73A H73D 109.8 . . ?
C73A C74A H74C 109.0 . . ?
C73A C74A H74D 109.0 . . ?
C73A C74A C75A 113.1(13) . . ?
H74C C74A H74D 107.8 . . ?
C75A C74A H74C 109.0 . . ?
C75A C74A H74D 109.0 . . ?
C70A C75A H75C 109.5 . . ?
C70A C75A H75D 109.5 . . ?
C74A C75A C70A 110.8(12) . . ?
C74A C75A H75C 109.5 . . ?
C74A C75A H75D 109.5 . . ?
H75C C75A H75D 108.1 . . ?
C79 C80 H80 120.0 . . ?
C79 C80 C81 120.0 . . ?
C81 C80 H80 120.0 . . ?
C80 C79 H79 120.0 . . ?
C78 C79 C80 120.0 . . ?
C78 C79 H79 120.0 . . ?
C79 C78 H78 120.0 . . ?
C77 C78 C79 120.0 . . ?
C77 C78 H78 120.0 . . ?
C78 C77 H77 120.0 . . ?
C78 C77 C76 120.0 . . ?
C76 C77 H77 120.0 . . ?
C77 C76 C82 110.0(12) . . ?
C81 C76 C77 120.0 . . ?
C81 C76 C82 129.9(12) . . ?
C80 C81 H81 120.0 . . ?
C76 C81 C80 120.0 . . ?
C76 C81 H81 120.0 . . ?
C76 C82 H82A 109.5 . . ?
C76 C82 H82B 109.5 . . ?
C76 C82 H82C 109.5 . . ?
H82A C82 H82B 109.5 . . ?
H82A C82 H82C 109.5 . . ?
H82B C82 H82C 109.5 . . ?
C3A C2A C1 110.2(12) . . ?
C4A C2A C1 113.2(15) . . ?
C4A C2A C3A 107.8(13) . . ?
C5A C2A C1 110.1(14) . . ?
C5A C2A C3A 105.1(14) . . ?
C5A C2A C4A 110.2(14) . . ?
C2A C3A H3AA 109.5 . . ?
C2A C3A H3AB 109.5 . . ?
C2A C3A H3AC 109.5 . . ?
H3AA C3A H3AB 109.5 . . ?
H3AA C3A H3AC 109.5 . . ?
H3AB C3A H3AC 109.5 . . ?
C2A C4A H4AA 109.5 . . ?
C2A C4A H4AB 109.5 . . ?
C2A C4A H4AC 109.5 . . ?
H4AA C4A H4AB 109.5 . . ?
H4AA C4A H4AC 109.5 . . ?
H4AB C4A H4AC 109.5 . . ?
C2A C5A H5AA 109.5 . . ?
C2A C5A H5AB 109.5 . . ?
C2A C5A H5AC 109.5 . . ?
H5AA C5A H5AB 109.5 . . ?
H5AA C5A H5AC 109.5 . . ?
H5AB C5A H5AC 109.5 . . ?
C11 C12A C13A 105.6(10) . . ?
C11 C12A C14A 111.1(12) . . ?
C14A C12A C13A 109.1(12) . . ?
C15A C12A C11 111.2(10) . . ?
C15A C12A C13A 108.5(11) . . ?
C15A C12A C14A 111.1(11) . . ?
C12A C13A H13D 109.5 . . ?
C12A C13A H13E 109.5 . . ?
C12A C13A H13F 109.5 . . ?
H13D C13A H13E 109.5 . . ?
H13D C13A H13F 109.5 . . ?
H13E C13A H13F 109.5 . . ?
C12A C14A H14D 109.5 . . ?
C12A C14A H14E 109.5 . . ?
C12A C14A H14F 109.5 . . ?
H14D C14A H14E 109.5 . . ?
H14D C14A H14F 109.5 . . ?
H14E C14A H14F 109.5 . . ?
C12A C15A H15D 109.5 . . ?
C12A C15A H15E 109.5 . . ?
C12A C15A H15F 109.5 . . ?
H15D C15A H15E 109.5 . . ?
H15D C15A H15F 109.5 . . ?
H15E C15A H15F 109.5 . . ?
C28A C27A C26 105.1(10) . . ?
C29A C27A C26 109.5(10) . . ?
C29A C27A C28A 109.6(11) . . ?
C29A C27A C30A 109.0(11) . . ?
C30A C27A C26 110.3(10) . . ?
C30A C27A C28A 113.3(12) . . ?
C27A C28A H28D 109.5 . . ?
C27A C28A H28E 109.5 . . ?
C27A C28A H28F 109.5 . . ?
H28D C28A H28E 109.5 . . ?
H28D C28A H28F 109.5 . . ?
H28E C28A H28F 109.5 . . ?
C27A C29A H29D 109.5 . . ?
C27A C29A H29E 109.5 . . ?
C27A C29A H29F 109.5 . . ?
H29D C29A H29E 109.5 . . ?
H29D C29A H29F 109.5 . . ?
H29E C29A H29F 109.5 . . ?
C27A C30A H30D 109.5 . . ?
C27A C30A H30E 109.5 . . ?
C27A C30A H30F 109.5 . . ?
H30D C30A H30E 109.5 . . ?
H30D C30A H30F 109.5 . . ?
H30E C30A H30F 109.5 . . ?
C48A C47A C46 110.9(14) . . ?
C49A C47A C46 100.2(12) . . ?
C49A C47A C48A 109.4(14) . . ?
C49A C47A C50A 109.5(14) . . ?
C50A C47A C46 115.5(13) . . ?
C50A C47A C48A 110.8(14) . . ?
C47A C48A H48D 109.5 . . ?
C47A C48A H48E 109.5 . . ?
C47A C48A H48F 109.5 . . ?
H48D C48A H48E 109.5 . . ?
H48D C48A H48F 109.5 . . ?
H48E C48A H48F 109.5 . . ?
C47A C49A H49D 109.5 . . ?
C47A C49A H49E 109.5 . . ?
C47A C49A H49F 109.5 . . ?
H49D C49A H49E 109.5 . . ?
H49D C49A H49F 109.5 . . ?
H49E C49A H49F 109.5 . . ?
C47A C50A H50D 109.5 . . ?
C47A C50A H50E 109.5 . . ?
C47A C50A H50F 109.5 . . ?
H50D C50A H50E 109.5 . . ?
H50D C50A H50F 109.5 . . ?
H50E C50A H50F 109.5 . . ?
H89A C89 H89B 109.5 . . ?
H89A C89 H89C 109.5 . . ?
H89B C89 H89C 109.5 . . ?
C83 C89 H89A 109.5 . . ?
C83 C89 H89B 109.5 . . ?
C83 C89 H89C 109.5 . . ?
C84 C83 C89 120.4(8) . . ?
C84 C83 C88 120.0 . . ?
C88 C83 C89 119.6(8) . . ?
C83 C84 H84 120.0 . . ?
C85 C84 C83 120.0 . . ?
C85 C84 H84 120.0 . . ?
C84 C85 H85 120.0 . . ?
C84 C85 C86 120.0 . . ?
C86 C85 H85 120.0 . . ?
C85 C86 H86 120.0 . . ?
C85 C86 C87 120.0 . . ?
C87 C86 H86 120.0 . . ?
C86 C87 H87 120.0 . . ?
C88 C87 C86 120.0 . . ?
C88 C87 H87 120.0 . . ?
C83 C88 H88 120.0 . . ?
C87 C88 C83 120.0 . . ?
C87 C88 H88 120.0 . . ?
C51A O21A Cr6 135.8(19) . . ?
O22A C51A O21A 123.9(18) . . ?
O22A C51A C52A 120.8(16) . . ?
O21A C51A C52A 115.2(17) . . ?
C53A C52A C51A 110.1(15) . . ?
C53A C52A C54A 108.6(17) . . ?
C53A C52A C55A 110.5(18) . . ?
C54A C52A C51A 108.5(16) . . ?
C55A C52A C51A 109.3(16) . . ?
C55A C52A C54A 109.8(17) . . ?
C52A C53A H53D 109.5 . . ?
C52A C53A H53E 109.5 . . ?
C52A C53A H53F 109.5 . . ?
H53D C53A H53E 109.5 . . ?
H53D C53A H53F 109.5 . . ?
H53E C53A H53F 109.5 . . ?
C52A C54A H54D 109.5 . . ?
C52A C54A H54E 109.5 . . ?
C52A C54A H54F 109.5 . . ?
H54D C54A H54E 109.5 . . ?
H54D C54A H54F 109.5 . . ?
H54E C54A H54F 109.5 . . ?
C52A C55A H55D 109.5 . . ?
C52A C55A H55E 109.5 . . ?
C52A C55A H55F 109.5 . . ?
H55D C55A H55E 109.5 . . ?
H55D C55A H55F 109.5 . . ?
H55E C55A H55F 109.5 . . ?
C84A C83A C88A 120.0 . . ?
C84A C83A C89A 119.4(8) . . ?
C88A C83A C89A 120.6(8) . . ?
C83A C84A H84A 120.0 . . ?
C85A C84A C83A 120.0 . . ?
C85A C84A H84A 120.0 . . ?
C84A C85A H85A 120.0 . . ?
C84A C85A C86A 120.0 . . ?
C86A C85A H85A 120.0 . . ?
C85A C86A H86A 120.0 . . ?
C85A C86A C87A 120.0 . . ?
C87A C86A H86A 120.0 . . ?
C86A C87A H87A 120.0 . . ?
C88A C87A C86A 120.0 . . ?
C88A C87A H87A 120.0 . . ?
C83A C88A H88A 120.0 . . ?
C87A C88A C83A 120.0 . . ?
C87A C88A H88A 120.0 . . ?
C83A C89A H89D 109.5 . . ?
C83A C89A H89E 109.5 . . ?
C83A C89A H89F 109.5 . . ?
H89D C89A H89E 109.5 . . ?
H89D C89A H89F 109.5 . . ?
H89E C89A H89F 109.5 . . ?

loop_
_geom_torsion_atom_site_label_1
_geom_torsion_atom_site_label_2
_geom_torsion_atom_site_label_3
_geom_torsion_atom_site_label_4
_geom_torsion
_geom_torsion_site_symmetry_1
_geom_torsion_site_symmetry_2
_geom_torsion_site_symmetry_3
_geom_torsion_site_symmetry_4
_geom_torsion_publ_flag
Zn1 O1 C1 O2 -8.9(10) . . . . ?
Zn1 O1 C1 C2 166.4(6) . . . . ?
Zn1 O1 C1 C2A 172.5(8) . . . . ?
Zn1 O3 C6 O4 0.3(13) . . . . ?
Zn1 O3 C6 C7 179.9(4) . . . . ?
Zn1 O26 C61 O25 0.5(12) 2_666 . . . ?
Zn1 O26 C61 C62 178.8(4) 2_666 . . . ?
Zn1 O22A C51A O21A 4(5) 2_666 . . . ?
Zn1 O22A C51A C52A -179.3(15) 2_666 . . . ?
Cr1 O2 C1 O1 -24.9(11) . . . . ?
Cr1 O2 C1 C2 159.5(6) . . . . ?
Cr1 O2 C1 C2A 153.6(9) . . . . ?
Cr1 O4 C6 O3 -37.3(12) . . . . ?
Cr1 O4 C6 C7 143.1(5) . . . . ?
Cr1 O5 C11 O6 6.6(12) . . . . ?
Cr1 O5 C11 C12 -165.8(11) . . . . ?
Cr1 O5 C11 C12A -176.3(7) . . . . ?
Cr1 O7 C16 O8 20.2(12) . . . . ?
Cr1 O7 C16 C17 -159.7(5) . . . . ?
Cr2 O6 C11 O5 20.0(13) . . . . ?
Cr2 O6 C11 C12 -167.2(10) . . . . ?
Cr2 O6 C11 C12A -157.1(8) . . . . ?
Cr2 O8 C16 O7 7.6(12) . . . . ?
Cr2 O8 C16 C17 -172.5(4) . . . . ?
Cr2 O9 C21 O10 16.1(13) . . . . ?
Cr2 O9 C21 C22 -161.3(5) . . . . ?
Cr2 O11 C26 O12 -28.3(13) . . . . ?
Cr2 O11 C26 C27 160.9(10) . . . . ?
Cr2 O11 C26 C27A 152.0(7) . . . . ?
Cr3 O10 C21 O9 -19.7(12) . . . . ?
Cr3 O10 C21 C22 157.8(5) . . . . ?
Cr3 O12 C26 O11 24.9(13) . . . . ?
Cr3 O12 C26 C27 -164.1(10) . . . . ?
Cr3 O12 C26 C27A -155.4(7) . . . . ?
Cr3 O13 C31 O14 -20.6(13) . . . . ?
Cr3 O13 C31 C32 156.6(6) . . . . ?
Cr3 O15 C36 O16 14.2(12) . . . . ?
Cr3 O15 C36 C37 -167.8(4) . . . . ?
Cr4 O14 C31 O13 18.2(13) . . . . ?
Cr4 O14 C31 C32 -159.0(6) . . . . ?
Cr4 O16 C36 O15 -15.5(12) . . . . ?
Cr4 O16 C36 C37 166.4(4) . . . . ?
Cr4 O17 C41 O18 24.5(13) . . . . ?
Cr4 O17 C41 C42 -150.4(6) . . . . ?
Cr4 O19 C46 O20 5.0(13) . . . . ?
Cr4 O19 C46 C47 -168.5(7) . . . . ?
Cr4 O19 C46 C47A -177.6(8) . . . . ?
Cr5 O18 C41 O17 6.4(13) . . . . ?
Cr5 O18 C41 C42 -178.7(6) . . . . ?
Cr5 O20 C46 O19 27.1(14) . . . . ?
Cr5 O20 C46 C47 -159.0(7) . . . . ?
Cr5 O20 C46 C47A -149.9(9) . . . . ?
Cr5 O21 C51 O22 -21.3(15) . . . . ?
Cr5 O21 C51 C52 163.1(6) . . . . ?
Cr5 O23 C56 O24 -17.0(12) . . . . ?
Cr5 O23 C56 C57 159.8(5) . . . . ?
Cr6 O22 C51 O21 9.2(16) . . . . ?
Cr6 O22 C51 C52 -175.3(7) . . . . ?
Cr6 O24 C56 O23 7.6(11) . . . . ?
Cr6 O24 C56 C57 -169.2(4) . . . . ?
Cr6 O25 C61 O26 7.1(11) . . . . ?
Cr6 O25 C61 C62 -171.2(4) . . . . ?
Cr6 O21A C51A O22A -16(7) . . . . ?
Cr6 O21A C51A C52A 167(3) . . . . ?
F3 Cr1 F2 Zn1 -146.3(2) . . . . ?
O1 C1 C2 C3 131.6(10) . . . . ?
O1 C1 C2 C4 -112.2(10) . . . . ?
O1 C1 C2 C5 8.2(14) . . . . ?
O1 C1 C2A C3A 56.8(16) . . . . ?
O1 C1 C2A C4A 177.5(12) . . . . ?
O1 C1 C2A C5A -58.6(16) . . . . ?
O2 Cr1 F2 Zn1 36.2(2) . . . . ?
O2 C1 C2 C3 -52.6(12) . . . . ?
O2 C1 C2 C4 63.6(11) . . . . ?
O2 C1 C2 C5 -176.0(10) . . . . ?
O2 C1 C2A C3A -121.9(13) . . . . ?
O2 C1 C2A C4A -1.1(18) . . . . ?
O2 C1 C2A C5A 122.7(13) . . . . ?
O3 C6 C7 C8 -108.8(8) . . . . ?
O3 C6 C7 C9 132.3(8) . . . . ?
O3 C6 C7 C10 12.5(10) . . . . ?
O4 Cr1 F2 Zn1 -54.9(2) . . . . ?
O4 C6 C7 C8 70.8(9) . . . . ?
O4 C6 C7 C9 -48.0(9) . . . . ?
O4 C6 C7 C10 -167.8(7) . . . . ?
O5 C11 C12 C13 -64(2) . . . . ?
O5 C11 C12 C14 -179.9(18) . . . . ?
O5 C11 C12 C15 57(2) . . . . ?
O5 C11 C12A C13A -89.5(12) . . . . ?
O5 C11 C12A C14A 152.4(11) . . . . ?
O5 C11 C12A C15A 28.1(16) . . . . ?
O6 C11 C12 C13 122.8(19) . . . . ?
O6 C11 C12 C14 7(2) . . . . ?
O6 C11 C12 C15 -117(2) . . . . ?
O6 C11 C12A C13A 87.9(13) . . . . ?
O6 C11 C12A C14A -30.2(16) . . . . ?
O6 C11 C12A C15A -154.6(13) . . . . ?
O7 Cr1 F2 Zn1 122.8(2) . . . . ?
O7 C16 C17 C18 103.3(8) . . . . ?
O7 C16 C17 C19 -17.1(10) . . . . ?
O7 C16 C17 C20 -135.5(7) . . . . ?
O8 C16 C17 C18 -76.6(9) . . . . ?
O8 C16 C17 C19 163.0(7) . . . . ?
O8 C16 C17 C20 44.6(9) . . . . ?
O9 C21 C22 C23 106.3(8) . . . . ?
O9 C21 C22 C24 -12.1(10) . . . . ?
O9 C21 C22 C25 -134.9(8) . . . . ?
O10 C21 C22 C23 -71.3(9) . . . . ?
O10 C21 C22 C24 170.4(7) . . . . ?
O10 C21 C22 C25 47.5(10) . . . . ?
O11 C26 C27 C28 -87(2) . . . . ?
O11 C26 C27 C29 155.0(17) . . . . ?
O11 C26 C27 C30 32(2) . . . . ?
O11 C26 C27A C28A -126.0(12) . . . . ?
O11 C26 C27A C29A 116.4(13) . . . . ?
O11 C26 C27A C30A -3.6(15) . . . . ?
O12 C26 C27 C28 102(2) . . . . ?
O12 C26 C27 C29 -17(2) . . . . ?
O12 C26 C27 C30 -139.8(19) . . . . ?
O12 C26 C27A C28A 54.3(15) . . . . ?
O12 C26 C27A C29A -63.3(15) . . . . ?
O12 C26 C27A C30A 176.7(12) . . . . ?
O13 C31 C32 C33 -76.6(10) . . . . ?
O13 C31 C32 C34 39.8(11) . . . . ?
O13 C31 C32 C35 164.5(8) . . . . ?
O14 C31 C32 C33 100.9(9) . . . . ?
O14 C31 C32 C34 -142.8(8) . . . . ?
O14 C31 C32 C35 -18.1(12) . . . . ?
O15 C36 C37 C38 147.7(7) . . . . ?
O15 C36 C37 C39 -90.2(9) . . . . ?
O15 C36 C37 C40 30.2(9) . . . . ?
O16 C36 C37 C38 -34.1(9) . . . . ?
O16 C36 C37 C39 88.0(9) . . . . ?
O16 C36 C37 C40 -151.5(7) . . . . ?
O17 C41 C42 C43 -169.1(8) . . . . ?
O17 C41 C42 C44 77.1(10) . . . . ?
O17 C41 C42 C45 -36.9(12) . . . . ?
O18 C41 C42 C43 15.7(12) . . . . ?
O18 C41 C42 C44 -98.1(9) . . . . ?
O18 C41 C42 C45 147.9(9) . . . . ?
O19 C46 C47 C48 -92.2(13) . . . . ?
O19 C46 C47 C49 150.5(11) . . . . ?
O19 C46 C47 C50 26.9(17) . . . . ?
O19 C46 C47A C48A -141.2(14) . . . . ?
O19 C46 C47A C49A 103.3(13) . . . . ?
O19 C46 C47A C50A -14.2(18) . . . . ?
O20 C46 C47 C48 93.8(13) . . . . ?
O20 C46 C47 C49 -23.6(15) . . . . ?
O20 C46 C47 C50 -147.2(12) . . . . ?
O20 C46 C47A C48A 36.1(19) . . . . ?
O20 C46 C47A C49A -79.3(16) . . . . ?
O20 C46 C47A C50A 163.2(13) . . . . ?
O21 C51 C52 C53 111.3(9) . . . . ?
O21 C51 C52 C54 -126.0(9) . . . . ?
O21 C51 C52 C55 -6.9(12) . . . . ?
O22 C51 C52 C53 -64.6(11) . . . . ?
O22 C51 C52 C54 58.1(11) . . . . ?
O22 C51 C52 C55 177.2(9) . . . . ?
O23 C56 C57 C58 154.6(8) . . . . ?
O23 C56 C57 C59 -84.9(8) . . . . ?
O23 C56 C57 C60 31.8(9) . . . . ?
O24 C56 C57 C58 -28.3(10) . . . . ?
O24 C56 C57 C59 92.2(7) . . . . ?
O24 C56 C57 C60 -151.1(6) . . . . ?
O25 C61 C62 C63 90.9(7) . . . . ?
O25 C61 C62 C64 -29.6(9) . . . . ?
O25 C61 C62 C65 -152.0(6) . . . . ?
O26 C61 C62 C63 -87.6(8) . . . . ?
O26 C61 C62 C64 152.0(7) . . . . ?
O26 C61 C62 C65 29.6(9) . . . . ?
N1 C70 C71 C72 -171.9(13) . . . . ?
N1 C70 C75 C74 176.5(13) . . . . ?
N1 C70A C71A C72A 173.2(13) . . . . ?
N1 C70A C75A C74A -178.9(13) . . . . ?
C66 N1 C70 C71 -67.3(19) . . . . ?
C66 N1 C70 C75 172.9(9) . . . . ?
C66 N1 C70A C71A 57(2) . . . . ?
C66 N1 C70A C75A -173.8(10) . . . . ?
C70 N1 C66 C67 -165.4(10) . . . . ?
C70 N1 C66 C68 -47.8(12) . . . . ?
C70 N1 C66 C69 76.3(11) . . . . ?
C70 C71 C72 C73 52(2) . . . . ?
C71 C70 C75 C74 58(2) . . . . ?
C71 C72 C73 C74 -51(2) . . . . ?
C72 C73 C74 C75 54(2) . . . . ?
C73 C74 C75 C70 -57(2) . . . . ?
C75 C70 C71 C72 -55(2) . . . . ?
C70A N1 C66 C67 164.3(10) . . . . ?
C70A N1 C66 C68 -78.1(11) . . . . ?
C70A N1 C66 C69 46.0(12) . . . . ?
C70A C71A C72A C73A -52(2) . . . . ?
C71A C70A C75A C74A -49(2) . . . . ?
C71A C72A C73A C74A 56(2) . . . . ?
C72A C73A C74A C75A -58(2) . . . . ?
C73A C74A C75A C70A 54(2) . . . . ?
C75A C70A C71A C72A 49(2) . . . . ?
C80 C79 C78 C77 0.0 . . . . ?
C79 C80 C81 C76 0.0 . . . . ?
C79 C78 C77 C76 0.0 . . . . ?
C78 C77 C76 C81 0.0 . . . . ?
C78 C77 C76 C82 178.5(10) . . . . ?
C77 C76 C81 C80 0.0 . . . . ?
C81 C80 C79 C78 0.0 . . . . ?
C82 C76 C81 C80 -178.2(12) . . . . ?
C89 C83 C84 C85 -179.9(3) . . . . ?
C89 C83 C88 C87 179.9(3) . . . . ?
C83 C84 C85 C86 0.0 . . . . ?
C84 C83 C88 C87 0.0 . . . . ?
C84 C85 C86 C87 0.0 . . . . ?
C85 C86 C87 C88 0.0 . . . . ?
C86 C87 C88 C83 0.0 . . . . ?
C88 C83 C84 C85 0.0 . . . . ?
O22A C51A C52A C53A 5(3) . . . . ?
O22A C51A C52A C54A -114(3) . . . . ?
O22A C51A C52A C55A 126(3) . . . . ?
O21A C51A C52A C53A -178(3) . . . . ?
O21A C51A C52A C54A 63(4) . . . . ?
O21A C51A C52A C55A -57(4) . . . . ?
C83A C84A C85A C86A 0.0 . . . . ?
C84A C83A C88A C87A 0.0 . . . . ?
C84A C85A C86A C87A 0.0 . . . . ?
C85A C86A C87A C88A 0.0 . . . . ?
C86A C87A C88A C83A 0.0 . . . . ?
C88A C83A C84A C85A 0.0 . . . . ?
C89A C83A C84A C85A -179.9(3) . . . . ?
C89A C83A C88A C87A 179.9(3) . . . . ?

_shelx_res_file                  
;
TITL arep767_twin1_hklf4 in P-1
    arep767_twin1_hklf4.res
    created by SHELXL-2018/3 at 14:32:56 on 14-Sep-2022
REM P-1 (#2 in standard setting)
CELL 0.71073 13.55615 20.103111 21.827795 94.8844 92.4299 109.3766
ZERR 1 0.000716 0.001172 0.001249 0.0047 0.0045 0.005
LATT 1
SFAC C H Cr F N O Zn
UNIT 176.4 308.17 12 16 2 52 2
SADI C2 C1 C2A C1
SIMU
RIGU
SADI C27 C26 C27A C26
SADI C47A C46 C47 C46
ISOR 0.01 0.02 C8
SADI C12A C11 C12 C11
SADI C88 C89 C89 C84
DFIX 1.54 C89 C83
FLAT 0.01 C83 C84 C85 C88 C89 C86 C87
FLAT 0.01 C83A C84A C88A C89A C85A C87A C86A
SADI C84A C89A C89A C88A
DFIX 1.54 C89A C83A
ISOR 0.01 0.02 F9
SIMU 0.02 0.04 2 F8 C47A C2 C12A C3 C53A C4 C2A C5 C27A C12 O22A C13 C14 =
 C74A C15 C4A C27 C14A C28 C29A C29 C49A C30 C51A C47 C55A C48 C49 C50 C75A =
 O21 C3A O22 C5A C51 C13A C52 C15A C53 C28A C54 C30A C55 C48A C70 C50A C71 =
 O21A C72 C52A C73 C54A C74 F9 C75 C70A C71A C72A C73A
RIGU 0.002 0.002 F8 C47A C2 C12A C3 C53A C4 C2A C5 C27A C12 O22A C13 C14 =
 C74A C15 C4A C27 C14A C28 C29A C29 C49A C30 C51A C47 C55A C48 C49 C50 C75A =
 O21 C3A O22 C5A C51 C13A C52 C15A C53 C28A C54 C30A C55 C48A C70 C50A C71 =
 O21A C72 C52A C73 C54A C74 F9 C75 C70A C71A C72A C73A

L.S. 32
PLAN  41
SIZE 0.102 0.161 0.296
TEMP -123.13(10)
CONF
BOND
MORE -1
BOND $H
fmap 2
acta 52
SHEL 9999 0.95
REM <olex2.extras>
REM <HklSrc "%.\\arep767_twin1_hklf5.hkl">
REM </olex2.extras>

WGHT    0.055600
BASF   0.22051
FVAR       2.07958   0.49814   0.58870   0.36409   0.34915   0.55055   0.78816
FVAR       0.42802   0.45780
ZN1   7    0.333777    0.204792    0.455959    11.00000    0.04074    0.06013 =
         0.04448   -0.00178    0.00669    0.01733
CR1   3    0.240750    0.151687    0.310930    11.00000    0.02808    0.03960 =
         0.03703    0.00532    0.00806    0.01052
CR2   3    0.141416    0.212400    0.191220    11.00000    0.04192    0.04735 =
         0.03690    0.00483    0.00506    0.01306
CR3   3    0.138950    0.367313    0.140966    11.00000    0.06733    0.04176 =
         0.03120    0.00805    0.00993    0.01192
CR4   3    0.226195    0.542677    0.193815    11.00000    0.04874    0.04461 =
         0.02703   -0.00083    0.00929    0.00601
CR5   3    0.343972    0.649296    0.321679    11.00000    0.04515    0.06933 =
         0.02077   -0.00667    0.00139    0.00635
CR6   3    0.505728    0.661283    0.448276    11.00000    0.03282    0.02760 =
         0.03459    0.00791    0.01284    0.01260
F1    4    0.439854    0.301480    0.469885    11.00000    0.03316    0.08876 =
         0.03516    0.00953    0.00717    0.01299
F2    4    0.253667    0.215382    0.382326    11.00000    0.03705    0.06076 =
         0.03629   -0.00511    0.00463    0.01412
F3    4    0.242853    0.225636    0.259396    11.00000    0.03041    0.03374 =
         0.04100    0.00687    0.00903    0.00994
F4    4    0.142790    0.308347    0.205329    11.00000    0.04441    0.04312 =
         0.03120    0.01072    0.01251    0.01595
F5    4    0.237405    0.449425    0.189627    11.00000    0.04244    0.05775 =
         0.02707    0.00652    0.01116    0.00904
F6    4    0.265537    0.558031    0.280956    11.00000    0.04263    0.08010 =
         0.03403   -0.00074    0.01157    0.01921
F7    4    0.447279    0.621924    0.365351    11.00000    0.04999    0.04549 =
         0.04687   -0.01309    0.02302    0.00424
PART 1
F8    4    0.487080    0.567151    0.464263    71.00000    0.03822    0.02297 =
         0.03719    0.00368    0.00750    0.00621
PART 0
O1    6    0.250025    0.101870    0.459185    11.00000    0.06792    0.04829 =
         0.04030    0.01183    0.01898    0.03169
O2    6    0.231205    0.071649    0.357258    11.00000    0.04111    0.04205 =
         0.04180    0.00972    0.00981    0.01762
C1    1    0.222103    0.057293    0.412889    11.00000    0.03228    0.04895 =
         0.04964    0.01374    0.01409    0.01824
PART 1
C2    1    0.179819   -0.022881    0.419013    31.00000    0.05993    0.04387 =
         0.05743    0.02022    0.00666    0.01385
C3    1    0.079247   -0.055208    0.377693    31.00000    0.06679    0.05203 =
         0.09437    0.03171   -0.00805   -0.00250
AFIX  33
H3A   2    0.092903   -0.043962    0.335387    31.00000   -1.50000
H3B   2    0.053717   -0.106781    0.378476    31.00000   -1.50000
H3C   2    0.026168   -0.035758    0.392530    31.00000   -1.50000
AFIX   0
C4    1    0.260641   -0.053049    0.394577    31.00000    0.08144    0.03137 =
         0.08891    0.01713    0.01671    0.02098
AFIX  33
H4A   2    0.271719   -0.042491    0.351885    31.00000   -1.50000
H4B   2    0.326878   -0.031674    0.420020    31.00000   -1.50000
H4C   2    0.235687   -0.104527    0.395995    31.00000   -1.50000
AFIX   0
C5    1    0.162402   -0.038875    0.484516    31.00000    0.10385    0.05433 =
         0.06387    0.02658    0.01839    0.00864
AFIX  33
H5A   2    0.110005   -0.019234    0.500135    31.00000   -1.50000
H5B   2    0.137329   -0.090336    0.486044    31.00000   -1.50000
H5C   2    0.228519   -0.017483    0.510070    31.00000   -1.50000
AFIX   0
SAME 0.02 0.04 O1 > C5
PART 0
O3    6    0.443814    0.175371    0.410569    11.00000    0.03608    0.08704 =
         0.04907   -0.00281    0.00565    0.03575
O4    6    0.391573    0.175854    0.310860    11.00000    0.02682    0.05471 =
         0.05130    0.01311    0.01198    0.01879
C6    1    0.451347    0.167264    0.353790    11.00000    0.02745    0.04084 =
         0.05788    0.00473    0.01434    0.01213
C7    1    0.544026    0.144562    0.332272    11.00000    0.02761    0.05800 =
         0.06197   -0.00020    0.01577    0.02347
C8    1    0.619723    0.206691    0.307653    11.00000    0.07288    0.09349 =
         0.19134    0.06703    0.09585    0.05033
AFIX  33
H8A   2    0.646589    0.245776    0.340654    11.00000   -1.50000
H8B   2    0.678134    0.193556    0.291960    11.00000   -1.50000
H8C   2    0.584319    0.221675    0.274123    11.00000   -1.50000
AFIX   0
C9    1    0.501793    0.083720    0.281866    11.00000    0.09379    0.10735 =
         0.10127   -0.03636   -0.00133    0.07520
AFIX  33
H9A   2    0.452048    0.043101    0.298558    11.00000   -1.50000
H9B   2    0.466074    0.098376    0.248269    11.00000   -1.50000
H9C   2    0.559889    0.070257    0.266106    11.00000   -1.50000
AFIX   0
C10   1    0.596075    0.120630    0.384723    11.00000    0.04244    0.09567 =
         0.08238    0.01099    0.01214    0.04749
AFIX  33
H10A  2    0.544971    0.079729    0.400257    11.00000   -1.50000
H10B  2    0.654772    0.107210    0.369874    11.00000   -1.50000
H10C  2    0.622185    0.159454    0.418000    11.00000   -1.50000
AFIX   0
SAME 0.02 0.04 O1 > C5
O5    6    0.230903    0.085062    0.237619    11.00000    0.05179    0.03463 =
         0.04150    0.00536    0.00575    0.02024
O6    6    0.136625    0.116029    0.167219    11.00000    0.08153    0.04124 =
         0.05524   -0.00151   -0.01245    0.02631
C11   1    0.183777    0.076826    0.185857    11.00000    0.05718    0.03571 =
         0.03879    0.00830    0.01072    0.01655
PART 1
C12   1    0.168935    0.009750    0.142438    41.00000    0.13659    0.05146 =
         0.05791   -0.01011    0.00006    0.04575
C13   1    0.277727    0.011763    0.127287    41.00000    0.15365    0.07511 =
         0.09660   -0.01823    0.01965    0.06254
AFIX  33
H13A  2    0.312156    0.054780    0.107706    41.00000   -1.50000
H13B  2    0.318942    0.011861    0.165303    41.00000   -1.50000
H13C  2    0.272536   -0.030049    0.099042    41.00000   -1.50000
AFIX   0
C14   1    0.108997    0.014568    0.082761    41.00000    0.17750    0.07561 =
         0.06946   -0.01876   -0.03287    0.03542
AFIX  33
H14A  2    0.147772    0.057906    0.064819    41.00000   -1.50000
H14B  2    0.101531   -0.026803    0.053405    41.00000   -1.50000
H14C  2    0.039375    0.015679    0.091911    41.00000   -1.50000
AFIX   0
C15   1    0.113516   -0.056023    0.172747    41.00000    0.15418    0.04470 =
         0.07352   -0.01923   -0.01733    0.01346
AFIX  33
H15A  2    0.043368   -0.056221    0.182132    41.00000   -1.50000
H15B  2    0.107412   -0.098212    0.144755    41.00000   -1.50000
H15C  2    0.153818   -0.056302    0.211015    41.00000   -1.50000
AFIX   0
SAME 0.02 0.04 O1 > C5
PART 0
O7    6    0.086884    0.123080    0.312018    11.00000    0.02761    0.04997 =
         0.04433    0.01785    0.01011    0.00957
O8    6    0.028781    0.182596    0.246854    11.00000    0.03137    0.05205 =
         0.06027    0.02864    0.01325    0.01144
C16   1    0.018504    0.145104    0.290247    11.00000    0.02664    0.04552 =
         0.03916    0.00827    0.00569    0.01078
C17   1   -0.086864    0.124412    0.319388    11.00000    0.02703    0.07245 =
         0.05035    0.01481    0.01332    0.02156
C18   1   -0.088186    0.187403    0.359225    11.00000    0.06316    0.13924 =
         0.16500   -0.10529    0.06464   -0.03232
AFIX  33
H18A  2   -0.079098    0.227081    0.334353    11.00000   -1.50000
H18B  2   -0.155383    0.176532    0.378004    11.00000   -1.50000
H18C  2   -0.030951    0.200321    0.391706    11.00000   -1.50000
AFIX   0
C19   1   -0.100655    0.063467    0.356747    11.00000    0.06166    0.19815 =
         0.17469    0.13287    0.07361    0.04042
AFIX  33
H19A  2   -0.099680    0.022016    0.330005    11.00000   -1.50000
H19B  2   -0.043449    0.076099    0.389221    11.00000   -1.50000
H19C  2   -0.167880    0.052310    0.375519    11.00000   -1.50000
AFIX   0
C20   1   -0.175428    0.101266    0.269033    11.00000    0.03079    0.13009 =
         0.07562   -0.02121    0.00912    0.01150
AFIX  33
H20A  2   -0.172248    0.059554    0.243578    11.00000   -1.50000
H20B  2   -0.242781    0.089350    0.287714    11.00000   -1.50000
H20C  2   -0.168529    0.139924    0.243241    11.00000   -1.50000
AFIX   0
SAME 0.02 0.04 O1 > C5
O9    6    0.030630    0.191455    0.125575    11.00000    0.06910    0.04872 =
         0.06195    0.00788   -0.01503    0.01767
O10   6    0.031205    0.290036    0.090675    11.00000    0.09220    0.04194 =
         0.04528    0.00727   -0.01591    0.00192
C21   1   -0.009945    0.225031    0.094526    11.00000    0.05579    0.04484 =
         0.03032   -0.00186    0.00026    0.01487
C22   1   -0.118023    0.186700    0.060841    11.00000    0.05096    0.06870 =
         0.04357    0.00223   -0.01639    0.00705
C23   1   -0.197219    0.211510    0.096107    11.00000    0.05857    0.15190 =
         0.10638   -0.04687   -0.01267    0.02525
AFIX  33
H23A  2   -0.178978    0.262936    0.096081    11.00000   -1.50000
H23B  2   -0.267787    0.187730    0.076072    11.00000   -1.50000
H23C  2   -0.195478    0.199712    0.138696    11.00000   -1.50000
AFIX   0
C24   1   -0.147055    0.108035    0.061335    11.00000    0.10247    0.06965 =
         0.09436   -0.00856   -0.01700   -0.00236
AFIX  33
H24A  2   -0.146221    0.096487    0.104034    11.00000   -1.50000
H24B  2   -0.217449    0.084520    0.040984    11.00000   -1.50000
H24C  2   -0.096477    0.091659    0.039309    11.00000   -1.50000
AFIX   0
C25   1   -0.118439    0.206783   -0.004770    11.00000    0.10492    0.16181 =
         0.05022    0.03115   -0.02908    0.00417
AFIX  33
H25A  2   -0.099253    0.258366   -0.003843    11.00000   -1.50000
H25B  2   -0.067681    0.191030   -0.027209    11.00000   -1.50000
H25C  2   -0.188653    0.183892   -0.025533    11.00000   -1.50000
AFIX   0
SAME 0.02 0.04 O1 > C5
O11   6    0.258059    0.244133    0.138973    11.00000    0.06497    0.06680 =
         0.03684    0.00874    0.02483    0.03414
O12   6    0.258875    0.347984    0.107880    11.00000    0.08890    0.05160 =
         0.05006    0.01470    0.03829    0.01488
C26   1    0.302069    0.302874    0.118613    11.00000    0.05543    0.07441 =
         0.03584    0.00171    0.01694    0.01342
PART 1
C27   1    0.413071    0.317509    0.095856    51.00000    0.05993    0.13832 =
         0.07840   -0.01249    0.03203    0.01421
C28   1    0.487705    0.347986    0.152784    51.00000    0.07143    0.19672 =
         0.11391   -0.02719    0.00459    0.01202
AFIX  33
H28A  2    0.478936    0.392121    0.170065    51.00000   -1.50000
H28B  2    0.472407    0.313802    0.183498    51.00000   -1.50000
H28C  2    0.560046    0.357750    0.141613    51.00000   -1.50000
AFIX   0
C29   1    0.426164    0.372108    0.049210    51.00000    0.05914    0.14448 =
         0.11118    0.01030    0.05829    0.00298
AFIX  33
H29A  2    0.376991    0.350905    0.012992    51.00000   -1.50000
H29B  2    0.411746    0.413540    0.068234    51.00000   -1.50000
H29C  2    0.498126    0.386789    0.036579    51.00000   -1.50000
AFIX   0
C30   1    0.426234    0.249048    0.068805    51.00000    0.06596    0.15746 =
         0.11495   -0.00907    0.05095    0.03697
AFIX  33
H30A  2    0.377826    0.229538    0.032011    51.00000   -1.50000
H30B  2    0.498504    0.258696    0.057536    51.00000   -1.50000
H30C  2    0.410864    0.214748    0.099421    51.00000   -1.50000
AFIX   0
SAME 0.02 0.04 O1 > C5
PART 0
O13   6    0.138071    0.420474    0.070493    11.00000    0.11506    0.04161 =
         0.03184    0.01180   -0.00648    0.00829
O14   6    0.197413    0.534079    0.104655    11.00000    0.08024    0.04375 =
         0.02785    0.00418    0.00613    0.01204
C31   1    0.173624    0.483866    0.062187    11.00000    0.07629    0.04037 =
         0.02875    0.01121    0.00935    0.01675
C32   1    0.194791    0.502977   -0.003595    11.00000    0.17327    0.05863 =
         0.01701    0.00796    0.00895    0.00825
C33   1    0.295540    0.489119   -0.016954    11.00000    0.26065    0.17892 =
         0.12012    0.06553    0.15280    0.07653
AFIX  33
H33A  2    0.286079    0.439161   -0.013315    11.00000   -1.50000
H33B  2    0.313227    0.500038   -0.058864    11.00000   -1.50000
H33C  2    0.352413    0.519205    0.012685    11.00000   -1.50000
AFIX   0
C34   1    0.105118    0.452048   -0.046956    11.00000    0.32947    0.09797 =
         0.03533    0.00611   -0.04628   -0.03445
AFIX  33
H34A  2    0.099333    0.403068   -0.041387    11.00000   -1.50000
H34B  2    0.039292    0.459542   -0.037570    11.00000   -1.50000
H34C  2    0.119200    0.460860   -0.089730    11.00000   -1.50000
AFIX   0
C35   1    0.209132    0.579261   -0.009137    11.00000    0.32635    0.05581 =
         0.04926    0.02615    0.00273    0.01283
AFIX  33
H35A  2    0.144002    0.588167   -0.000498    11.00000   -1.50000
H35B  2    0.265985    0.609367    0.020504    11.00000   -1.50000
H35C  2    0.226800    0.590201   -0.051045    11.00000   -1.50000
AFIX   0
SAME 0.02 0.04 O1 > C5
O15   6    0.021913    0.388065    0.178964    11.00000    0.04101    0.04249 =
         0.06605    0.01213   -0.00076    0.00783
O16   6    0.079172    0.503609    0.212798    11.00000    0.04209    0.04751 =
         0.04474   -0.00505    0.00671    0.00841
C36   1    0.013861    0.442145    0.208998    11.00000    0.04800    0.04822 =
         0.02516    0.01517   -0.00448    0.01355
C37   1   -0.087498    0.431899    0.242522    11.00000    0.03880    0.10200 =
         0.04915    0.03136    0.00846    0.02442
C38   1   -0.062942    0.482022    0.300533    11.00000    0.10365    0.13085 =
         0.07318    0.01834    0.05074    0.05237
AFIX  33
H38A  2   -0.011315    0.471909    0.327615    11.00000   -1.50000
H38B  2   -0.034273    0.530918    0.290160    11.00000   -1.50000
H38C  2   -0.127210    0.475957    0.321691    11.00000   -1.50000
AFIX   0
C39   1   -0.166642    0.444749    0.198824    11.00000    0.06535    0.32922 =
         0.08993    0.10736    0.03109    0.08832
AFIX  33
H39A  2   -0.180425    0.411051    0.161693    11.00000   -1.50000
H39B  2   -0.231978    0.438299    0.218934    11.00000   -1.50000
H39C  2   -0.139041    0.493260    0.187403    11.00000   -1.50000
AFIX   0
C40   1   -0.129012    0.356980    0.261361    11.00000    0.07972    0.11458 =
         0.07691    0.02763    0.01863   -0.01384
AFIX  33
H40A  2   -0.145915    0.322733    0.224464    11.00000   -1.50000
H40B  2   -0.075502    0.348762    0.288352    11.00000   -1.50000
H40C  2   -0.192346    0.351209    0.283398    11.00000   -1.50000
AFIX   0
SAME 0.02 0.04 O1 > C5
O17   6    0.202849    0.632599    0.192312    11.00000    0.08437    0.03973 =
         0.03429    0.00334    0.01032    0.01663
O18   6    0.245390    0.691992    0.284766    11.00000    0.12000    0.06174 =
         0.03959   -0.00270   -0.01368    0.04495
C41   1    0.199842    0.680718    0.232087    11.00000    0.08621    0.04045 =
         0.03122    0.00795    0.00207    0.01645
C42   1    0.130239    0.723769    0.217451    11.00000    0.13942    0.05470 =
         0.05873    0.00627   -0.01130    0.05754
C43   1    0.149261    0.786417    0.262395    11.00000    0.28564    0.13323 =
         0.10321   -0.04977   -0.08062    0.15342
AFIX  33
H43A  2    0.147175    0.772118    0.304269    11.00000   -1.50000
H43B  2    0.218283    0.821093    0.257590    11.00000   -1.50000
H43C  2    0.094986    0.807740    0.255242    11.00000   -1.50000
AFIX   0
C44   1    0.014543    0.674354    0.226298    11.00000    0.13716    0.16887 =
         0.25527    0.09048    0.05256    0.08771
AFIX  33
H44A  2    0.009141    0.663898    0.269314    11.00000   -1.50000
H44B  2   -0.034833    0.698600    0.215821    11.00000   -1.50000
H44C  2   -0.002267    0.629988    0.199233    11.00000   -1.50000
AFIX   0
C45   1    0.130887    0.736448    0.152563    11.00000    0.21196    0.19701 =
         0.06487    0.03851    0.02431    0.14398
AFIX  33
H45A  2    0.117538    0.691572    0.126757    11.00000   -1.50000
H45B  2    0.076130    0.756464    0.142518    11.00000   -1.50000
H45C  2    0.199428    0.769817    0.144866    11.00000   -1.50000
AFIX   0
SAME 0.02 0.04 O1 > C5
O19   6    0.373685    0.582540    0.177676    11.00000    0.04764    0.06824 =
         0.04084    0.00265    0.02509    0.00031
O20   6    0.435139    0.671147    0.253715    11.00000    0.08052    0.06902 =
         0.04618    0.00118    0.00960   -0.02362
C46   1    0.446017    0.635334    0.205041    11.00000    0.06084    0.06581 =
         0.04297    0.01699    0.01366   -0.00650
PART 1
C47   1    0.552047    0.666210    0.177852    61.00000    0.05409    0.09314 =
         0.05684    0.02983    0.01471   -0.00467
C48   1    0.613926    0.624886    0.208159    61.00000    0.07826    0.10045 =
         0.09387    0.03256    0.01378    0.01366
AFIX  33
H48A  2    0.619752    0.636329    0.253005    61.00000   -1.50000
H48B  2    0.577458    0.573914    0.197813    61.00000   -1.50000
H48C  2    0.684207    0.637945    0.193075    61.00000   -1.50000
AFIX   0
C49   1    0.600225    0.746069    0.198346    61.00000    0.06405    0.08868 =
         0.10652    0.03432    0.02725   -0.00578
AFIX  33
H49A  2    0.607213    0.753933    0.243486    61.00000   -1.50000
H49B  2    0.669539    0.764668    0.182413    61.00000   -1.50000
H49C  2    0.554649    0.770536    0.182211    61.00000   -1.50000
AFIX   0
C50   1    0.539839    0.651551    0.109399    61.00000    0.08010    0.13666 =
         0.05730    0.03886    0.03184   -0.00107
AFIX  33
H50A  2    0.499826    0.679173    0.092269    61.00000   -1.50000
H50B  2    0.609203    0.664933    0.093075    61.00000   -1.50000
H50C  2    0.502454    0.600902    0.097813    61.00000   -1.50000
AFIX   0
SAME 0.02 0.04 O1 > C5
O21   6    0.413354    0.752867    0.355687    71.00000    0.08017    0.04483 =
         0.06674   -0.00048   -0.02506    0.02875
O22   6    0.529602    0.761406    0.433098    71.00000    0.04796    0.03023 =
         0.03676    0.00906    0.00871    0.02075
C51   1    0.491005    0.788197    0.393186    71.00000    0.05105    0.03613 =
         0.03167    0.00466    0.00825    0.02555
C52   1    0.533520    0.868018    0.391754    71.00000    0.07412    0.03347 =
         0.04118    0.00963   -0.00211    0.02034
C53   1    0.509397    0.903180    0.451297    71.00000    0.07598    0.04288 =
         0.04985   -0.00641   -0.01120    0.02650
AFIX  33
H53A  2    0.536421    0.954811    0.451039    71.00000   -1.50000
H53B  2    0.433365    0.887460    0.454427    71.00000   -1.50000
H53C  2    0.542914    0.889851    0.486661    71.00000   -1.50000
AFIX   0
C54   1    0.650531    0.889481    0.383436    71.00000    0.07975    0.05749 =
         0.06698    0.01561    0.01652    0.01480
AFIX  33
H54A  2    0.679665    0.940940    0.382384    71.00000   -1.50000
H54B  2    0.685643    0.875800    0.417917    71.00000   -1.50000
H54C  2    0.661590    0.865515    0.344655    71.00000   -1.50000
AFIX   0
C55   1    0.478014    0.887879    0.337201    71.00000    0.12602    0.04958 =
         0.05432    0.01110   -0.02630    0.03164
AFIX  33
H55A  2    0.505138    0.939378    0.336027    71.00000   -1.50000
H55B  2    0.490961    0.864338    0.298715    71.00000   -1.50000
H55C  2    0.402443    0.872625    0.341971    71.00000   -1.50000
AFIX   0
SAME 0.02 0.04 O1 > C5
PART 0
O23   6    0.256823    0.634801    0.391155    11.00000    0.04381    0.08232 =
         0.03570   -0.00867    0.00475    0.02872
O24   6    0.363684    0.650535    0.476349    11.00000    0.03592    0.03468 =
         0.03059    0.00512    0.00891    0.01254
C56   1    0.276655    0.643571    0.447964    11.00000    0.04120    0.02891 =
         0.03712   -0.00626    0.00314    0.01237
C57   1    0.189244    0.650246    0.487656    11.00000    0.03815    0.07086 =
         0.04678   -0.00367    0.01087    0.03121
C58   1    0.201280    0.628287    0.550933    11.00000    0.08836    0.27688 =
         0.06064    0.05663    0.04770    0.11623
AFIX  33
H58A  2    0.270159    0.657171    0.570821    11.00000   -1.50000
H58B  2    0.146205    0.635226    0.575732    11.00000   -1.50000
H58C  2    0.195319    0.578155    0.547480    11.00000   -1.50000
AFIX   0
C59   1    0.200253    0.728603    0.490481    11.00000    0.08685    0.07951 =
         0.10734   -0.03222    0.02257    0.04052
AFIX  33
H59A  2    0.192040    0.741207    0.448636    11.00000   -1.50000
H59B  2    0.146081    0.737281    0.515076    11.00000   -1.50000
H59C  2    0.269698    0.757584    0.509545    11.00000   -1.50000
AFIX   0
C60   1    0.082916    0.606102    0.455972    11.00000    0.03850    0.09735 =
         0.09022   -0.00182    0.02067    0.03060
AFIX  33
H60A  2    0.076153    0.620958    0.414843    11.00000   -1.50000
H60B  2    0.076542    0.555894    0.452186    11.00000   -1.50000
H60C  2    0.027429    0.612964    0.480438    11.00000   -1.50000
AFIX   0
SAME 0.02 0.04 O1 > C5
O25   6    0.646187    0.674379    0.419905    11.00000    0.03201    0.04917 =
         0.03951    0.01388    0.01838    0.01729
O26   6    0.752117    0.769182    0.481097    11.00000    0.03465    0.04757 =
         0.05003    0.01654    0.02018    0.01842
C61   1    0.734120    0.721875    0.436816    11.00000    0.03530    0.04301 =
         0.03924    0.02449    0.01403    0.02163
C62   1    0.827513    0.723425    0.398824    11.00000    0.05044    0.04394 =
         0.05870    0.01763    0.03084    0.01718
C63   1    0.828239    0.772527    0.349645    11.00000    0.08267    0.09523 =
         0.07875    0.05107    0.05111    0.04304
AFIX  33
H63A  2    0.762401    0.753699    0.323545    11.00000   -1.50000
H63B  2    0.835496    0.819737    0.369352    11.00000   -1.50000
H63C  2    0.887290    0.775861    0.324269    11.00000   -1.50000
AFIX   0
C64   1    0.814239    0.648709    0.370049    11.00000    0.06412    0.07100 =
         0.09129    0.00537    0.04800    0.02606
AFIX  33
H64A  2    0.814043    0.618199    0.402782    11.00000   -1.50000
H64B  2    0.747759    0.629509    0.344579    11.00000   -1.50000
H64C  2    0.872398    0.650485    0.344326    11.00000   -1.50000
AFIX   0
C65   1    0.930495    0.754259    0.438247    11.00000    0.04066    0.08862 =
         0.09061    0.01715    0.03546    0.02293
AFIX  33
H65A  2    0.931893    0.723385    0.470442    11.00000   -1.50000
H65B  2    0.988917    0.757706    0.412326    11.00000   -1.50000
H65C  2    0.937123    0.801582    0.457409    11.00000   -1.50000
AFIX   0

N1    5    0.440803    0.439561    0.404969    11.00000    0.03386    0.05062 =
         0.02885    0.00211    0.00826    0.01475
PART 1
AFIX  23
H1AA  2    0.463103    0.424216    0.439238    21.00000   -1.20000
H1AB  2    0.449114    0.486110    0.414779    21.00000   -1.20000
AFIX  23
PART 2
H1BC  2    0.470503    0.481325    0.429165   -21.00000   -1.20000
H1BD  2    0.438595    0.404483    0.429173   -21.00000   -1.20000
AFIX   0
PART 0
C66   1    0.517093    0.436810    0.356061    11.00000    0.04381    0.04702 =
         0.03165    0.00709    0.01829    0.01774
C67   1    0.625293    0.465693    0.390718    11.00000    0.03376    0.11242 =
         0.07235   -0.01380    0.02278    0.01977
AFIX  33
H67A  2    0.639317    0.515089    0.407256    11.00000   -1.50000
H67B  2    0.627482    0.437224    0.424703    11.00000   -1.50000
H67C  2    0.678593    0.463321    0.362462    11.00000   -1.50000
AFIX   0
C68   1    0.494809    0.360598    0.330384    11.00000    0.07022    0.04560 =
         0.07311    0.00837    0.03872    0.03104
AFIX  33
H68A  2    0.500185    0.332430    0.364071    11.00000   -1.50000
H68B  2    0.423904    0.341608    0.309910    11.00000   -1.50000
H68C  2    0.545891    0.358348    0.300525    11.00000   -1.50000
AFIX   0
C69   1    0.510182    0.483611    0.306503    11.00000    0.08091    0.05555 =
         0.06457    0.02519    0.05130    0.03055
AFIX  33
H69A  2    0.525169    0.532312    0.325280    11.00000   -1.50000
H69B  2    0.561443    0.482794    0.276366    11.00000   -1.50000
H69C  2    0.439456    0.466054    0.285752    11.00000   -1.50000
AFIX   0
PART 1
C70   1    0.323767    0.400233    0.394126    21.00000    0.02550    0.09345 =
         0.03583   -0.00631    0.00198    0.00619
AFIX  13
H70   2    0.310221    0.348987    0.380632    21.00000   -1.20000
AFIX   0
C71   1    0.280950    0.432464    0.346646    21.00000    0.03151    0.10202 =
         0.04011    0.00820    0.00805    0.00337
AFIX  23
H71A  2    0.308651    0.423510    0.306686    21.00000   -1.20000
H71B  2    0.303834    0.484407    0.357615    21.00000   -1.20000
AFIX   0
C72   1    0.160965    0.402265    0.340088    21.00000    0.03147    0.10038 =
         0.04517    0.01242    0.00424    0.00869
AFIX  23
H72A  2    0.134608    0.429385    0.311587    21.00000   -1.20000
H72B  2    0.138801    0.352428    0.321445    21.00000   -1.20000
AFIX   0
C73   1    0.112308    0.404710    0.399654    21.00000    0.02597    0.08637 =
         0.04288    0.00358   -0.00055    0.02048
AFIX  23
H73A  2    0.121518    0.454577    0.414135    21.00000   -1.20000
H73B  2    0.036130    0.378181    0.393213    21.00000   -1.20000
AFIX   0
C74   1    0.159058    0.373999    0.447425    21.00000    0.02868    0.09254 =
         0.05216    0.02314    0.01244    0.01884
AFIX  23
H74A  2    0.141077    0.322470    0.435686    21.00000   -1.20000
H74B  2    0.128814    0.380373    0.487088    21.00000   -1.20000
AFIX   0
C75   1    0.276957    0.408193    0.455723    21.00000    0.02691    0.08864 =
         0.03848    0.01048    0.00508    0.01861
AFIX  23
H75A  2    0.305915    0.385247    0.486872    21.00000   -1.20000
H75B  2    0.295584    0.459081    0.470528    21.00000   -1.20000
AFIX   0
SAME 0.02 0.04 C70 > C75
PART 2
C70A  1    0.325477    0.433151    0.388003   -21.00000    0.02286    0.09140 =
         0.03533   -0.00753    0.00471    0.00541
AFIX  13
H70A  2    0.328583    0.474038    0.364159   -21.00000   -1.20000
AFIX   0
C71A  1    0.261693    0.369929    0.349579   -21.00000    0.03867    0.09841 =
         0.04138   -0.01837    0.01522    0.00245
AFIX  23
H71C  2    0.266574    0.327768    0.368130   -21.00000   -1.20000
H71D  2    0.289970    0.369948    0.308498   -21.00000   -1.20000
AFIX   0
C72A  1    0.146808    0.364039    0.341560   -21.00000    0.03155    0.10051 =
         0.04345   -0.01345    0.01249   -0.01007
AFIX  23
H72C  2    0.140214    0.401186    0.316292   -21.00000   -1.20000
H72D  2    0.105879    0.317316    0.319281   -21.00000   -1.20000
AFIX   0
C73A  1    0.102017    0.372172    0.403038   -21.00000    0.02779    0.08938 =
         0.03873   -0.00155    0.01010    0.00485
AFIX  23
H73C  2    0.028976    0.371457    0.396296   -21.00000   -1.20000
H73D  2    0.101341    0.332258    0.426829   -21.00000   -1.20000
AFIX   0
C74A  1    0.167274    0.440298    0.438034   -21.00000    0.02994    0.08056 =
         0.04907   -0.00417    0.01178    0.01507
AFIX  23
H74C  2    0.138485    0.444927    0.478490   -21.00000   -1.20000
H74D  2    0.162879    0.479870    0.415247   -21.00000   -1.20000
AFIX   0
C75A  1    0.280897    0.446583    0.448438   -21.00000    0.02710    0.09118 =
         0.04342   -0.01436    0.00751    0.01194
AFIX  23
H75C  2    0.287010    0.411834    0.476605   -21.00000   -1.20000
H75D  2    0.321726    0.494670    0.468162   -21.00000   -1.20000
AFIX  66

PART 0
C80   1    0.182285    0.170471   -0.021503    11.00000    0.12837    0.17510 =
         0.11618   -0.00533   -0.02872   -0.01955
AFIX  43
H80   2    0.195556    0.164792    0.020476    11.00000   -1.20000
AFIX  65
C79   1    0.155042    0.228237   -0.036551    11.00000    0.08513    0.22034 =
         0.08160   -0.00163    0.00255    0.01153
AFIX  43
H79   2    0.149695    0.262038   -0.004857    11.00000   -1.20000
AFIX  65
C78   1    0.135624    0.236546   -0.097974    11.00000    0.09041    0.23992 =
         0.09278   -0.00617    0.00195    0.04068
AFIX  43
H78   2    0.117005    0.276027   -0.108258    11.00000   -1.20000
AFIX  65
C77   1    0.143448    0.187090   -0.144348    11.00000    0.09918    0.18662 =
         0.08058   -0.00598    0.03590   -0.02248
AFIX  43
H77   2    0.130176    0.192769   -0.186327    11.00000   -1.20000
AFIX  65
C76   1    0.170690    0.129323   -0.129301    11.00000    0.14996    0.14318 =
         0.12081   -0.00663    0.04836   -0.04566
C81   1    0.190109    0.121013   -0.067879    11.00000    0.14926    0.16120 =
         0.14254   -0.00576    0.00257   -0.02751
AFIX  43
H81   2    0.208728    0.081532   -0.057595    11.00000   -1.20000
AFIX   0
C82   1    0.171187    0.084731   -0.184414    11.00000    0.31782    0.23305 =
         0.28418   -0.14499    0.12310   -0.00575
AFIX  33
H82A  2    0.154198    0.105781   -0.220551    11.00000   -1.50000
H82B  2    0.240825    0.080406   -0.187085    11.00000   -1.50000
H82C  2    0.118876    0.037647   -0.183129    11.00000   -1.50000
AFIX   0

SAME 0.02 0.04 C2 > C5
PART 2
C2A   1    0.170492   -0.020787    0.426011   -31.00000    0.06771    0.04611 =
         0.06567    0.01861    0.01638    0.01082
C3A   1    0.075083   -0.028216    0.463479   -31.00000    0.06524    0.04991 =
         0.08262    0.01828    0.02239    0.00034
AFIX  33
H3AA  2    0.023032   -0.014703    0.439738   -31.00000   -1.50000
H3AB  2    0.044142   -0.077526    0.472401   -31.00000   -1.50000
H3AC  2    0.097035    0.002828    0.502271   -31.00000   -1.50000
AFIX   0
C4A   1    0.133932   -0.072262    0.367578   -31.00000    0.10332    0.05472 =
         0.08207    0.00445    0.01922    0.00639
AFIX  33
H4AA  2    0.085678   -0.057545    0.341685   -31.00000   -1.50000
H4AB  2    0.194722   -0.072220    0.344811   -31.00000   -1.50000
H4AC  2    0.097898   -0.120107    0.378678   -31.00000   -1.50000
AFIX   0
C5A   1    0.245391   -0.042826    0.466699   -31.00000    0.08475    0.06184 =
         0.11316    0.03247    0.00121    0.01932
AFIX  33
H5AA  2    0.268367   -0.009410    0.504083   -31.00000   -1.50000
H5AB  2    0.209664   -0.090590    0.478073   -31.00000   -1.50000
H5AC  2    0.306488   -0.042704    0.444205   -31.00000   -1.50000
AFIX   0
SAME 0.02 0.04 C2 > C5
C12A  1    0.188169    0.015880    0.140687   -41.00000    0.12757    0.04648 =
         0.05338   -0.00504    0.01404    0.04218
C13A  1    0.285626    0.046844    0.105354   -41.00000    0.15906    0.07346 =
         0.06734    0.00286    0.04710    0.06689
AFIX  33
H13D  2    0.278092    0.085572    0.083314   -41.00000   -1.50000
H13E  2    0.347912    0.065030    0.134462   -41.00000   -1.50000
H13F  2    0.293175    0.009723    0.075698   -41.00000   -1.50000
AFIX   0
C14A  1    0.091109   -0.010909    0.095014   -41.00000    0.16479    0.04715 =
         0.07807   -0.02540   -0.01502    0.02135
AFIX  33
H14D  2    0.084284    0.028644    0.073918   -41.00000   -1.50000
H14E  2    0.098337   -0.047444    0.064585   -41.00000   -1.50000
H14F  2    0.028554   -0.031080    0.117293   -41.00000   -1.50000
AFIX   0
C15A  1    0.201586   -0.043903    0.174403   -41.00000    0.19277    0.03692 =
         0.08643   -0.00129    0.01667    0.05419
AFIX  33
H15D  2    0.204160   -0.082267    0.144333   -41.00000   -1.50000
H15E  2    0.266979   -0.026156    0.200956   -41.00000   -1.50000
H15F  2    0.142285   -0.061889    0.199690   -41.00000   -1.50000
AFIX   0
SAME 0.02 0.04 C2 > C5
C27A  1    0.419761    0.319865    0.105652   -51.00000    0.05994    0.12512 =
         0.06988   -0.00869    0.02573    0.02274
C28A  1    0.476932    0.391920    0.141822   -51.00000    0.05417    0.15318 =
         0.09581   -0.02751    0.01779   -0.00430
AFIX  33
H28D  2    0.469079    0.388223    0.185952   -51.00000   -1.50000
H28E  2    0.551523    0.406905    0.134312   -51.00000   -1.50000
H28F  2    0.446895    0.426888    0.128418   -51.00000   -1.50000
AFIX   0
C29A  1    0.431823    0.325449    0.037122   -51.00000    0.06634    0.13965 =
         0.07895   -0.00205    0.05377    0.01116
AFIX  33
H29D  2    0.406850    0.363029    0.024366   -51.00000   -1.50000
H29E  2    0.505877    0.336724    0.029110   -51.00000   -1.50000
H29F  2    0.390512    0.280193    0.013742   -51.00000   -1.50000
AFIX   0
C30A  1    0.458786    0.261353    0.124918   -51.00000    0.06709    0.18347 =
         0.14607    0.02883    0.02860    0.05928
AFIX  33
H30D  2    0.451262    0.257431    0.169048   -51.00000   -1.50000
H30E  2    0.417424    0.216220    0.101369   -51.00000   -1.50000
H30F  2    0.532788    0.272750    0.116737   -51.00000   -1.50000
AFIX   0
SAME 0.02 0.04 C2 > C5
C47A  1    0.550640    0.648954    0.173932   -61.00000    0.06084    0.10436 =
         0.05159    0.03052    0.02072   -0.01193
C48A  1    0.644154    0.671559    0.222476   -61.00000    0.07449    0.14786 =
         0.08002    0.04181    0.00297   -0.02154
AFIX  33
H48D  2    0.643398    0.630975    0.244579   -61.00000   -1.50000
H48E  2    0.709630    0.688287    0.202064   -61.00000   -1.50000
H48F  2    0.639114    0.709840    0.251763   -61.00000   -1.50000
AFIX   0
C49A  1    0.551937    0.711898    0.139731   -61.00000    0.09462    0.10713 =
         0.06115    0.03577    0.03060   -0.00402
AFIX  33
H49D  2    0.548916    0.750652    0.169197   -61.00000   -1.50000
H49E  2    0.616545    0.727776    0.118390   -61.00000   -1.50000
H49F  2    0.491187    0.697887    0.109536   -61.00000   -1.50000
AFIX   0
C50A  1    0.555327    0.588755    0.128240   -61.00000    0.06003    0.11779 =
         0.07618    0.02943    0.04853   -0.00389
AFIX  33
H50D  2    0.554486    0.548158    0.150347   -61.00000   -1.50000
H50E  2    0.494578    0.574719    0.098042   -61.00000   -1.50000
H50F  2    0.619936    0.604608    0.106896   -61.00000   -1.50000
AFIX   0

PART -1
C89   1    0.596001    0.221603   -0.040270    81.00000    0.12673    0.23435 =
         0.45534   -0.07765   -0.02095    0.08890
AFIX  33
H89A  2    0.608796    0.246146   -0.077580    81.00000   -1.50000
H89B  2    0.549930    0.239348   -0.015198    81.00000   -1.50000
H89C  2    0.662812    0.230365   -0.016443    81.00000   -1.50000
AFIX  66
C83   1    0.542716    0.140485   -0.058683    81.00000    0.11391    0.22340 =
         0.42378   -0.05821    0.01581    0.10239
C84   1    0.516541    0.094066   -0.013584    81.00000    0.07317    0.24878 =
         0.44082   -0.04529    0.04658    0.04028
AFIX  43
H84   2    0.531006    0.111784    0.028777    81.00000   -1.20000
AFIX  65
C85   1    0.469202    0.021723   -0.030467    81.00000    0.08753    0.25924 =
         0.43815   -0.04951    0.07671    0.00665
AFIX  43
H85   2    0.451312   -0.010003    0.000356    81.00000   -1.20000
AFIX  65
C86   1    0.448037   -0.004202   -0.092448    81.00000    0.06451    0.27684 =
         0.44001   -0.04927    0.07717   -0.03372
AFIX  43
H86   2    0.415683   -0.053646   -0.103986    81.00000   -1.20000
AFIX  65
C87   1    0.474212    0.042217   -0.137547    81.00000    0.10210    0.23810 =
         0.43135   -0.06760    0.06284    0.04990
AFIX  43
H87   2    0.459747    0.024498   -0.179908    81.00000   -1.20000
AFIX  65
C88   1    0.521551    0.114560   -0.120665    81.00000    0.11054    0.22352 =
         0.42546   -0.06819    0.02480    0.09246
AFIX  43
H88   2    0.539441    0.146285   -0.151488    81.00000   -1.20000
AFIX   0

SAME 0.02 0.04 O1 > C5
PART 2
O22A  6    0.612723    0.841607    0.470200   -71.00000    0.04322    0.02821 =
         0.03800    0.01521    0.01051    0.01435
O21A  6    0.497271    0.748303    0.415531   -71.00000    0.05018    0.03368 =
         0.03906    0.00704    0.00076    0.02279
C51A  1    0.548999    0.813553    0.424619   -71.00000    0.05843    0.03508 =
         0.04565    0.00784    0.00068    0.02034
C52A  1    0.524311    0.858832    0.377174   -71.00000    0.07483    0.04089 =
         0.05189    0.01282   -0.01040    0.01980
C53A  1    0.593292    0.935386    0.392026   -71.00000    0.10806    0.04625 =
         0.06812    0.01876   -0.04011    0.00887
AFIX  33
H53D  2    0.581420    0.952820    0.433406   -71.00000   -1.50000
H53E  2    0.667036    0.939024    0.390536   -71.00000   -1.50000
H53F  2    0.576168    0.963971    0.361771   -71.00000   -1.50000
AFIX   0
C54A  1    0.409692    0.854340    0.380315   -71.00000    0.08034    0.07322 =
         0.07532    0.03602   -0.00507    0.03454
AFIX  33
H54D  2    0.363958    0.804904    0.370767   -71.00000   -1.50000
H54E  2    0.398930    0.871951    0.421875   -71.00000   -1.50000
H54F  2    0.392822    0.883289    0.350312   -71.00000   -1.50000
AFIX   0
C55A  1    0.541197    0.830593    0.313382   -71.00000    0.10041    0.06868 =
         0.05014    0.01172   -0.00848    0.03005
AFIX  33
H55D  2    0.495940    0.780959    0.304487   -71.00000   -1.50000
H55E  2    0.523856    0.858745    0.282801   -71.00000   -1.50000
H55F  2    0.614724    0.833797    0.311566   -71.00000   -1.50000
AFIX   0
F9    4    0.518908    0.584840    0.488267   -71.00000    0.02994    0.00556 =
         0.04293    0.00042    0.00548    0.00079

AFIX  66
C83A  1    0.467926    0.063055   -0.109610    91.00000    0.10174    0.24852 =
         0.43181   -0.05949    0.04558    0.05834
C84A  1    0.532369    0.094031   -0.154617    91.00000    0.10476    0.21097 =
         0.39988   -0.04708    0.03052    0.08398
AFIX  43
H84A  2    0.530040    0.067652   -0.193213    91.00000   -1.20000
AFIX  65
C85A  1    0.600218    0.163605   -0.143155    91.00000    0.14017    0.22346 =
         0.40644   -0.08106    0.02722    0.07276
AFIX  43
H85A  2    0.644262    0.184776   -0.173915    91.00000   -1.20000
AFIX  65
C86A  1    0.603626    0.202203   -0.086684    91.00000    0.09641    0.23062 =
         0.42719   -0.08331    0.03354    0.10303
AFIX  43
H86A  2    0.649998    0.249753   -0.078850    91.00000   -1.20000
AFIX  65
C87A  1    0.539184    0.171227   -0.041676    91.00000    0.12086    0.24304 =
         0.41681   -0.06775    0.01966    0.09687
AFIX  43
H87A  2    0.541514    0.197606   -0.003081    91.00000   -1.20000
AFIX  65
C88A  1    0.471334    0.101653   -0.053138    91.00000    0.10929    0.23905 =
         0.42163   -0.04128    0.04807    0.08236
AFIX  43
H88A  2    0.427290    0.080482   -0.022376    91.00000   -1.20000
AFIX   0
C89A  1    0.395014   -0.012313   -0.122649    91.00000    0.17250    0.34721 =
         0.44635   -0.06805    0.04936   -0.05976
AFIX  33
H89D  2    0.355246   -0.026232   -0.086629    91.00000   -1.50000
H89E  2    0.346389   -0.016185   -0.158365    91.00000   -1.50000
H89F  2    0.435905   -0.043627   -0.131447    91.00000   -1.50000
AFIX   0
HKLF 5


REM  arep767_twin1_hklf4 in P-1
REM wR2 = 0.1307, GooF = S = 0.880, Restrained GooF = 0.819 for all data
REM R1 = 0.0580 for 6456 Fo > 4sig(Fo) and 0.1315 for all 13733 data
REM 1486 parameters refined using 5044 restraints

END

WGHT      0.0560      0.0000

REM Highest difference peak  0.696,  deepest hole -0.511,  1-sigma level  0.064
Q1    1   0.3453  0.6004  0.3212  11.00000  0.05    0.70
Q2    1   0.7339  0.2010 -0.1899  11.00000  0.05    0.55
Q3    1   0.3324  0.1460  0.4503  11.00000  0.05    0.46
Q4    1   0.3961  0.6804  0.2998  11.00000  0.05    0.44
Q5    1   0.2268  0.3837  0.1627  11.00000  0.05    0.39
Q6    1   0.3124  0.6589  0.3307  11.00000  0.05    0.36
Q7    1   0.4855  0.6381  0.2629  11.00000  0.05    0.36
Q8    1   0.1404  0.1959 -0.1292  11.00000  0.05    0.34
Q9    1   0.4335  0.2490  0.4761  11.00000  0.05    0.33
Q10   1   0.5476  0.1737  0.2412  11.00000  0.05    0.32
Q11   1   0.2109  0.4811  0.1971  11.00000  0.05    0.31
Q12   1  -0.1589  0.3844  0.2014  11.00000  0.05    0.30
Q13   1   0.1230  0.1486  0.1886  11.00000  0.05    0.29
Q14   1   0.2038  0.0779 -0.1099  11.00000  0.05    0.29
Q15   1   0.1773  0.1332 -0.0597  11.00000  0.05    0.29
Q16   1   0.0605  0.6805  0.1656  11.00000  0.05    0.29
Q17   1   0.4131  0.1095 -0.0609  11.00000  0.05    0.28
Q18   1   0.6014  0.6972  0.4606  11.00000  0.05    0.28
Q19   1  -0.0302  0.1287  0.4077  11.00000  0.05    0.27
Q20   1   0.1339  0.3042  0.0897  11.00000  0.05    0.27
Q21   1   0.1221  0.7716  0.2527  11.00000  0.05    0.27
Q22   1   0.0832  0.1319 -0.2014  11.00000  0.05    0.27
Q23   1   0.7258  0.7697  0.4530  11.00000  0.05    0.26
Q24   1   0.1785  0.2313  0.2406  11.00000  0.05    0.26
Q25   1   0.3182  0.7097  0.2670  11.00000  0.05    0.26
Q26   1   0.1142  0.2838  0.3574  11.00000  0.05    0.26
Q27   1   0.1389  0.3269  0.4036  11.00000  0.05    0.25
Q28   1   0.1340  0.3048  0.1365  11.00000  0.05    0.25
Q29   1  -0.0219  0.1844 -0.0251  11.00000  0.05    0.25
Q30   1   0.1380  0.1229 -0.1473  11.00000  0.05    0.25
Q31   1   0.1530  0.1116 -0.2427  11.00000  0.05    0.25
Q32   1   0.2460  0.1833  0.2552  11.00000  0.05    0.24
Q33   1   0.4462  0.5735  0.5122  11.00000  0.05    0.24
Q34   1   0.5526  0.6085  0.4991  11.00000  0.05    0.24
Q35   1   0.4636  0.9043  0.3962  11.00000  0.05    0.24
Q36   1   0.3433  0.8163  0.3459  11.00000  0.05    0.24
Q37   1   0.3800  0.1856  0.4030  11.00000  0.05    0.24
Q38   1   0.5453  0.7225  0.4594  11.00000  0.05    0.23
Q39   1   0.1067  0.2234  0.2416  11.00000  0.05    0.23
Q40   1   0.1083  0.7545  0.1464  11.00000  0.05    0.23
Q41   1   0.3061  0.4660  0.2047  11.00000  0.05    0.23
;
_shelx_res_checksum              91663
_olex2_submission_special_instructions 'No special instructions were received'
_oxdiff_exptl_absorpt_empirical_details 
;
Empirical correction (ABSPACK) includes:
- Absorption correction using spherical harmonics
- Frame scaling
;
_oxdiff_exptl_absorpt_empirical_full_max 1.203
_oxdiff_exptl_absorpt_empirical_full_min 0.798
_oxdiff_twin_integration_method  simultaneous
_oxdiff_twin_items               2
loop_
_twin_individual_id
_twin_individual_mass_fraction_refined
_oxdiff_twin_reflns_isolated
_oxdiff_twin_reflns_overlapped
_twin_individual_twin_lattice_type
_twin_individual_twin_matrix_11
_twin_individual_twin_matrix_12
_twin_individual_twin_matrix_13
_twin_individual_twin_matrix_21
_twin_individual_twin_matrix_22
_twin_individual_twin_matrix_23
_twin_individual_twin_matrix_31
_twin_individual_twin_matrix_32
_twin_individual_twin_matrix_33
1 0.77949 307 55325 ref 1.0000 0.0000 0.0000 0.0000 1.0000 0.0000 0.0000 0.0000
1.0000
2 0.22051 247 55325 nmt 0.9982 -0.0048 -0.0016 0.0131 1.0038 0.0070 -0.0007
-0.0129 0.9998

_twin_special_details            
;
Component 2 rotated by 0.8211\% 
around [-0.65 -0.03 0.76] (reciprocal) or [-0.92 -0.19 0.34] (direct)
;
_vrf_PLAT242_arep767_twin1_hklf4 
;
PROBLEM: Low    'MainMol' Ueq as Compared to Neighbors of        C17 Check 
RESPONSE: Pivot atoms for the t-butyl moieties of the pivalate groups have 
a low Ueq compared to their neighbours as the neighbours are methyl groups
of the t-butyl moieties and have been modelled with large atomic 
displacement parameters, indicative of statistical disorder of these groups 
within the crystal.
;
_vrf_PLAT250_arep767_twin1_hklf4 
;
PROBLEM: Large U3/U1 Ratio for Average U(i,j) Tensor ....        5.6 Note  
RESPONSE: This appears to the disordered toluene solvent molecule and the 
subsequent similar neighbouring atomic displacement parameter and rigid 
bond restraints applied these atoms. Unfortunately, these atoms are 
modelled in a poorly defined region of the electron density map and as 
a result the restraints cause an alignment of the vibrational direction 
of the atomic displacement parameters. Due to the resultion of the dataset,
further modelling of this disordered toluene could not be applied.
;
_vrf_PLAT910_arep767_twin1_hklf4 
;
PROBLEM: Missing # of FCF Reflection(s) Below Theta(Min).         27 Note  
RESPONSE: These reflections were masked by the beamstop region on the detector.
Further experiments were not performed to measure these missing reflections due
to the high completeness for the data already achieved.
;
_vrf_THETM01_arep767_twin1_hklf4 
;
PROBLEM: The value of sine(theta_max)/wavelength is less than 0.550
RESPONSE: Crystals of the sample are very weakly diffracting. The data were 
truncated to the observavle limit of 0.95\%A.
;
####################################################################### 
# 
# This file contains crystal structure data downloaded from the 
# Cambridge Structural Database (CSD) hosted by the Cambridge 
# Crystallographic Data Centre (CCDC).
# 
# Full information about CCDC data access policies and citation 
# guidelines are available at http://www.ccdc.cam.ac.uk/access/V1 
# 
# Audit and citation data items may have been added by the CCDC. 
# Please retain this information to preserve the provenance of 
# this file and to allow appropriate attribution of the data. 
# 
#######################################################################

data_s5316l
_database_code_depnum_ccdc_archive 'CCDC 2214204'
loop_
_audit_author_name
_audit_author_address
'George Whitehead'
;University of Manchester
United Kingdom
;
_audit_update_record             
;
2023-05-04 deposited with the CCDC.	2023-05-11 downloaded from the CCDC.
;
_audit_creation_date             2023-05-04
_audit_creation_method           
;
Olex2 1.5
(compiled 2023.03.06 svn.rbb2c1857 for OlexSys, GUI svn.r6748)
;
_shelx_SHELXL_version_number     2019/3
_chemical_name_common            ?
_chemical_name_systematic        ?
_chemical_formula_moiety         
'2(C4 H7 N2), 3(C7 H8), C90 H162 Cr8 F12 O36 Zn2, C2 H3 N'
_chemical_formula_sum            'C121 H203 Cr8 F12 N5 O36 Zn2'
_chemical_formula_weight         3078.61
_chemical_melting_point          ?
loop_
_atom_type_symbol
_atom_type_description
_atom_type_scat_dispersion_real
_atom_type_scat_dispersion_imag
_atom_type_scat_source
C C 0.0181 0.0091 'International Tables Vol C Tables 4.2.6.8 and 6.1.1.4'
H H 0.0000 0.0000 'International Tables Vol C Tables 4.2.6.8 and 6.1.1.4'
Cr Cr -0.1635 2.4439 'International Tables Vol C Tables 4.2.6.8 and 6.1.1.4'
F F 0.0727 0.0534 'International Tables Vol C Tables 4.2.6.8 and 6.1.1.4'
N N 0.0311 0.0180 'International Tables Vol C Tables 4.2.6.8 and 6.1.1.4'
O O 0.0492 0.0322 'International Tables Vol C Tables 4.2.6.8 and 6.1.1.4'
Zn Zn -1.5491 0.6778 'International Tables Vol C Tables 4.2.6.8 and 6.1.1.4'

_shelx_space_group_comment       
;
The symmetry employed for this shelxl refinement is uniquely defined
by the following loop, which should always be used as a source of
symmetry information in preference to the above space-group names.
They are only intended as comments.
;
_space_group_crystal_system      monoclinic
_space_group_IT_number           15
_space_group_name_H-M_alt        'C 1 2/c 1'
_space_group_name_Hall           '-C 2yc'
loop_
_space_group_symop_operation_xyz
'x, y, z'
'-x, y, -z+1/2'
'x+1/2, y+1/2, z'
'-x+1/2, y+1/2, -z+1/2'
'-x, -y, -z'
'x, -y, z-1/2'
'-x+1/2, -y+1/2, -z'
'x+1/2, -y+1/2, z-1/2'

_cell_length_a                   25.4202(18)
_cell_length_b                   22.0090(8)
_cell_length_c                   29.4754(12)
_cell_angle_alpha                90
_cell_angle_beta                 99.155(5)
_cell_angle_gamma                90
_cell_volume                     16280.6(14)
_cell_formula_units_Z            4
_cell_measurement_reflns_used    7349
_cell_measurement_temperature    150.00(10)
_cell_measurement_theta_max      70.2740
_cell_measurement_theta_min      2.6580
_shelx_estimated_absorpt_T_max   0.417
_shelx_estimated_absorpt_T_min   0.293
_exptl_absorpt_coefficient_mu    5.203
_exptl_absorpt_correction_T_max  1.00000
_exptl_absorpt_correction_T_min  0.18183
_exptl_absorpt_correction_type   multi-scan
_exptl_absorpt_process_details   
;
CrysAlisPro 1.171.42.54a (Rigaku Oxford Diffraction, 2022)
Empirical absorption correction using spherical harmonics,
implemented in SCALE3 ABSPACK scaling algorithm.
;
_exptl_absorpt_special_details   ?
_exptl_crystal_colour            'clear green'
_exptl_crystal_colour_lustre     clear
_exptl_crystal_colour_primary    green
_exptl_crystal_density_diffrn    1.256
_exptl_crystal_density_meas      ?
_exptl_crystal_density_method    ?
_exptl_crystal_description       block
_exptl_crystal_F_000             6448
loop_
_exptl_crystal_face_index_h
_exptl_crystal_face_index_k
_exptl_crystal_face_index_l
_exptl_crystal_face_perp_dist
-10 -5 -11 0.0741
-8 -10 11 0.1497
16 1 2 0.1088
8 11 -9 0.1081
2 0 18 0.0699
10 -9 -11 0.1018
-10 9 11 0.1018

_exptl_crystal_size_max          0.313
_exptl_crystal_size_mid          0.226
_exptl_crystal_size_min          0.204
loop_
_exptl_oxdiff_crystal_face_indexfrac_h
_exptl_oxdiff_crystal_face_indexfrac_k
_exptl_oxdiff_crystal_face_indexfrac_l
_exptl_oxdiff_crystal_face_x
_exptl_oxdiff_crystal_face_y
_exptl_oxdiff_crystal_face_z
-9.9883 -5.0084 -11.0098 -0.3254 -0.3168 0.8635
-7.9885 -9.9979 10.9947 -0.0256 -0.9783 -0.1425
15.9713 1.0096 2.0047 -0.2591 0.5202 -0.8200
7.9898 10.9984 -8.9933 0.1307 0.9814 0.0713
2.0020 0.0077 18.0069 0.4445 -0.3348 -0.8070
9.9713 -8.9959 -11.0089 -0.9837 0.1392 -0.1050
-9.9713 8.9959 11.0089 0.9837 -0.1392 0.1050

_exptl_transmission_factor_max   ?
_exptl_transmission_factor_min   ?
_diffrn_reflns_av_R_equivalents  0.0589
_diffrn_reflns_av_unetI/netI     0.0396
_diffrn_reflns_Laue_measured_fraction_full 0.939
_diffrn_reflns_Laue_measured_fraction_max 0.918
_diffrn_reflns_limit_h_max       29
_diffrn_reflns_limit_h_min       -31
_diffrn_reflns_limit_k_max       26
_diffrn_reflns_limit_k_min       -26
_diffrn_reflns_limit_l_max       31
_diffrn_reflns_limit_l_min       -36
_diffrn_reflns_number            69920
_diffrn_reflns_point_group_measured_fraction_full 0.939
_diffrn_reflns_point_group_measured_fraction_max 0.918
_diffrn_reflns_theta_full        67.684
_diffrn_reflns_theta_max         71.719
_diffrn_reflns_theta_min         2.670
_diffrn_ambient_environment      N~2~
_diffrn_ambient_temperature      150.00(10)
_diffrn_detector                 'Hybrid Pixel Array Detector'
_diffrn_detector_area_resol_mean 10.0000
_diffrn_measured_fraction_theta_full 0.939
_diffrn_measured_fraction_theta_max 0.918
_diffrn_measurement_details      
;
List of Runs (angles in degrees, time in seconds):

  # Type    Start    End  Width  t~exp~   \w     \q     \k     \f   Frames
#--------------------------------------------------------------------------
  1  \w    -86.00  -3.00   1.00    1.00    --    0.00  50.00 -90.00   83
  2  \w     39.00  64.00   1.00    1.00    --    0.00  50.00 -90.00   25
  3  \w      0.00  38.00   1.00    1.00    --    0.00  50.00 -90.00   38
  4  \w     22.00  99.00   1.00    1.00    --   55.00  50.00 -60.00   77
  5  \w    111.00 143.00   1.00    1.00    --   55.00  50.00-120.00   32
  6  \w    -34.00 144.00   1.00    1.00    --   55.00  50.00 -90.00  178
  7  \w    -33.00  65.00   1.00    1.00    --   55.00  50.00  30.00   98
  8  \w     66.00 140.00   1.00    1.00    --   55.00  50.00-180.00   74
  9  \w    110.00 142.00   1.00    1.00    --   55.00  50.00  90.00   32
 10  \w    -21.00  67.00   1.00    1.00    --   55.00  50.00  90.00   88
 11  \w    112.00 137.00   1.00    1.00    --   55.00  50.00 -60.00   25
 12  \w    -33.00   5.00   1.00    1.00    --   55.00  50.00 -30.00   38
 13  \w     92.00 139.00   1.00    1.00    --   55.00  50.00-150.00   47
 14  \w     95.00 142.00   1.00    1.00    --   55.00  50.00 -30.00   47
 15  \w     81.00 142.00   1.00    1.00    --   55.00  50.00  30.00   61
 16  \w    -31.00  -6.00   1.00    1.00    --   55.00  50.00 -60.00   25
 17  \w     71.00 103.00   1.00    1.00    --   55.00  50.00  90.00   32
 18  \w     62.00  89.00   1.00    1.00    --   55.00  50.00-150.00   27
 19  \w    117.00 172.00   1.00    1.00    --  110.00  40.00 -30.00   55
 20  \w    140.00 184.00   1.00    1.00    --  110.00  40.00-120.00   44
 21  \w    119.00 166.00   1.00    1.00    --  110.00  40.00 -60.00   47
 22  \w    134.00 176.00   1.00    1.00    --  110.00  40.00 120.00   42
 23  \w     23.00 122.00   1.00    1.00    --  110.00  40.00 120.00   99
 24  \w    138.00 192.00   1.00    1.00    --  110.00  40.00 150.00   54
 25  \w    138.00 189.00   1.00    1.00    --  110.00  40.00  60.00   51
 26  \w     74.00 100.00   1.00    1.00    --  110.00  40.00 -60.00   26
 27  \w     22.00 196.00   1.00    1.00    --  110.00  40.00   0.00  174
 28  \w     50.00  76.00   1.00    1.00    --  110.00  40.00 -30.00   26
 29  \w     22.00 123.00   1.00    1.00    --  110.00  40.00  60.00  101
 30  \w     38.00  66.00   1.00    1.00    --  110.00  40.00  30.00   28
 31  \w     36.00  62.00   1.00    1.00    --  110.00  40.00 -60.00   26
 32  \w     22.00 197.00   1.00    1.00    --  110.00   0.00-180.00  175
 33  \w     94.00 184.00   1.00    1.00    --  110.00  40.00  90.00   90
 34  \w     92.00 177.00   1.00    1.00    --  110.00  40.00 -90.00   85
 35  \w     25.00  52.00   1.00    1.00    --  110.00  40.00  90.00   27
 36  \w    116.00 168.00   1.00    1.00    --  110.00  40.00-150.00   52
 37  \w     93.00 163.00   1.00    1.00    --  110.00  40.00  30.00   70
 38  \w    113.00 189.00   1.00    1.00    --  110.00  40.00-180.00   76
;
_diffrn_measurement_device       'four-circle diffractometer'
_diffrn_measurement_device_type  'XtaLAB AFC11 (RINC): quarter-chi single'
_diffrn_measurement_method       '\w scans'
_diffrn_orient_matrix_type       
'CrysAlisPro convention (1999,Acta A55,543-557)'
_diffrn_orient_matrix_UB_11      -0.0228463000
_diffrn_orient_matrix_UB_12      0.0507299000
_diffrn_orient_matrix_UB_13      0.0272051000
_diffrn_orient_matrix_UB_21      0.0323528000
_diffrn_orient_matrix_UB_22      0.0475684000
_diffrn_orient_matrix_UB_23      -0.0222129000
_diffrn_orient_matrix_UB_31      -0.0468894000
_diffrn_orient_matrix_UB_32      0.0081625000
_diffrn_orient_matrix_UB_33      -0.0396071000
_diffrn_radiation_monochromator  mirror
_diffrn_radiation_probe          x-ray
_diffrn_radiation_type           'Cu K\a'
_diffrn_radiation_wavelength     1.54184
_diffrn_source                   'Rotating-anode X-ray tube (dual wavelength)'
_diffrn_source_type              'Rigaku (Cu) X-ray DW Source'
_reflns_Friedel_coverage         0.000
_reflns_Friedel_fraction_full    .
_reflns_Friedel_fraction_max     .
_reflns_number_gt                10623
_reflns_number_total             14630
_reflns_odcompleteness_completeness 40.83
_reflns_odcompleteness_iscentric 1
_reflns_odcompleteness_theta     68.13
_reflns_special_details          
;
 Reflections were merged by SHELXL according to the crystal
 class for the calculation of statistics and refinement.
 
 _reflns_Friedel_fraction is defined as the number of unique
 Friedel pairs measured divided by the number that would be
 possible theoretically, ignoring centric projections and
 systematic absences.
;
_reflns_threshold_expression     'I > 2\s(I)'
_computing_cell_refinement       'CrysAlisPro 1.171.42.54a (Rigaku OD, 2022)'
_computing_data_collection       'CrysAlisPro 1.171.42.54a (Rigaku OD, 2022)'
_computing_data_reduction        'CrysAlisPro 1.171.42.54a (Rigaku OD, 2022)'
_computing_molecular_graphics    'Olex2 1.5 (Dolomanov et al., 2009)'
_computing_publication_material  'Olex2 1.5 (Dolomanov et al., 2009)'
_computing_structure_refinement  'SHELXL 2019/3 (Sheldrick, 2015)'
_computing_structure_solution    'SHELXT  (Sheldrick, 2015)'
_refine_diff_density_max         0.663
_refine_diff_density_min         -0.819
_refine_diff_density_rms         0.075
_refine_ls_extinction_coef       .
_refine_ls_extinction_method     none
_refine_ls_goodness_of_fit_ref   1.061
_refine_ls_hydrogen_treatment    constr
_refine_ls_matrix_type           full
_refine_ls_number_parameters     1541
_refine_ls_number_reflns         14630
_refine_ls_number_restraints     5288
_refine_ls_R_factor_all          0.0848
_refine_ls_R_factor_gt           0.0662
_refine_ls_restrained_S_all      1.015
_refine_ls_shift/su_max          0.001
_refine_ls_shift/su_mean         0.000
_refine_ls_structure_factor_coef Fsqd
_refine_ls_weighting_details     
'w=1/[\s^2^(Fo^2^)+(0.1296P)^2^+25.5086P] where P=(Fo^2^+2Fc^2^)/3'
_refine_ls_weighting_scheme      calc
_refine_ls_wR_factor_gt          0.2035
_refine_ls_wR_factor_ref         0.2178
_refine_special_details          ?
_olex2_refinement_description    
;
1. Fixed Uiso
 At 1.2 times of:
  All C(H) groups, All N(H) groups
 At 1.5 times of:
  All C(H,H,H) groups
2. Restrained distances
 C3Y-C3Q
 1.54 with sigma of 0.02
 C109-C103
 1.54 with sigma of 0.02
 C107-C1C
 1.54 with sigma of 0.02
 C111-C110
 1.446 with sigma of 0.02
 N5-C110
 1.139 with sigma of 0.02
 N5-C111
 2.579 with sigma of 0.04
 C3S-C3Y \\sim C3Y-C3X
 with sigma of 0.02
 C101-C103 \\sim C103-C108
 with sigma of 0.02
 C1B-C1C \\sim C1C-C104
 with sigma of 0.02
3. Restrained planarity
 C3Q, C3S, C3U, C3V, C3W, C3X, C3Y
 with sigma of 0.1
 C99, C100, C101, C102, C103, C108, C109
 with sigma of 0.1
 C1A, C1B, C1C, C104, C105, C106, C107
 with sigma of 0.1
4. Uiso/Uaniso restraints and constraints
All non-hydrogen atoms have similar U: within 2A with sigma of 0.02 and sigma
for terminal atoms of 0.04 within 2A
Uanis(Cr8) = Uanis(Cr3)
Uanis(Zn6) = Uanis(Cr1)
Uanis(Cr5) = Uanis(Zn10)
Uanis(Cr4) = Uanis(Cr9)
Uanis(Cr2) = Uanis(Cr7)
5. Rigid body (RIGU) restrains
 All non-hydrogen atoms
 with sigma for 1-2 distances of 0.002 and sigma for 1-3 distances of 0.002
6. Same fragment restrains
{N1, C93, C91, C92, N2, C94} sigma for 1-2: 0.02, 1-3: 0.04
as in
{N3, C97, C95, C96, N4, C98}
{O1, O2, C1, C2, C3, C4, C5} sigma for 1-2: 0.02, 1-3: 0.04
as in
{O5, O6, C11, C12, C13, C14, C15}
{O1, O2, C1, C2, C3, C4, C5} sigma for 1-2: 0.02, 1-3: 0.04
as in
{O33, O34, C81, C82, C83, C84, C85}
{O1, O2, C1, C2, C3, C4, C5} sigma for 1-2: 0.02, 1-3: 0.04
as in
{O3, O4, C6, C7, C8, C9, C10}
{O1, O2, C1, C2, C3, C4, C5} sigma for 1-2: 0.02, 1-3: 0.04
as in
{O11, O12, C26, C27, C28, C29, C30}
{O1, O2, C1, C2, C3, C4, C5} sigma for 1-2: 0.02, 1-3: 0.04
as in
{O7, O8, C16, C17, C18, C19, C20}
{O1, O2, C1, C2, C3, C4, C5} sigma for 1-2: 0.02, 1-3: 0.04
as in
{O29, O30, C71, C72, C73, C74, C75}
{O1, O2, C1, C2, C3, C4, C5} sigma for 1-2: 0.02, 1-3: 0.04
as in
{O9, O10, C21, C22, C23, C24, C25}
{O1, O2, C1, C2, C3, C4, C5} sigma for 1-2: 0.02, 1-3: 0.04
as in
{O35, O36, C86, C87, C88, C89, C90}
{O1, O2, C1, C2, C3, C4, C5} sigma for 1-2: 0.02, 1-3: 0.04
as in
{O13, O14, C31, C32, C33, C34, C35}
{O1, O2, C1, C2, C3, C4, C5} sigma for 1-2: 0.02, 1-3: 0.04
as in
{O23, O24, C56, C57, C58, C59, C60}
{O1, O2, C1, C2, C3, C4, C5} sigma for 1-2: 0.02, 1-3: 0.04
as in
{O15, O16, C36, C37, C38, C39, C40}
{O1, O2, C1, C2, C3, C4, C5} sigma for 1-2: 0.02, 1-3: 0.04
as in
{O27, O28, C66, C67, C68, C69, C70}
{O1, O2, C1, C2, C3, C4, C5} sigma for 1-2: 0.02, 1-3: 0.04
as in
{O19, O20, C46, C47, C48, C49, C50}
{O1, O2, C1, C2, C3, C4, C5} sigma for 1-2: 0.02, 1-3: 0.04
as in
{O31, O32, C76, C77, C78, C79, C80}
{O1, O2, C1, C2, C3, C4, C5} sigma for 1-2: 0.02, 1-3: 0.04
as in
{O21, O22, C51, C52, C53, C54, C55}
{O1, O2, C1, C2, C3, C4, C5} sigma for 1-2: 0.02, 1-3: 0.04
as in
{O17, O18, C41, C42, C43, C44, C45}
{O1, O2, C1, C2, C3, C4, C5} sigma for 1-2: 0.02, 1-3: 0.04
as in
{O25, O26, C61, C62, C63, C64, C65}
7. Others
 Fixed Sof: N1(0.5) H1(0.5) C93(0.5) H93(0.5) C91(0.5) H91(0.5) C92(0.5)
 H92(0.5) N2(0.5) C94(0.5) H94A(0.5) H94B(0.5) H94C(0.5) C103(0.5) H10D(0.5)
 H10E(0.5) H10F(0.5) C109(0.5) C108(0.5) H108(0.5) C99(0.5) H99(0.5) C102(0.5)
 H102(0.5) C100(0.5) H100(0.5) C101(0.5) H101(0.5) N3(0.5) H3(0.5) C97(0.5)
 H97(0.5) C95(0.5) H95(0.5) C96(0.5) H96(0.5) N4(0.5) C98(0.5) H98A(0.5)
 H98B(0.5) H98C(0.5) C1C(0.5) H1CA(0.5) H1CB(0.5) H1CC(0.5) C107(0.5) C104(0.5)
 H104(0.5) C105(0.5) H105(0.5) C106(0.5) H106(0.5) C1A(0.5) H1A(0.5) C1B(0.5)
 H1B(0.5) Cr1(0.5) Cr2(0.5) Cr3(0.5) Cr4(0.5) Zn6(0.5) Cr7(0.5) Cr8(0.5)
 Cr9(0.5) Zn10(0.5) Cr5(0.5) F1(0.5) F2(0.5) F3(0.5) F4(0.5) F5(0.5) F7(0.5)
 F8(0.5) F9(0.5) F10(0.5) F11(0.5) F37(0.5) F38(0.5) O1(0.5) O2(0.5) C1(0.5)
 C2(0.5) C3(0.5) H3A(0.5) H3B(0.5) H3C(0.5) C4(0.5) H4A(0.5) H4B(0.5) H4C(0.5)
 C5(0.5) H5A(0.5) H5B(0.5) H5C(0.5) O3(0.5) O4(0.5) C6(0.5) C7(0.5) C8(0.5)
 H8A(0.5) H8B(0.5) H8C(0.5) C9(0.5) H9A(0.5) H9B(0.5) H9C(0.5) C10(0.5)
 H10A(0.5) H10B(0.5) H10C(0.5) O5(0.5) O6(0.5) C11(0.5) C12(0.5) C13(0.5)
 H13A(0.5) H13B(0.5) H13C(0.5) C14(0.5) H14A(0.5) H14B(0.5) H14C(0.5) C15(0.5)
 H15A(0.5) H15B(0.5) H15C(0.5) O7(0.5) O8(0.5) C16(0.5) C17(0.5) C18(0.5)
 H18A(0.5) H18B(0.5) H18C(0.5) C19(0.5) H19A(0.5) H19B(0.5) H19C(0.5) C20(0.5)
 H20A(0.5) H20B(0.5) H20C(0.5) O9(0.5) O10(0.5) C21(0.5) C22(0.5) C23(0.5)
 H23A(0.5) H23B(0.5) H23C(0.5) C24(0.5) H24A(0.5) H24B(0.5) H24C(0.5) C25(0.5)
 H25A(0.5) H25B(0.5) H25C(0.5) O11(0.5) O12(0.5) C26(0.5) C27(0.5) C28(0.5)
 H28A(0.5) H28B(0.5) H28C(0.5) C29(0.5) H29A(0.5) H29B(0.5) H29C(0.5) C30(0.5)
 H30A(0.5) H30B(0.5) H30C(0.5) O13(0.5) O14(0.5) C31(0.5) C32(0.5) C33(0.5)
 H33A(0.5) H33B(0.5) H33C(0.5) C34(0.5) H34A(0.5) H34B(0.5) H34C(0.5) C35(0.5)
 H35A(0.5) H35B(0.5) H35C(0.5) O15(0.5) O16(0.5) C36(0.5) C37(0.5) C38(0.5)
 H38A(0.5) H38B(0.5) H38C(0.5) C39(0.5) H39A(0.5) H39B(0.5) H39C(0.5) C40(0.5)
 H40A(0.5) H40B(0.5) H40C(0.5) O17(0.5) O18(0.5) C41(0.5) C42(0.5) C43(0.5)
 H43A(0.5) H43B(0.5) H43C(0.5) C44(0.5) H44A(0.5) H44B(0.5) H44C(0.5) C45(0.5)
 H45A(0.5) H45B(0.5) H45C(0.5) O19(0.5) O20(0.5) C46(0.5) C47(0.5) C48(0.5)
 H48A(0.5) H48B(0.5) H48C(0.5) C49(0.5) H49A(0.5) H49B(0.5) H49C(0.5) C50(0.5)
 H50A(0.5) H50B(0.5) H50C(0.5) O21(0.5) O22(0.5) C51(0.5) C52(0.5) C53(0.5)
 H53A(0.5) H53B(0.5) H53C(0.5) C54(0.5) H54A(0.5) H54B(0.5) H54C(0.5) C55(0.5)
 H55A(0.5) H55B(0.5) H55C(0.5) O23(0.5) O24(0.5) C56(0.5) C57(0.5) C58(0.5)
 H58A(0.5) H58B(0.5) H58C(0.5) C59(0.5) H59A(0.5) H59B(0.5) H59C(0.5) C60(0.5)
 H60A(0.5) H60B(0.5) H60C(0.5) O25(0.5) O26(0.5) C61(0.5) C62(0.5) C63(0.5)
 H63A(0.5) H63B(0.5) H63C(0.5) C64(0.5) H64A(0.5) H64B(0.5) H64C(0.5) C65(0.5)
 H65A(0.5) H65B(0.5) H65C(0.5) O27(0.5) O28(0.5) C66(0.5) C67(0.5) C68(0.5)
 H68A(0.5) H68B(0.5) H68C(0.5) C69(0.5) H69A(0.5) H69B(0.5) H69C(0.5) C70(0.5)
 H70A(0.5) H70B(0.5) H70C(0.5) O29(0.5) O30(0.5) C71(0.5) C72(0.5) C73(0.5)
 H73A(0.5) H73B(0.5) H73C(0.5) C74(0.5) H74A(0.5) H74B(0.5) H74C(0.5) C75(0.5)
 H75A(0.5) H75B(0.5) H75C(0.5) O31(0.5) O32(0.5) C76(0.5) C77(0.5) C78(0.5)
 H78A(0.5) H78B(0.5) H78C(0.5) C79(0.5) H79A(0.5) H79B(0.5) H79C(0.5) C80(0.5)
 H80A(0.5) H80B(0.5) H80C(0.5) O33(0.5) O34(0.5) C81(0.5) C82(0.5) C83(0.5)
 H83A(0.5) H83B(0.5) H83C(0.5) C84(0.5) H84A(0.5) H84B(0.5) H84C(0.5) C85(0.5)
 H85A(0.5) H85B(0.5) H85C(0.5) O35(0.5) O36(0.5) C86(0.5) C87(0.5) C88(0.5)
 H88A(0.5) H88B(0.5) H88C(0.5) C89(0.5) H89A(0.5) H89B(0.5) H89C(0.5) C90(0.5)
 H90A(0.5) H90B(0.5) H90C(0.5) C3Q(0.5) C3S(0.5) H3S(0.5) C3U(0.5) H3U(0.5)
 C3V(0.5) H3V(0.5) C3W(0.5) H3W(0.5) C3X(0.5) H3X(0.5) C3Y(0.5) H3YA(0.5)
 H3YB(0.5) H3YC(0.5) N5(0.5) C110(0.5) C111(0.5) H11A(0.5) H11B(0.5) H11C(0.5)
8.a Me refined with riding coordinates:
 C94(H94A,H94B,H94C), C103(H10D,H10E,H10F), C98(H98A,H98B,H98C), C1C(H1CA,H1CB,
 H1CC), C3(H3A,H3B,H3C), C4(H4A,H4B,H4C), C5(H5A,H5B,H5C), C8(H8A,H8B,H8C),
 C9(H9A,H9B,H9C), C10(H10A,H10B,H10C), C13(H13A,H13B,H13C), C14(H14A,H14B,H14C),
  C15(H15A,H15B,H15C), C18(H18A,H18B,H18C), C19(H19A,H19B,H19C), C20(H20A,H20B,
 H20C), C23(H23A,H23B,H23C), C24(H24A,H24B,H24C), C25(H25A,H25B,H25C), C28(H28A,
 H28B,H28C), C29(H29A,H29B,H29C), C30(H30A,H30B,H30C), C33(H33A,H33B,H33C),
 C34(H34A,H34B,H34C), C35(H35A,H35B,H35C), C38(H38A,H38B,H38C), C39(H39A,H39B,
 H39C), C40(H40A,H40B,H40C), C43(H43A,H43B,H43C), C44(H44A,H44B,H44C), C45(H45A,
 H45B,H45C), C48(H48A,H48B,H48C), C49(H49A,H49B,H49C), C50(H50A,H50B,H50C),
 C53(H53A,H53B,H53C), C54(H54A,H54B,H54C), C55(H55A,H55B,H55C), C58(H58A,H58B,
 H58C), C59(H59A,H59B,H59C), C60(H60A,H60B,H60C), C63(H63A,H63B,H63C), C64(H64A,
 H64B,H64C), C65(H65A,H65B,H65C), C68(H68A,H68B,H68C), C69(H69A,H69B,H69C),
 C70(H70A,H70B,H70C), C73(H73A,H73B,H73C), C74(H74A,H74B,H74C), C75(H75A,H75B,
 H75C), C78(H78A,H78B,H78C), C79(H79A,H79B,H79C), C80(H80A,H80B,H80C), C83(H83A,
 H83B,H83C), C84(H84A,H84B,H84C), C85(H85A,H85B,H85C), C88(H88A,H88B,H88C),
 C89(H89A,H89B,H89C), C90(H90A,H90B,H90C), C3Y(H3YA,H3YB,H3YC)
8.b Aromatic/amide H refined with riding coordinates:
 N1(H1), C93(H93), C91(H91), C92(H92), C108(H108), C99(H99), C102(H102),
 C100(H100), C101(H101), N3(H3), C97(H97), C95(H95), C96(H96), C104(H104),
 C105(H105), C106(H106), C1A(H1A), C1B(H1B), C3S(H3S), C3U(H3U), C3V(H3V),
 C3W(H3W), C3X(H3X)
8.c Fitted hexagon refined as free rotating group:
 C109(C108,C99,C102,C100,C101), C107(C104,C105,C106,C1A,C1B), C3Q(C3S,C3U,C3V,
 C3W,C3X)
8.d Idealised Me refined with riding coordinates:
 C111(H11A,H11B,H11C)
;
_atom_sites_solution_hydrogens   geom
_atom_sites_solution_primary     dual
_atom_sites_solution_secondary   ?
loop_
_atom_site_label
_atom_site_type_symbol
_atom_site_fract_x
_atom_site_fract_y
_atom_site_fract_z
_atom_site_U_iso_or_equiv
_atom_site_adp_type
_atom_site_occupancy
_atom_site_site_symmetry_order
_atom_site_calc_flag
_atom_site_refinement_flags_posn
_atom_site_refinement_flags_adp
_atom_site_refinement_flags_occupancy
_atom_site_disorder_assembly
_atom_site_disorder_group
N1 N 0.6865(3) 0.6784(3) 0.4964(3) 0.0575(17) Uani 0.5 1 d D U P A 1
H1 H 0.685496 0.641101 0.485509 0.069 Uiso 0.5 1 calc R U P A 1
C93 C 0.7035(4) 0.7545(3) 0.5424(3) 0.0470(18) Uani 0.5 1 d D U P A 1
H93 H 0.716954 0.777351 0.569076 0.056 Uiso 0.5 1 calc R U P A 1
C91 C 0.7125(4) 0.6952(4) 0.5353(3) 0.059(2) Uani 0.5 1 d D U P A 1
H91 H 0.734890 0.669550 0.555961 0.070 Uiso 0.5 1 calc R U P A 1
C92 C 0.6605(11) 0.727(2) 0.4745(9) 0.065(3) Uani 0.5 1 d D U P A 1
H92 H 0.639169 0.727481 0.444947 0.078 Uiso 0.5 1 calc R U P A 1
N2 N 0.6716(4) 0.7753(4) 0.5041(3) 0.0617(18) Uani 0.5 1 d D U P A 1
C94 C 0.6541(5) 0.8399(4) 0.4987(4) 0.080(3) Uani 0.5 1 d D U P A 1
H94A H 0.631432 0.845187 0.468819 0.120 Uiso 0.5 1 calc R U P A 1
H94B H 0.633927 0.850611 0.523263 0.120 Uiso 0.5 1 calc R U P A 1
H94C H 0.685408 0.866241 0.500489 0.120 Uiso 0.5 1 calc R U P A 1
C103 C 0.4306(13) 0.7392(16) 0.4368(10) 0.303(11) Uani 0.5 1 d D U P B 1
H10D H 0.427920 0.694822 0.436449 0.455 Uiso 0.5 1 calc R U P B 1
H10E H 0.394839 0.756944 0.430220 0.455 Uiso 0.5 1 calc R U P B 1
H10F H 0.451524 0.752436 0.413360 0.455 Uiso 0.5 1 calc R U P B 1
C109 C 0.4580(8) 0.7603(10) 0.4841(7) 0.256(7) Uani 0.5 1 d DG U P B 1
C108 C 0.4664(9) 0.8219(10) 0.4929(8) 0.258(8) Uani 0.5 1 d DG U P B 1
H108 H 0.456173 0.850847 0.469255 0.309 Uiso 0.5 1 calc R U P B 1
C99 C 0.4897(9) 0.8411(10) 0.5364(10) 0.257(8) Uani 0.5 1 d G U P B 1
H99 H 0.495452 0.883233 0.542462 0.309 Uiso 0.5 1 calc R U P B 1
C102 C 0.5047(8) 0.7988(15) 0.5711(8) 0.262(8) Uani 0.5 1 d G U P B 1
H102 H 0.520628 0.811962 0.600789 0.315 Uiso 0.5 1 calc R U P B 1
C100 C 0.4963(9) 0.7372(14) 0.5622(8) 0.263(8) Uani 0.5 1 d G U P B 1
H100 H 0.506526 0.708305 0.585908 0.316 Uiso 0.5 1 calc R U P B 1
C101 C 0.4730(9) 0.7180(9) 0.5187(9) 0.261(7) Uani 0.5 1 d DG U P B 1
H101 H 0.467248 0.675919 0.512700 0.313 Uiso 0.5 1 calc R U P B 1
N3 N 0.6768(4) 0.7757(4) 0.4501(3) 0.076(2) Uani 0.5 1 d D U P C 2
H3 H 0.671805 0.779389 0.419992 0.091 Uiso 0.5 1 calc R U P C 2
C97 C 0.6993(5) 0.7941(5) 0.5229(4) 0.067(2) Uani 0.5 1 d D U P C 2
H97 H 0.713073 0.814474 0.550667 0.080 Uiso 0.5 1 calc R U P C 2
C95 C 0.6987(6) 0.8165(5) 0.4797(4) 0.082(3) Uani 0.5 1 d D U P C 2
H95 H 0.711957 0.855024 0.472253 0.099 Uiso 0.5 1 calc R U P C 2
C96 C 0.6631(12) 0.727(2) 0.4736(10) 0.076(3) Uani 0.5 1 d D U P C 2
H96 H 0.646477 0.690735 0.460942 0.091 Uiso 0.5 1 calc R U P C 2
N4 N 0.6779(5) 0.7401(5) 0.5199(4) 0.081(2) Uani 0.5 1 d D U P C 2
C98 C 0.6738(7) 0.6995(7) 0.5590(5) 0.104(4) Uani 0.5 1 d D U P C 2
H98A H 0.656102 0.661670 0.547641 0.156 Uiso 0.5 1 calc R U P C 2
H98B H 0.709548 0.690396 0.575394 0.156 Uiso 0.5 1 calc R U P C 2
H98C H 0.652955 0.719541 0.579972 0.156 Uiso 0.5 1 calc R U P C 2
C1C C 0.5122(12) 0.6704(14) 0.5561(9) 0.283(11) Uani 0.5 1 d D U P D 2
H1CA H 0.545513 0.688147 0.571740 0.424 Uiso 0.5 1 calc R U P D 2
H1CB H 0.488927 0.661017 0.578681 0.424 Uiso 0.5 1 calc R U P D 2
H1CC H 0.519951 0.632953 0.540383 0.424 Uiso 0.5 1 calc R U P D 2
C107 C 0.4848(8) 0.7146(10) 0.5216(6) 0.259(7) Uani 0.5 1 d DG U P D 2
C104 C 0.4365(9) 0.6998(11) 0.4948(8) 0.254(8) Uani 0.5 1 d DG U P D 2
H104 H 0.420556 0.661426 0.498330 0.305 Uiso 0.5 1 calc R U P D 2
C105 C 0.4114(8) 0.7413(14) 0.4630(7) 0.248(8) Uani 0.5 1 d G U P D 2
H105 H 0.378307 0.731232 0.444661 0.298 Uiso 0.5 1 calc R U P D 2
C106 C 0.4347(11) 0.7975(13) 0.4579(7) 0.258(8) Uani 0.5 1 d G U P D 2
H106 H 0.417503 0.825872 0.436079 0.309 Uiso 0.5 1 calc R U P D 2
C1A C 0.4830(11) 0.8123(10) 0.4847(10) 0.259(8) Uani 0.5 1 d G U P D 2
H1A H 0.498946 0.850708 0.481166 0.311 Uiso 0.5 1 calc R U P D 2
C1B C 0.5081(9) 0.7708(11) 0.5165(8) 0.260(7) Uani 0.5 1 d DG U P D 2
H1B H 0.541195 0.780903 0.534835 0.312 Uiso 0.5 1 calc R U P D 2
Cr1 Cr 0.7151(7) 0.5839(6) 0.3990(3) 0.0474(8) Uani 0.5 1 d . U P E -1
Cr2 Cr 0.7395(13) 0.5001(13) 0.4934(10) 0.0631(16) Uani 0.5 1 d . U P E -1
Cr3 Cr 0.7803(14) 0.5267(13) 0.6064(9) 0.0603(16) Uani 0.5 1 d . U P E -1
Cr4 Cr 0.7899(11) 0.6481(13) 0.6744(10) 0.0555(16) Uani 0.5 1 d . U P E -1
Zn6 Zn 0.7838(5) 0.9209(4) 0.6091(3) 0.0474(8) Uani 0.5 1 d . U P E -1
Cr7 Cr 0.7664(13) 0.9986(13) 0.5084(10) 0.0631(16) Uani 0.5 1 d . U P E -1
Cr8 Cr 0.7160(14) 0.9728(13) 0.3970(9) 0.0603(16) Uani 0.5 1 d . U P E -1
Cr9 Cr 0.7038(11) 0.8500(13) 0.3247(10) 0.0555(16) Uani 0.5 1 d . U P E -1
Zn10 Zn 0.7017(8) 0.6991(6) 0.3364(4) 0.0477(10) Uani 0.5 1 d . U P E -1
Cr5 Cr 0.7966(10) 0.8021(8) 0.6572(6) 0.0477(10) Uani 0.5 1 d . U P E -1
F1 F 0.7127(11) 0.5757(13) 0.4649(7) 0.057(3) Uani 0.5 1 d . U P E -1
F2 F 0.7766(14) 0.5471(14) 0.5436(8) 0.053(2) Uani 0.5 1 d . U P E -1
F3 F 0.7608(10) 0.6046(8) 0.6202(8) 0.053(3) Uani 0.5 1 d . U P E -1
F4 F 0.8074(10) 0.7131(8) 0.6417(7) 0.051(2) Uani 0.5 1 d . U P E -1
F5 F 0.7740(8) 0.8210(8) 0.5983(6) 0.051(2) Uani 0.5 1 d . U P E -1
F7 F 0.7829(10) 0.9255(12) 0.5401(8) 0.053(2) Uani 0.5 1 d . U P E -1
F8 F 0.7252(14) 0.9489(14) 0.4614(8) 0.056(2) Uani 0.5 1 d . U P E -1
F9 F 0.7349(8) 0.8873(6) 0.3830(7) 0.0402(19) Uani 0.5 1 d . U P E -1
F10 F 0.6914(9) 0.7797(7) 0.3633(7) 0.042(2) Uani 0.5 1 d . U P E -1
F11 F 0.7317(8) 0.6703(7) 0.4083(6) 0.043(2) Uani 0.5 1 d . U P E -1
F37 F 0.7842(6) 0.8938(5) 0.6639(5) 0.052(2) Uani 0.5 1 d . U P E -1
F38 F 0.7139(7) 0.6184(5) 0.3280(5) 0.054(2) Uani 0.5 1 d . U P E -1
O1 O 0.6978(13) 0.4987(8) 0.3805(7) 0.068(3) Uani 0.5 1 d D U P E -1
O2 O 0.6999(8) 0.4485(9) 0.4464(5) 0.076(3) Uani 0.5 1 d D U P E -1
C1 C 0.6897(9) 0.4527(6) 0.4035(5) 0.064(3) Uani 0.5 1 d D U P E -1
C2 C 0.6668(5) 0.3949(5) 0.3789(4) 0.075(3) Uani 0.5 1 d D U P E -1
C3 C 0.7137(6) 0.3567(5) 0.3703(5) 0.108(4) Uani 0.5 1 d D U P E -1
H3A H 0.700750 0.319114 0.354561 0.163 Uiso 0.5 1 calc R U P E -1
H3B H 0.734973 0.379489 0.351106 0.163 Uiso 0.5 1 calc R U P E -1
H3C H 0.735877 0.346778 0.399713 0.163 Uiso 0.5 1 calc R U P E -1
C4 C 0.6303(9) 0.4138(10) 0.3342(5) 0.119(6) Uani 0.5 1 d D U P E -1
H4A H 0.600758 0.438375 0.341790 0.179 Uiso 0.5 1 calc R U P E -1
H4B H 0.650849 0.437715 0.315069 0.179 Uiso 0.5 1 calc R U P E -1
H4C H 0.616201 0.377413 0.317396 0.179 Uiso 0.5 1 calc R U P E -1
C5 C 0.6326(7) 0.3615(6) 0.4093(5) 0.096(4) Uani 0.5 1 d D U P E -1
H5A H 0.602672 0.387377 0.414211 0.143 Uiso 0.5 1 calc R U P E -1
H5B H 0.619009 0.323715 0.394212 0.143 Uiso 0.5 1 calc R U P E -1
H5C H 0.654358 0.352004 0.439010 0.143 Uiso 0.5 1 calc R U P E -1
O3 O 0.7946(9) 0.5628(10) 0.4022(6) 0.057(3) Uani 0.5 1 d D U P E -1
O4 O 0.7951(9) 0.4938(9) 0.4579(6) 0.068(3) Uani 0.5 1 d D U P E -1
C6 C 0.8184(7) 0.5262(8) 0.4316(7) 0.061(3) Uani 0.5 1 d D U P E -1
C7 C 0.8732(7) 0.5055(7) 0.4249(6) 0.075(3) Uani 0.5 1 d D U P E -1
C8 C 0.9091(10) 0.4997(8) 0.4719(7) 0.095(5) Uani 0.5 1 d D U P E -1
H8A H 0.944684 0.486339 0.467559 0.142 Uiso 0.5 1 calc R U P E -1
H8B H 0.911688 0.539279 0.487443 0.142 Uiso 0.5 1 calc R U P E -1
H8C H 0.893699 0.469957 0.490791 0.142 Uiso 0.5 1 calc R U P E -1
C9 C 0.9002(12) 0.5483(11) 0.3955(9) 0.098(6) Uani 0.5 1 d D U P E -1
H9A H 0.935540 0.532352 0.392493 0.146 Uiso 0.5 1 calc R U P E -1
H9B H 0.878600 0.551625 0.364921 0.146 Uiso 0.5 1 calc R U P E -1
H9C H 0.904039 0.588475 0.409904 0.146 Uiso 0.5 1 calc R U P E -1
C10 C 0.8669(9) 0.4421(8) 0.4027(6) 0.083(4) Uani 0.5 1 d D U P E -1
H10A H 0.901867 0.427058 0.397858 0.124 Uiso 0.5 1 calc R U P E -1
H10B H 0.851701 0.414183 0.423083 0.124 Uiso 0.5 1 calc R U P E -1
H10C H 0.843169 0.444684 0.373164 0.124 Uiso 0.5 1 calc R U P E -1
O5 O 0.7613(11) 0.4262(10) 0.5221(6) 0.077(3) Uani 0.5 1 d D U P E -1
O6 O 0.7959(7) 0.4428(6) 0.5940(5) 0.086(4) Uani 0.5 1 d D U P E -1
C11 C 0.7858(10) 0.4088(6) 0.5600(5) 0.070(3) Uani 0.5 1 d D U P E -1
C12 C 0.7989(6) 0.3414(5) 0.5652(4) 0.081(3) Uani 0.5 1 d D U P E -1
C13 C 0.8192(8) 0.3191(9) 0.5225(5) 0.110(5) Uani 0.5 1 d D U P E -1
H13A H 0.852793 0.339621 0.519831 0.165 Uiso 0.5 1 calc R U P E -1
H13B H 0.825132 0.275140 0.524698 0.165 Uiso 0.5 1 calc R U P E -1
H13C H 0.792804 0.328155 0.495299 0.165 Uiso 0.5 1 calc R U P E -1
C14 C 0.7469(5) 0.3088(5) 0.5682(6) 0.103(4) Uani 0.5 1 d D U P E -1
H14A H 0.732966 0.322524 0.595642 0.155 Uiso 0.5 1 calc R U P E -1
H14B H 0.720864 0.317870 0.540788 0.155 Uiso 0.5 1 calc R U P E -1
H14C H 0.753193 0.264855 0.570187 0.155 Uiso 0.5 1 calc R U P E -1
C15 C 0.8381(8) 0.3316(7) 0.6095(5) 0.117(6) Uani 0.5 1 d D U P E -1
H15A H 0.822579 0.346967 0.635643 0.176 Uiso 0.5 1 calc R U P E -1
H15B H 0.845681 0.288144 0.613679 0.176 Uiso 0.5 1 calc R U P E -1
H15C H 0.871292 0.353491 0.607631 0.176 Uiso 0.5 1 calc R U P E -1
O7 O 0.6724(8) 0.4979(7) 0.5218(5) 0.070(3) Uani 0.5 1 d D U P E -1
O8 O 0.7056(7) 0.5124(7) 0.5960(6) 0.079(3) Uani 0.5 1 d D U P E -1
C16 C 0.6689(6) 0.5031(12) 0.5635(5) 0.074(3) Uani 0.5 1 d D U P E -1
C17 C 0.6160(6) 0.4930(7) 0.5800(5) 0.107(4) Uani 0.5 1 d D U P E -1
C18 C 0.5713(8) 0.5002(10) 0.5394(6) 0.129(6) Uani 0.5 1 d D U P E -1
H18A H 0.573064 0.540811 0.526200 0.194 Uiso 0.5 1 calc R U P E -1
H18B H 0.575268 0.469485 0.516117 0.194 Uiso 0.5 1 calc R U P E -1
H18C H 0.536902 0.494815 0.549878 0.194 Uiso 0.5 1 calc R U P E -1
C19 C 0.6171(6) 0.4314(7) 0.6032(7) 0.129(5) Uani 0.5 1 d D U P E -1
H19A H 0.583088 0.424347 0.614028 0.194 Uiso 0.5 1 calc R U P E -1
H19B H 0.622821 0.399585 0.581251 0.194 Uiso 0.5 1 calc R U P E -1
H19C H 0.646136 0.430383 0.629449 0.194 Uiso 0.5 1 calc R U P E -1
C20 C 0.6088(7) 0.5433(9) 0.6147(6) 0.133(5) Uani 0.5 1 d D U P E -1
H20A H 0.608120 0.582960 0.599464 0.199 Uiso 0.5 1 calc R U P E -1
H20B H 0.575212 0.536997 0.626331 0.199 Uiso 0.5 1 calc R U P E -1
H20C H 0.638524 0.542036 0.640296 0.199 Uiso 0.5 1 calc R U P E -1
O9 O 0.7796(6) 0.4994(8) 0.6687(4) 0.077(3) Uani 0.5 1 d D U P E -1
O10 O 0.7668(6) 0.5796(6) 0.7090(6) 0.068(3) Uani 0.5 1 d D U P E -1
C21 C 0.7719(6) 0.5249(6) 0.7049(4) 0.058(3) Uani 0.5 1 d D U P E -1
C22 C 0.7584(4) 0.4830(4) 0.7427(3) 0.055(2) Uani 0.5 1 d D U P E -1
C23 C 0.7872(8) 0.5044(11) 0.7888(5) 0.089(5) Uani 0.5 1 d D U P E -1
H23A H 0.825726 0.503739 0.788708 0.134 Uiso 0.5 1 calc R U P E -1
H23B H 0.775988 0.545963 0.794546 0.134 Uiso 0.5 1 calc R U P E -1
H23C H 0.778516 0.477479 0.813013 0.134 Uiso 0.5 1 calc R U P E -1
C24 C 0.6994(4) 0.4834(5) 0.7413(4) 0.075(3) Uani 0.5 1 d D U P E -1
H24A H 0.681819 0.469382 0.711118 0.112 Uiso 0.5 1 calc R U P E -1
H24B H 0.690106 0.456301 0.765195 0.112 Uiso 0.5 1 calc R U P E -1
H24C H 0.687578 0.524784 0.746729 0.112 Uiso 0.5 1 calc R U P E -1
C25 C 0.7798(9) 0.4185(6) 0.7357(11) 0.100(5) Uani 0.5 1 d D U P E -1
H25A H 0.818532 0.420203 0.736816 0.150 Uiso 0.5 1 calc R U P E -1
H25B H 0.771426 0.391692 0.760116 0.150 Uiso 0.5 1 calc R U P E -1
H25C H 0.763089 0.402720 0.705778 0.150 Uiso 0.5 1 calc R U P E -1
O11 O 0.8548(7) 0.5445(7) 0.6175(5) 0.075(3) Uani 0.5 1 d D U P E -1
O12 O 0.8616(8) 0.6097(7) 0.6751(5) 0.066(3) Uani 0.5 1 d D U P E -1
C26 C 0.8813(6) 0.5824(10) 0.6441(7) 0.071(3) Uani 0.5 1 d D U P E -1
C27 C 0.9413(6) 0.5743(7) 0.6512(6) 0.108(4) Uani 0.5 1 d D U P E -1
C28 C 0.9669(9) 0.6205(10) 0.6861(8) 0.157(8) Uani 0.5 1 d D U P E -1
H28A H 1.005707 0.615419 0.690776 0.236 Uiso 0.5 1 calc R U P E -1
H28B H 0.957708 0.661569 0.674695 0.236 Uiso 0.5 1 calc R U P E -1
H28C H 0.953878 0.614278 0.715282 0.236 Uiso 0.5 1 calc R U P E -1
C29 C 0.9631(8) 0.5899(13) 0.6073(6) 0.153(7) Uani 0.5 1 d D U P E -1
H29A H 0.948249 0.561745 0.582855 0.229 Uiso 0.5 1 calc R U P E -1
H29B H 0.952988 0.631586 0.598063 0.229 Uiso 0.5 1 calc R U P E -1
H29C H 1.002013 0.586376 0.612906 0.229 Uiso 0.5 1 calc R U P E -1
C30 C 0.9562(7) 0.5103(8) 0.6684(9) 0.159(7) Uani 0.5 1 d D U P E -1
H30A H 0.939569 0.480559 0.645773 0.238 Uiso 0.5 1 calc R U P E -1
H30B H 0.994994 0.505487 0.672728 0.238 Uiso 0.5 1 calc R U P E -1
H30C H 0.943549 0.503546 0.697717 0.238 Uiso 0.5 1 calc R U P E -1
O13 O 0.8125(6) 0.6849(6) 0.7328(6) 0.074(3) Uani 0.5 1 d D U P E -1
O14 O 0.8288(7) 0.7832(6) 0.7228(4) 0.055(3) Uani 0.5 1 d D U P E -1
C31 C 0.8317(11) 0.7365(6) 0.7470(5) 0.064(4) Uani 0.5 1 d D U P E -1
C32 C 0.8507(8) 0.7416(8) 0.7982(5) 0.089(4) Uani 0.5 1 d D U P E -1
C33 C 0.8846(9) 0.6889(9) 0.8158(7) 0.138(7) Uani 0.5 1 d D U P E -1
H33A H 0.896254 0.693544 0.848972 0.207 Uiso 0.5 1 calc R U P E -1
H33B H 0.863972 0.651318 0.809927 0.207 Uiso 0.5 1 calc R U P E -1
H33C H 0.915799 0.687175 0.800193 0.207 Uiso 0.5 1 calc R U P E -1
C34 C 0.8015(8) 0.7347(12) 0.8215(7) 0.157(8) Uani 0.5 1 d D U P E -1
H34A H 0.776534 0.767874 0.811862 0.236 Uiso 0.5 1 calc R U P E -1
H34B H 0.784196 0.695689 0.812721 0.236 Uiso 0.5 1 calc R U P E -1
H34C H 0.812169 0.735988 0.854966 0.236 Uiso 0.5 1 calc R U P E -1
C35 C 0.8751(12) 0.8037(9) 0.8115(9) 0.148(9) Uani 0.5 1 d D U P E -1
H35A H 0.850338 0.835702 0.798604 0.222 Uiso 0.5 1 calc R U P E -1
H35B H 0.882000 0.807439 0.845087 0.222 Uiso 0.5 1 calc R U P E -1
H35C H 0.908685 0.807982 0.799439 0.222 Uiso 0.5 1 calc R U P E -1
O15 O 0.7166(6) 0.6812(6) 0.6732(4) 0.062(3) Uani 0.5 1 d D U P E -1
O16 O 0.7189(6) 0.7817(8) 0.6638(8) 0.066(4) Uani 0.5 1 d D U P E -1
C36 C 0.7001(9) 0.7345(7) 0.6785(11) 0.061(3) Uani 0.5 1 d D U P E -1
C37 C 0.6502(7) 0.7394(8) 0.7004(6) 0.070(3) Uani 0.5 1 d D U P E -1
C38 C 0.6689(9) 0.7504(10) 0.7522(6) 0.090(5) Uani 0.5 1 d D U P E -1
H38A H 0.689938 0.787928 0.756432 0.134 Uiso 0.5 1 calc R U P E -1
H38B H 0.637793 0.754258 0.767838 0.134 Uiso 0.5 1 calc R U P E -1
H38C H 0.690872 0.716170 0.765294 0.134 Uiso 0.5 1 calc R U P E -1
C39 C 0.6182(11) 0.6815(10) 0.6955(7) 0.099(6) Uani 0.5 1 d D U P E -1
H39A H 0.586350 0.686560 0.710103 0.149 Uiso 0.5 1 calc R U P E -1
H39B H 0.607389 0.672063 0.662893 0.149 Uiso 0.5 1 calc R U P E -1
H39C H 0.639864 0.648121 0.710520 0.149 Uiso 0.5 1 calc R U P E -1
C40 C 0.6159(10) 0.7930(11) 0.6813(8) 0.099(5) Uani 0.5 1 d D U P E -1
H40A H 0.637413 0.830199 0.684750 0.149 Uiso 0.5 1 calc R U P E -1
H40B H 0.602376 0.786128 0.648717 0.149 Uiso 0.5 1 calc R U P E -1
H40C H 0.585934 0.797292 0.698253 0.149 Uiso 0.5 1 calc R U P E -1
O17 O 0.8714(7) 0.8147(7) 0.6453(5) 0.050(3) Uani 0.5 1 d D U P E -1
O18 O 0.8614(7) 0.8999(8) 0.6049(5) 0.057(3) Uani 0.5 1 d D U P E -1
C41 C 0.8897(5) 0.8598(8) 0.6265(6) 0.063(3) Uani 0.5 1 d D U P E -1
C42 C 0.9494(5) 0.8602(7) 0.6251(5) 0.100(4) Uani 0.5 1 d D U P E -1
C43 C 0.9754(8) 0.8915(11) 0.6697(7) 0.157(7) Uani 0.5 1 d D U P E -1
H43A H 0.966694 0.868972 0.696198 0.236 Uiso 0.5 1 calc R U P E -1
H43B H 1.014104 0.892441 0.670904 0.236 Uiso 0.5 1 calc R U P E -1
H43C H 0.961862 0.933175 0.670383 0.236 Uiso 0.5 1 calc R U P E -1
C44 C 0.9609(6) 0.8925(10) 0.5822(6) 0.142(6) Uani 0.5 1 d D U P E -1
H44A H 0.999417 0.892361 0.581878 0.213 Uiso 0.5 1 calc R U P E -1
H44B H 0.942653 0.871444 0.554906 0.213 Uiso 0.5 1 calc R U P E -1
H44C H 0.948196 0.934517 0.582266 0.213 Uiso 0.5 1 calc R U P E -1
C45 C 0.9715(7) 0.7952(7) 0.6254(8) 0.133(6) Uani 0.5 1 d D U P E -1
H45A H 0.964259 0.773896 0.652927 0.199 Uiso 0.5 1 calc R U P E -1
H45B H 0.954299 0.773579 0.597933 0.199 Uiso 0.5 1 calc R U P E -1
H45C H 1.010038 0.796752 0.625485 0.199 Uiso 0.5 1 calc R U P E -1
O19 O 0.8034(14) 1.0079(8) 0.6242(8) 0.077(4) Uani 0.5 1 d D U P E -1
O20 O 0.8137(8) 1.0447(10) 0.5551(6) 0.081(4) Uani 0.5 1 d D U P E -1
C46 C 0.8199(10) 1.0464(9) 0.5985(6) 0.087(4) Uani 0.5 1 d D U P E -1
C47 C 0.8560(7) 1.0968(7) 0.6211(6) 0.113(5) Uani 0.5 1 d D U P E -1
C48 C 0.8564(12) 1.0984(14) 0.6728(6) 0.170(9) Uani 0.5 1 d D U P E -1
H48A H 0.866901 1.058499 0.685992 0.255 Uiso 0.5 1 calc R U P E -1
H48B H 0.881875 1.129157 0.686741 0.255 Uiso 0.5 1 calc R U P E -1
H48C H 0.820710 1.108621 0.679058 0.255 Uiso 0.5 1 calc R U P E -1
C49 C 0.8405(11) 1.1554(7) 0.5982(9) 0.186(9) Uani 0.5 1 d D U P E -1
H49A H 0.841029 1.151423 0.565109 0.278 Uiso 0.5 1 calc R U P E -1
H49B H 0.804594 1.166469 0.603228 0.278 Uiso 0.5 1 calc R U P E -1
H49C H 0.865760 1.187005 0.610911 0.278 Uiso 0.5 1 calc R U P E -1
C50 C 0.9146(7) 1.0857(11) 0.6146(9) 0.192(8) Uani 0.5 1 d D U P E -1
H50A H 0.927108 1.047278 0.629273 0.287 Uiso 0.5 1 calc R U P E -1
H50B H 0.916667 1.083854 0.581766 0.287 Uiso 0.5 1 calc R U P E -1
H50C H 0.936931 1.119081 0.628799 0.287 Uiso 0.5 1 calc R U P E -1
O21 O 0.7063(9) 0.9316(11) 0.5884(6) 0.060(3) Uani 0.5 1 d D U P E -1
O22 O 0.6972(8) 1.0020(10) 0.5334(6) 0.069(3) Uani 0.5 1 d D U P E -1
C51 C 0.6806(9) 0.9729(12) 0.5647(9) 0.080(4) Uani 0.5 1 d D U P E -1
C52 C 0.6227(8) 0.9827(10) 0.5688(8) 0.109(6) Uani 0.5 1 d D U P E -1
C53 C 0.5885(13) 0.9758(12) 0.5215(9) 0.155(9) Uani 0.5 1 d D U P E -1
H53A H 0.600569 1.004621 0.500012 0.232 Uiso 0.5 1 calc R U P E -1
H53B H 0.591831 0.934258 0.510307 0.232 Uiso 0.5 1 calc R U P E -1
H53C H 0.551147 0.984015 0.523896 0.232 Uiso 0.5 1 calc R U P E -1
C54 C 0.6041(13) 0.9383(14) 0.6018(11) 0.132(9) Uani 0.5 1 d D U P E -1
H54A H 0.566469 0.945941 0.603595 0.198 Uiso 0.5 1 calc R U P E -1
H54B H 0.608203 0.896772 0.590956 0.198 Uiso 0.5 1 calc R U P E -1
H54C H 0.625422 0.943428 0.632296 0.198 Uiso 0.5 1 calc R U P E -1
C55 C 0.6174(11) 1.0497(11) 0.5844(10) 0.151(9) Uani 0.5 1 d D U P E -1
H55A H 0.629831 1.077153 0.562129 0.227 Uiso 0.5 1 calc R U P E -1
H55B H 0.579984 1.058517 0.586160 0.227 Uiso 0.5 1 calc R U P E -1
H55C H 0.639025 1.055657 0.614664 0.227 Uiso 0.5 1 calc R U P E -1
O23 O 0.7452(11) 1.0783(10) 0.4753(7) 0.086(4) Uani 0.5 1 d D U P E -1
O24 O 0.6891(6) 1.0520(6) 0.4118(5) 0.071(3) Uani 0.5 1 d D U P E -1
C56 C 0.7111(11) 1.0896(7) 0.4407(8) 0.088(4) Uani 0.5 1 d D U P E -1
C57 C 0.6892(8) 1.1541(7) 0.4341(6) 0.117(5) Uani 0.5 1 d D U P E -1
C58 C 0.7122(11) 1.1939(10) 0.4738(8) 0.186(10) Uani 0.5 1 d D U P E -1
H58A H 0.751085 1.194811 0.476283 0.279 Uiso 0.5 1 calc R U P E -1
H58B H 0.698094 1.235256 0.468633 0.279 Uiso 0.5 1 calc R U P E -1
H58C H 0.702375 1.177742 0.502239 0.279 Uiso 0.5 1 calc R U P E -1
C59 C 0.6289(7) 1.1522(8) 0.4296(9) 0.167(7) Uani 0.5 1 d D U P E -1
H59A H 0.614435 1.126081 0.403625 0.250 Uiso 0.5 1 calc R U P E -1
H59B H 0.618787 1.135809 0.457900 0.250 Uiso 0.5 1 calc R U P E -1
H59C H 0.614506 1.193324 0.424295 0.250 Uiso 0.5 1 calc R U P E -1
C60 C 0.7029(13) 1.1796(9) 0.3890(8) 0.201(9) Uani 0.5 1 d D U P E -1
H60A H 0.687652 1.153250 0.363456 0.302 Uiso 0.5 1 calc R U P E -1
H60B H 0.688064 1.220612 0.383952 0.302 Uiso 0.5 1 calc R U P E -1
H60C H 0.741674 1.181247 0.390746 0.302 Uiso 0.5 1 calc R U P E -1
O25 O 0.8257(7) 0.9866(7) 0.4746(5) 0.066(3) Uani 0.5 1 d D U P E -1
O26 O 0.7913(6) 1.0021(6) 0.4013(6) 0.062(2) Uani 0.5 1 d D U P E -1
C61 C 0.8302(6) 0.9953(13) 0.4326(5) 0.075(4) Uani 0.5 1 d D U P E -1
C62 C 0.8875(6) 0.9932(8) 0.4238(6) 0.119(5) Uani 0.5 1 d D U P E -1
C63 C 0.9218(10) 1.0363(13) 0.4568(9) 0.225(11) Uani 0.5 1 d D U P E -1
H63A H 0.919604 1.024604 0.488550 0.337 Uiso 0.5 1 calc R U P E -1
H63B H 0.958863 1.033882 0.451717 0.337 Uiso 0.5 1 calc R U P E -1
H63C H 0.908731 1.077963 0.451355 0.337 Uiso 0.5 1 calc R U P E -1
C64 C 0.8895(9) 1.0094(12) 0.3741(6) 0.167(7) Uani 0.5 1 d D U P E -1
H64A H 0.926516 1.007933 0.368557 0.251 Uiso 0.5 1 calc R U P E -1
H64B H 0.868072 0.980269 0.353836 0.251 Uiso 0.5 1 calc R U P E -1
H64C H 0.875281 1.050420 0.367723 0.251 Uiso 0.5 1 calc R U P E -1
C65 C 0.9102(9) 0.9292(10) 0.4348(9) 0.191(8) Uani 0.5 1 d D U P E -1
H65A H 0.908551 0.919461 0.467011 0.286 Uiso 0.5 1 calc R U P E -1
H65B H 0.889065 0.899482 0.414839 0.286 Uiso 0.5 1 calc R U P E -1
H65C H 0.947269 0.927753 0.429631 0.286 Uiso 0.5 1 calc R U P E -1
O27 O 0.7023(5) 0.9986(7) 0.3328(4) 0.062(2) Uani 0.5 1 d D U P E -1
O28 O 0.7144(6) 0.9211(5) 0.2869(6) 0.067(3) Uani 0.5 1 d D U P E -1
C66 C 0.7125(8) 0.9761(6) 0.2959(5) 0.079(4) Uani 0.5 1 d D U P E -1
C67 C 0.7065(7) 1.0189(5) 0.2542(4) 0.107(4) Uani 0.5 1 d D U P E -1
C68 C 0.7345(10) 1.0781(8) 0.2677(10) 0.132(8) Uani 0.5 1 d D U P E -1
H68A H 0.719607 1.096439 0.293155 0.198 Uiso 0.5 1 calc R U P E -1
H68B H 0.772643 1.070584 0.277281 0.198 Uiso 0.5 1 calc R U P E -1
H68C H 0.729450 1.105854 0.241325 0.198 Uiso 0.5 1 calc R U P E -1
C69 C 0.7260(10) 0.9866(11) 0.2154(6) 0.120(7) Uani 0.5 1 d D U P E -1
H69A H 0.706009 0.948705 0.208724 0.181 Uiso 0.5 1 calc R U P E -1
H69B H 0.720819 1.012553 0.188043 0.181 Uiso 0.5 1 calc R U P E -1
H69C H 0.764012 0.977283 0.223999 0.181 Uiso 0.5 1 calc R U P E -1
C70 C 0.6461(7) 1.0348(10) 0.2407(6) 0.164(7) Uani 0.5 1 d D U P E -1
H70A H 0.633656 1.055978 0.266240 0.246 Uiso 0.5 1 calc R U P E -1
H70B H 0.641174 1.061126 0.213494 0.246 Uiso 0.5 1 calc R U P E -1
H70C H 0.625581 0.997336 0.233776 0.246 Uiso 0.5 1 calc R U P E -1
O29 O 0.6401(6) 0.9448(7) 0.3913(5) 0.060(2) Uani 0.5 1 d D U P E -1
O30 O 0.6336(7) 0.8797(6) 0.3331(5) 0.057(2) Uani 0.5 1 d D U P E -1
C71 C 0.6150(6) 0.9185(11) 0.3568(8) 0.076(4) Uani 0.5 1 d D U P E -1
C72 C 0.5552(6) 0.9112(8) 0.3569(6) 0.122(5) Uani 0.5 1 d D U P E -1
C73 C 0.5459(10) 0.8508(10) 0.3793(9) 0.191(8) Uani 0.5 1 d D U P E -1
H73A H 0.564299 0.850765 0.411178 0.286 Uiso 0.5 1 calc R U P E -1
H73B H 0.507657 0.844798 0.378867 0.286 Uiso 0.5 1 calc R U P E -1
H73C H 0.559897 0.817730 0.362353 0.286 Uiso 0.5 1 calc R U P E -1
C74 C 0.5382(8) 0.9629(11) 0.3857(9) 0.174(8) Uani 0.5 1 d D U P E -1
H74A H 0.556515 0.959002 0.417414 0.261 Uiso 0.5 1 calc R U P E -1
H74B H 0.547493 1.001848 0.372988 0.261 Uiso 0.5 1 calc R U P E -1
H74C H 0.499579 0.960990 0.385196 0.261 Uiso 0.5 1 calc R U P E -1
C75 C 0.5281(10) 0.9149(14) 0.3075(7) 0.182(9) Uani 0.5 1 d D U P E -1
H75A H 0.535336 0.954574 0.294739 0.273 Uiso 0.5 1 calc R U P E -1
H75B H 0.541847 0.882691 0.289616 0.273 Uiso 0.5 1 calc R U P E -1
H75C H 0.489606 0.909760 0.306130 0.273 Uiso 0.5 1 calc R U P E -1
O31 O 0.6681(5) 0.8130(5) 0.2679(5) 0.064(3) Uani 0.5 1 d D U P E -1
O32 O 0.6840(7) 0.7124(6) 0.2704(5) 0.059(3) Uani 0.5 1 d D U P E -1
C76 C 0.6672(10) 0.7599(6) 0.2497(5) 0.060(3) Uani 0.5 1 d D U P E -1
C77 C 0.6444(6) 0.7580(6) 0.1989(5) 0.070(3) Uani 0.5 1 d D U P E -1
C78 C 0.5915(6) 0.7888(7) 0.1920(7) 0.102(5) Uani 0.5 1 d D U P E -1
H78A H 0.595626 0.830321 0.204102 0.153 Uiso 0.5 1 calc R U P E -1
H78B H 0.577130 0.790075 0.159175 0.153 Uiso 0.5 1 calc R U P E -1
H78C H 0.567000 0.766278 0.208359 0.153 Uiso 0.5 1 calc R U P E -1
C79 C 0.6423(10) 0.6930(6) 0.1813(8) 0.103(6) Uani 0.5 1 d D U P E -1
H79A H 0.678240 0.675528 0.186824 0.154 Uiso 0.5 1 calc R U P E -1
H79B H 0.618683 0.668948 0.197420 0.154 Uiso 0.5 1 calc R U P E -1
H79C H 0.628813 0.692745 0.148237 0.154 Uiso 0.5 1 calc R U P E -1
C80 C 0.6828(7) 0.7932(7) 0.1731(6) 0.100(4) Uani 0.5 1 d D U P E -1
H80A H 0.717573 0.772982 0.177601 0.149 Uiso 0.5 1 calc R U P E -1
H80B H 0.668360 0.794380 0.140240 0.149 Uiso 0.5 1 calc R U P E -1
H80C H 0.686941 0.834818 0.185048 0.149 Uiso 0.5 1 calc R U P E -1
O33 O 0.7710(5) 0.8186(5) 0.3131(4) 0.052(2) Uani 0.5 1 d D U P E -1
O34 O 0.7715(6) 0.7200(7) 0.3286(7) 0.057(2) Uani 0.5 1 d D U P E -1
C81 C 0.7953(8) 0.7677(7) 0.3204(11) 0.057(3) Uani 0.5 1 d D U P E -1
C82 C 0.8518(7) 0.7624(9) 0.3109(7) 0.083(4) Uani 0.5 1 d D U P E -1
C83 C 0.8481(10) 0.7536(14) 0.2587(7) 0.127(8) Uani 0.5 1 d D U P E -1
H83A H 0.829856 0.788511 0.242653 0.190 Uiso 0.5 1 calc R U P E -1
H83B H 0.883979 0.750078 0.250875 0.190 Uiso 0.5 1 calc R U P E -1
H83C H 0.827917 0.716438 0.249380 0.190 Uiso 0.5 1 calc R U P E -1
C84 C 0.8801(10) 0.7074(13) 0.3337(9) 0.122(8) Uani 0.5 1 d D U P E -1
H84A H 0.916512 0.705754 0.326670 0.183 Uiso 0.5 1 calc R U P E -1
H84B H 0.881395 0.710111 0.367053 0.183 Uiso 0.5 1 calc R U P E -1
H84C H 0.860857 0.670515 0.322189 0.183 Uiso 0.5 1 calc R U P E -1
C85 C 0.8844(11) 0.8195(12) 0.3237(8) 0.125(8) Uani 0.5 1 d D U P E -1
H85A H 0.865450 0.854684 0.308611 0.188 Uiso 0.5 1 calc R U P E -1
H85B H 0.889570 0.825092 0.357062 0.188 Uiso 0.5 1 calc R U P E -1
H85C H 0.919115 0.815547 0.313533 0.188 Uiso 0.5 1 calc R U P E -1
O35 O 0.6272(7) 0.6822(9) 0.3422(5) 0.059(3) Uani 0.5 1 d D U P E -1
O36 O 0.6353(7) 0.5968(10) 0.3839(6) 0.070(3) Uani 0.5 1 d D U P E -1
C86 C 0.6095(5) 0.6388(9) 0.3620(6) 0.070(3) Uani 0.5 1 d D U P E -1
C87 C 0.5493(6) 0.6304(7) 0.3545(6) 0.110(4) Uani 0.5 1 d D U P E -1
C88 C 0.5267(6) 0.6581(12) 0.3083(6) 0.167(7) Uani 0.5 1 d D U P E -1
H88A H 0.487909 0.653247 0.302729 0.251 Uiso 0.5 1 calc R U P E -1
H88B H 0.535645 0.701442 0.308396 0.251 Uiso 0.5 1 calc R U P E -1
H88C H 0.542034 0.637531 0.283957 0.251 Uiso 0.5 1 calc R U P E -1
C89 C 0.5364(7) 0.5632(7) 0.3610(9) 0.164(7) Uani 0.5 1 d D U P E -1
H89A H 0.552761 0.550043 0.391776 0.247 Uiso 0.5 1 calc R U P E -1
H89B H 0.497658 0.557935 0.357533 0.247 Uiso 0.5 1 calc R U P E -1
H89C H 0.550424 0.538769 0.337855 0.247 Uiso 0.5 1 calc R U P E -1
C90 C 0.5272(8) 0.6664(10) 0.3920(7) 0.150(7) Uani 0.5 1 d D U P E -1
H90A H 0.541271 0.649306 0.422210 0.224 Uiso 0.5 1 calc R U P E -1
H90B H 0.538002 0.709051 0.390940 0.224 Uiso 0.5 1 calc R U P E -1
H90C H 0.488214 0.663763 0.386812 0.224 Uiso 0.5 1 calc R U P E -1
C3Q C 0.4885(11) 0.7595(9) 0.7306(6) 0.213(10) Uiso 0.5 1 d DG U P F -1
C3S C 0.5127(12) 0.7329(7) 0.7714(7) 0.200(10) Uiso 0.5 1 d DG U P F -1
H3S H 0.514140 0.689880 0.774196 0.240 Uiso 0.5 1 calc R U P F -1
C3U C 0.5346(8) 0.7692(10) 0.8082(6) 0.181(9) Uiso 0.5 1 d G U P F -1
H3U H 0.551137 0.750989 0.836089 0.217 Uiso 0.5 1 calc R U P F -1
C3V C 0.5325(10) 0.8321(9) 0.8041(7) 0.235(11) Uiso 0.5 1 d G U P F -1
H3V H 0.547486 0.856890 0.829269 0.282 Uiso 0.5 1 calc R U P F -1
C3W C 0.5083(15) 0.8587(7) 0.7633(10) 0.276(12) Uiso 0.5 1 d G U P F -1
H3W H 0.506837 0.901682 0.760557 0.331 Uiso 0.5 1 calc R U P F -1
C3X C 0.4863(13) 0.8224(9) 0.7266(7) 0.224(11) Uiso 0.5 1 d DG U P F -1
H3X H 0.469840 0.840573 0.698663 0.269 Uiso 0.5 1 calc R U P F -1
C3Y C 0.4652(18) 0.7189(14) 0.6912(11) 0.37(2) Uiso 0.5 1 d D U P F -1
H3YA H 0.449698 0.743904 0.664971 0.552 Uiso 0.5 1 calc R U P F -1
H3YB H 0.493385 0.693169 0.682328 0.552 Uiso 0.5 1 calc R U P F -1
H3YC H 0.437463 0.693146 0.700746 0.552 Uiso 0.5 1 calc R U P F -1
N5 N 0.5474(11) 0.5327(14) 0.7274(10) 0.246(12) Uiso 0.5 1 d D U P . .
C110 C 0.5743(14) 0.4934(15) 0.7423(12) 0.218(12) Uiso 0.5 1 d D U P . .
C111 C 0.6142(13) 0.4478(15) 0.7576(12) 0.254(15) Uiso 0.5 1 d D U P . .
H11A H 0.625426 0.428228 0.730828 0.381 Uiso 0.5 1 calc R U P . .
H11B H 0.599160 0.417177 0.776005 0.381 Uiso 0.5 1 calc R U P . .
H11C H 0.645028 0.467044 0.776287 0.381 Uiso 0.5 1 calc R U P . .

loop_
_atom_site_aniso_label
_atom_site_aniso_U_11
_atom_site_aniso_U_22
_atom_site_aniso_U_33
_atom_site_aniso_U_23
_atom_site_aniso_U_13
_atom_site_aniso_U_12
N1 0.080(5) 0.039(3) 0.054(3) -0.013(2) 0.010(3) -0.004(3)
C93 0.066(5) 0.039(3) 0.032(3) -0.010(3) -0.006(3) -0.014(3)
C91 0.084(6) 0.044(3) 0.048(4) 0.005(3) 0.008(3) 0.001(3)
C92 0.088(6) 0.056(4) 0.046(4) -0.004(3) -0.004(4) -0.004(4)
N2 0.085(5) 0.047(3) 0.051(4) 0.004(3) 0.004(3) 0.006(3)
C94 0.110(8) 0.045(4) 0.078(7) -0.001(4) -0.008(6) 0.004(4)
C103 0.32(2) 0.35(2) 0.245(17) 0.029(16) 0.048(17) 0.07(2)
C109 0.251(15) 0.317(18) 0.218(14) 0.033(13) 0.090(12) 0.084(13)
C108 0.246(16) 0.316(17) 0.226(15) 0.040(14) 0.084(14) 0.083(13)
C99 0.235(16) 0.316(18) 0.233(16) 0.041(14) 0.075(14) 0.072(14)
C102 0.240(16) 0.321(19) 0.236(16) 0.045(14) 0.067(14) 0.066(15)
C100 0.251(16) 0.319(18) 0.234(15) 0.044(14) 0.080(13) 0.070(14)
C101 0.255(16) 0.317(18) 0.229(15) 0.042(13) 0.090(13) 0.076(13)
N3 0.096(6) 0.072(4) 0.058(4) -0.007(3) 0.007(4) -0.004(4)
C97 0.075(6) 0.069(4) 0.053(4) -0.010(3) 0.000(4) -0.003(4)
C95 0.118(7) 0.060(5) 0.065(4) 0.002(3) 0.002(5) -0.012(5)
C96 0.095(7) 0.060(5) 0.073(4) -0.010(4) 0.014(5) -0.005(5)
N4 0.105(6) 0.069(4) 0.073(4) 0.004(3) 0.025(4) -0.003(4)
C98 0.136(11) 0.094(8) 0.079(6) 0.017(6) 0.010(7) -0.019(8)
C1C 0.28(2) 0.31(2) 0.27(2) 0.050(17) 0.074(17) 0.084(19)
C107 0.254(15) 0.318(18) 0.226(15) 0.045(13) 0.098(13) 0.080(13)
C104 0.257(16) 0.316(18) 0.211(16) 0.031(14) 0.104(13) 0.077(13)
C105 0.257(17) 0.312(19) 0.200(16) 0.018(14) 0.110(13) 0.088(14)
C106 0.262(16) 0.314(19) 0.214(16) 0.032(14) 0.089(13) 0.084(14)
C1A 0.248(16) 0.320(18) 0.229(15) 0.044(14) 0.093(13) 0.082(13)
C1B 0.246(15) 0.320(18) 0.231(15) 0.044(13) 0.089(12) 0.078(12)
Cr1 0.0865(7) 0.0288(13) 0.026(2) -0.0003(14) 0.006(2) -0.0025(10)
Cr2 0.122(5) 0.0301(9) 0.0359(16) 0.0019(9) 0.010(2) -0.002(2)
Cr3 0.115(4) 0.0275(5) 0.036(3) 0.0039(15) 0.005(2) -0.0017(15)
Cr4 0.101(5) 0.0293(12) 0.0347(9) 0.0024(8) 0.006(2) 0.001(2)
Zn6 0.0865(7) 0.0288(13) 0.026(2) -0.0003(14) 0.006(2) -0.0025(10)
Cr7 0.122(5) 0.0301(9) 0.0359(16) 0.0019(9) 0.010(2) -0.002(2)
Cr8 0.115(4) 0.0275(5) 0.036(3) 0.0039(15) 0.005(2) -0.0017(15)
Cr9 0.101(5) 0.0293(12) 0.0347(9) 0.0024(8) 0.006(2) 0.001(2)
Zn10 0.0747(11) 0.0316(5) 0.034(3) 0.0060(16) 0.001(2) -0.0006(5)
Cr5 0.0747(11) 0.0316(5) 0.034(3) 0.0060(16) 0.001(2) -0.0006(5)
F1 0.113(7) 0.034(4) 0.025(3) 0.003(3) 0.015(3) -0.002(4)
F2 0.097(5) 0.028(4) 0.033(4) 0.009(3) 0.007(4) -0.001(4)
F3 0.090(6) 0.032(4) 0.034(4) 0.009(3) 0.003(4) -0.009(3)
F4 0.085(5) 0.031(5) 0.034(5) 0.000(3) 0.003(4) -0.002(3)
F5 0.081(5) 0.029(4) 0.037(6) -0.002(3) -0.004(4) 0.001(3)
F7 0.083(5) 0.032(4) 0.044(6) 0.000(4) 0.013(4) 0.006(3)
F8 0.098(5) 0.032(5) 0.039(5) 0.001(4) 0.016(4) 0.002(4)
F9 0.067(4) 0.019(3) 0.036(4) 0.009(3) 0.013(3) 0.001(3)
F10 0.075(5) 0.019(3) 0.032(4) 0.010(2) 0.013(3) 0.000(3)
F11 0.071(5) 0.031(4) 0.023(4) 0.003(2) -0.007(3) 0.001(3)
F37 0.090(5) 0.038(4) 0.026(4) -0.002(3) 0.003(3) 0.002(3)
F38 0.102(5) 0.030(4) 0.029(4) 0.002(2) 0.005(3) 0.005(3)
O1 0.126(7) 0.035(4) 0.037(5) 0.001(3) -0.002(5) -0.016(4)
O2 0.151(9) 0.033(5) 0.039(3) -0.001(3) -0.004(4) -0.011(6)
C1 0.123(9) 0.027(4) 0.039(4) 0.000(3) 0.003(4) -0.010(4)
C2 0.150(8) 0.036(4) 0.041(4) -0.007(3) 0.018(5) -0.024(4)
C3 0.189(11) 0.037(5) 0.110(10) -0.025(5) 0.056(8) -0.015(6)
C4 0.207(14) 0.073(10) 0.062(7) -0.010(6) -0.026(8) -0.050(9)
C5 0.161(12) 0.056(7) 0.074(7) -0.017(5) 0.033(8) -0.045(7)
O3 0.096(5) 0.041(5) 0.033(7) 0.004(5) 0.004(4) 0.010(3)
O4 0.127(7) 0.040(4) 0.036(7) 0.002(4) 0.009(6) 0.012(4)
C6 0.110(6) 0.037(5) 0.033(5) -0.002(4) 0.000(4) 0.012(4)
C7 0.107(6) 0.062(6) 0.052(6) -0.006(4) -0.002(4) 0.019(5)
C8 0.124(10) 0.078(9) 0.069(7) -0.005(6) -0.024(7) 0.011(8)
C9 0.119(14) 0.093(9) 0.081(9) 0.011(7) 0.013(10) 0.012(9)
C10 0.102(11) 0.072(6) 0.068(7) -0.021(5) -0.008(7) 0.027(6)
O5 0.161(8) 0.034(5) 0.033(4) 0.003(4) 0.008(4) 0.001(5)
O6 0.185(10) 0.028(3) 0.038(4) 0.005(3) 0.001(6) 0.000(5)
C11 0.142(9) 0.028(4) 0.037(4) 0.006(3) 0.006(5) -0.004(4)
C12 0.137(8) 0.028(4) 0.069(6) 0.000(4) -0.012(5) -0.001(4)
C13 0.145(13) 0.074(10) 0.106(8) -0.013(7) 0.005(8) 0.041(9)
C14 0.151(8) 0.034(5) 0.118(10) 0.024(6) 0.001(7) -0.009(5)
C15 0.177(12) 0.045(7) 0.107(8) 0.007(7) -0.049(9) 0.014(8)
O7 0.120(6) 0.041(7) 0.047(4) -0.004(4) 0.010(4) -0.036(4)
O8 0.134(5) 0.061(8) 0.045(5) -0.008(5) 0.021(4) -0.042(5)
C16 0.125(6) 0.046(7) 0.052(4) -0.009(4) 0.020(4) -0.034(5)
C17 0.127(6) 0.109(8) 0.088(8) 0.015(6) 0.027(5) -0.045(7)
C18 0.125(8) 0.147(16) 0.117(10) 0.032(9) 0.023(8) 0.004(11)
C19 0.103(10) 0.132(9) 0.148(14) 0.056(9) 0.009(9) -0.049(8)
C20 0.112(12) 0.165(11) 0.128(11) -0.003(10) 0.039(9) 0.025(11)
O9 0.158(9) 0.036(4) 0.036(3) 0.007(3) 0.010(4) -0.022(6)
O10 0.124(8) 0.038(3) 0.042(5) 0.010(3) 0.016(6) -0.005(4)
C21 0.103(7) 0.036(3) 0.032(4) 0.012(3) 0.001(4) -0.011(4)
C22 0.087(5) 0.038(4) 0.038(4) 0.016(3) 0.001(4) -0.008(4)
C23 0.128(10) 0.090(11) 0.039(5) 0.026(6) -0.022(6) -0.014(8)
C24 0.090(5) 0.071(6) 0.062(6) 0.035(5) 0.009(5) -0.010(5)
C25 0.156(12) 0.048(5) 0.107(13) 0.033(6) 0.056(11) 0.016(6)
O11 0.102(5) 0.064(7) 0.055(6) -0.007(5) -0.001(4) 0.009(4)
O12 0.107(5) 0.037(6) 0.048(6) 0.009(4) -0.004(4) -0.001(4)
C26 0.094(6) 0.058(7) 0.055(6) 0.007(5) -0.004(5) 0.009(5)
C27 0.092(6) 0.122(9) 0.100(9) 0.017(7) -0.011(6) 0.020(6)
C28 0.089(12) 0.181(15) 0.187(16) -0.037(14) -0.026(12) 0.009(12)
C29 0.102(11) 0.21(2) 0.152(12) 0.040(12) 0.030(10) 0.016(15)
C30 0.113(12) 0.140(11) 0.207(19) 0.051(11) -0.025(13) 0.038(9)
O13 0.130(9) 0.047(4) 0.039(4) 0.002(3) -0.001(5) -0.004(5)
O14 0.088(7) 0.040(4) 0.036(4) 0.001(3) 0.007(4) 0.009(4)
C31 0.110(9) 0.045(4) 0.034(5) 0.001(3) -0.001(5) 0.004(4)
C32 0.143(11) 0.080(8) 0.036(5) -0.005(5) -0.010(6) 0.018(7)
C33 0.203(17) 0.122(12) 0.066(9) -0.008(9) -0.051(12) 0.058(12)
C34 0.175(14) 0.24(2) 0.055(9) -0.002(14) 0.021(10) 0.022(12)
C35 0.22(2) 0.111(10) 0.083(13) -0.037(9) -0.055(14) -0.007(12)
O15 0.102(6) 0.046(3) 0.040(6) 0.000(4) 0.016(4) -0.012(4)
O16 0.065(5) 0.053(4) 0.080(9) 0.024(5) 0.009(5) 0.000(4)
C36 0.090(7) 0.048(4) 0.047(7) 0.001(5) 0.017(6) -0.008(4)
C37 0.094(7) 0.062(6) 0.060(7) -0.008(5) 0.024(5) -0.018(4)
C38 0.105(14) 0.113(11) 0.056(7) -0.014(6) 0.029(6) -0.009(9)
C39 0.123(11) 0.083(7) 0.103(13) -0.026(8) 0.054(10) -0.041(7)
C40 0.110(12) 0.103(9) 0.093(11) 0.019(8) 0.041(9) 0.012(8)
O17 0.066(4) 0.042(4) 0.038(6) 0.008(4) 0.000(4) -0.001(3)
O18 0.087(5) 0.046(4) 0.035(6) 0.008(4) 0.004(4) -0.011(3)
C41 0.077(5) 0.054(5) 0.055(7) 0.013(5) 0.000(5) -0.012(4)
C42 0.073(5) 0.100(8) 0.123(9) 0.025(7) 0.001(6) -0.022(5)
C43 0.105(12) 0.182(16) 0.164(12) -0.006(12) -0.044(11) -0.028(13)
C44 0.083(9) 0.178(15) 0.170(12) 0.072(12) 0.033(9) -0.013(10)
C45 0.080(9) 0.121(9) 0.203(19) 0.041(9) 0.039(11) 0.006(7)
O19 0.136(9) 0.036(4) 0.055(7) -0.004(4) 0.005(7) -0.004(5)
O20 0.140(9) 0.041(6) 0.057(4) 0.001(4) 0.006(5) -0.005(6)
C46 0.151(10) 0.048(6) 0.058(5) -0.001(4) 0.005(6) -0.015(6)
C47 0.175(10) 0.065(7) 0.092(8) -0.012(6) -0.002(8) -0.034(7)
C48 0.29(2) 0.121(18) 0.093(8) -0.041(8) 0.002(11) -0.075(17)
C49 0.29(2) 0.064(8) 0.174(17) 0.000(10) -0.060(17) -0.038(10)
C50 0.175(11) 0.157(17) 0.24(2) -0.063(16) 0.024(13) -0.052(10)
O21 0.097(5) 0.052(6) 0.030(6) 0.004(5) 0.012(4) 0.015(4)
O22 0.121(7) 0.062(7) 0.022(5) 0.004(4) 0.008(5) 0.038(5)
C51 0.118(7) 0.076(8) 0.046(7) 0.015(6) 0.014(6) 0.031(6)
C52 0.116(8) 0.120(12) 0.093(11) 0.027(9) 0.019(7) 0.041(8)
C53 0.144(13) 0.19(2) 0.118(13) 0.035(14) -0.019(11) 0.034(18)
C54 0.098(12) 0.160(17) 0.141(17) 0.072(15) 0.026(12) 0.051(12)
C55 0.14(2) 0.130(12) 0.19(2) -0.003(13) 0.061(17) 0.041(12)
O23 0.166(9) 0.026(5) 0.064(7) 0.007(4) 0.011(6) 0.001(5)
O24 0.122(6) 0.035(4) 0.058(5) 0.007(3) 0.024(4) 0.014(4)
C56 0.157(9) 0.039(5) 0.067(7) 0.001(4) 0.014(6) 0.013(5)
C57 0.207(12) 0.041(6) 0.098(9) -0.002(5) 0.009(9) 0.033(7)
C58 0.28(2) 0.068(10) 0.191(15) -0.059(11) -0.037(16) 0.049(15)
C59 0.207(12) 0.090(11) 0.196(19) -0.010(12) 0.010(12) 0.056(10)
C60 0.37(2) 0.065(11) 0.184(14) 0.052(10) 0.105(17) 0.044(18)
O25 0.104(5) 0.040(7) 0.051(4) -0.005(4) 0.001(4) -0.021(4)
O26 0.112(5) 0.024(4) 0.049(4) 0.011(3) 0.011(3) -0.013(3)
C61 0.108(5) 0.059(9) 0.057(5) 0.007(5) 0.009(4) -0.018(6)
C62 0.111(6) 0.136(11) 0.114(9) -0.025(8) 0.028(6) -0.043(7)
C63 0.161(16) 0.30(2) 0.215(19) -0.11(2) 0.040(15) -0.124(18)
C64 0.190(18) 0.187(19) 0.144(11) 0.002(11) 0.083(11) -0.051(16)
C65 0.169(16) 0.210(14) 0.21(2) 0.025(13) 0.074(16) 0.057(12)
O27 0.105(6) 0.030(4) 0.052(4) 0.010(3) 0.012(4) 0.000(4)
O28 0.127(9) 0.036(3) 0.037(4) 0.009(3) 0.013(6) 0.002(4)
C66 0.151(11) 0.037(4) 0.050(5) 0.009(3) 0.024(6) 0.000(5)
C67 0.195(11) 0.062(5) 0.064(6) 0.027(5) 0.020(7) 0.008(7)
C68 0.25(2) 0.070(8) 0.086(13) 0.028(7) 0.061(15) -0.024(10)
C69 0.24(2) 0.072(8) 0.060(8) 0.032(7) 0.042(11) -0.010(13)
C70 0.203(12) 0.162(16) 0.121(14) 0.067(12) 0.009(10) 0.034(10)
O29 0.083(5) 0.044(4) 0.052(5) 0.013(3) 0.010(4) 0.010(3)
O30 0.090(5) 0.027(4) 0.046(5) 0.016(3) -0.013(4) 0.004(4)
C71 0.092(6) 0.061(7) 0.068(7) 0.004(5) -0.004(5) 0.019(5)
C72 0.088(6) 0.157(11) 0.117(10) -0.002(8) -0.002(6) 0.004(7)
C73 0.161(17) 0.191(13) 0.22(2) 0.027(14) 0.045(16) -0.045(14)
C74 0.113(14) 0.222(15) 0.184(16) -0.026(15) 0.015(12) 0.066(15)
C75 0.106(12) 0.28(3) 0.144(11) -0.009(13) -0.033(10) 0.066(18)
O31 0.108(7) 0.037(3) 0.037(4) 0.001(3) -0.018(5) 0.002(4)
O32 0.095(7) 0.042(4) 0.040(4) 0.003(3) 0.016(4) 0.013(4)
C76 0.083(8) 0.039(4) 0.049(5) -0.003(3) -0.011(5) 0.001(4)
C77 0.106(8) 0.037(5) 0.053(5) -0.006(4) -0.025(5) 0.003(5)
C78 0.118(9) 0.081(9) 0.088(11) -0.014(8) -0.040(7) 0.028(7)
C79 0.178(16) 0.045(5) 0.075(10) -0.014(5) -0.012(10) 0.014(6)
C80 0.153(11) 0.086(8) 0.051(7) 0.007(6) -0.011(8) -0.014(8)
O33 0.092(5) 0.035(3) 0.029(5) 0.002(3) 0.012(4) -0.005(3)
O34 0.075(5) 0.036(3) 0.061(6) 0.015(4) 0.014(4) 0.010(3)
C81 0.078(5) 0.042(4) 0.051(8) 0.006(5) 0.009(6) -0.001(3)
C82 0.082(6) 0.086(8) 0.084(10) -0.005(7) 0.025(7) -0.010(4)
C83 0.097(14) 0.200(19) 0.088(11) -0.024(10) 0.033(9) -0.025(12)
C84 0.075(9) 0.143(12) 0.160(19) 0.045(14) 0.060(12) 0.024(8)
C85 0.112(11) 0.129(10) 0.145(19) -0.037(13) 0.056(14) -0.051(9)
O35 0.068(4) 0.060(4) 0.045(7) -0.005(5) 0.000(4) -0.007(3)
O36 0.092(5) 0.064(5) 0.053(8) -0.004(5) 0.011(4) -0.021(4)
C86 0.076(5) 0.068(6) 0.066(8) -0.006(5) 0.010(5) -0.018(4)
C87 0.076(5) 0.125(9) 0.128(10) -0.029(8) 0.013(7) -0.030(6)
C88 0.069(9) 0.27(2) 0.147(11) 0.007(13) -0.019(8) -0.036(12)
C89 0.095(11) 0.129(9) 0.27(2) -0.047(11) 0.044(14) -0.052(9)
C90 0.121(12) 0.159(14) 0.187(14) -0.040(13) 0.076(12) -0.026(13)

_geom_special_details            
;
 All esds (except the esd in the dihedral angle between two l.s. planes)
 are estimated using the full covariance matrix.  The cell esds are taken
 into account individually in the estimation of esds in distances, angles
 and torsion angles; correlations between esds in cell parameters are only
 used when they are defined by crystal symmetry.  An approximate (isotropic)
 treatment of cell esds is used for estimating esds involving l.s. planes.
;
loop_
_geom_bond_atom_site_label_1
_geom_bond_atom_site_label_2
_geom_bond_distance
_geom_bond_site_symmetry_2
_geom_bond_publ_flag
N1 H1 0.8800 . ?
N1 C91 1.283(11) . ?
N1 C92 1.37(5) . ?
C93 H93 0.9500 . ?
C93 C91 1.347(11) . ?
C93 N2 1.360(11) . ?
C91 H91 0.9500 . ?
C92 H92 0.9500 . ?
C92 N2 1.38(2) . ?
N2 C94 1.490(11) . ?
C94 H94A 0.9800 . ?
C94 H94B 0.9800 . ?
C94 H94C 0.9800 . ?
C103 H10D 0.9800 . ?
C103 H10E 0.9800 . ?
C103 H10F 0.9800 . ?
C103 C109 1.528(19) . ?
C109 C108 1.3900 . ?
C109 C101 1.3900 . ?
C108 H108 0.9500 . ?
C108 C99 1.3900 . ?
C99 H99 0.9500 . ?
C99 C102 1.3900 . ?
C102 H102 0.9500 . ?
C102 C100 1.3900 . ?
C100 H100 0.9500 . ?
C100 C101 1.3900 . ?
C101 H101 0.9500 . ?
N3 H3 0.8800 . ?
N3 C95 1.313(12) . ?
N3 C96 1.35(5) . ?
C97 H97 0.9500 . ?
C97 C95 1.364(13) . ?
C97 N4 1.303(12) . ?
C95 H95 0.9500 . ?
C96 H96 0.9500 . ?
C96 N4 1.39(2) . ?
N4 C98 1.476(13) . ?
C98 H98A 0.9800 . ?
C98 H98B 0.9800 . ?
C98 H98C 0.9800 . ?
C1C H1CA 0.9800 . ?
C1C H1CB 0.9800 . ?
C1C H1CC 0.9800 . ?
C1C C107 1.496(18) . ?
C107 C104 1.3900 . ?
C107 C1B 1.3900 . ?
C104 H104 0.9500 . ?
C104 C105 1.3900 . ?
C105 H105 0.9500 . ?
C105 C106 1.3900 . ?
C106 H106 0.9500 . ?
C106 C1A 1.3900 . ?
C1A H1A 0.9500 . ?
C1A C1B 1.3900 . ?
C1B H1B 0.9500 . ?
Cr1 F1 1.96(2) . ?
Cr1 F11 1.96(2) . ?
Cr1 F38 2.221(16) . ?
Cr1 O1 1.98(2) . ?
Cr1 O3 2.06(3) . ?
Cr1 O36 2.03(3) . ?
Cr2 F1 1.94(4) . ?
Cr2 F2 1.92(4) . ?
Cr2 O2 1.94(3) . ?
Cr2 O4 1.89(4) . ?
Cr2 O5 1.87(3) . ?
Cr2 O7 2.02(4) . ?
Cr3 F2 1.89(3) . ?
Cr3 F3 1.85(3) . ?
Cr3 O6 1.94(3) . ?
Cr3 O8 1.90(4) . ?
Cr3 O9 1.94(3) . ?
Cr3 O11 1.91(4) . ?
Cr4 F3 1.91(3) . ?
Cr4 F4 1.82(3) . ?
Cr4 O10 1.96(3) . ?
Cr4 O12 2.01(3) . ?
Cr4 O13 1.91(3) . ?
Cr4 O15 2.00(3) . ?
Zn6 Cr5 2.97(2) . ?
Zn6 F5 2.23(2) . ?
Zn6 F7 2.03(2) . ?
Zn6 F37 1.720(14) . ?
Zn6 O18 2.05(2) . ?
Zn6 O19 2.010(19) . ?
Zn6 O21 1.98(3) . ?
Cr7 F7 1.87(4) . ?
Cr7 F8 1.94(4) . ?
Cr7 O20 1.96(3) . ?
Cr7 O22 2.01(4) . ?
Cr7 O23 2.04(3) . ?
Cr7 O25 1.95(4) . ?
Cr8 F8 1.95(3) . ?
Cr8 F9 2.00(3) . ?
Cr8 O24 1.95(3) . ?
Cr8 O26 2.00(4) . ?
Cr8 O27 1.95(3) . ?
Cr8 O29 2.01(4) . ?
Cr9 F9 1.95(3) . ?
Cr9 F10 1.98(3) . ?
Cr9 O28 1.96(3) . ?
Cr9 O30 1.95(3) . ?
Cr9 O31 1.95(3) . ?
Cr9 O33 1.92(3) . ?
Zn10 F10 1.98(3) . ?
Zn10 F11 2.227(19) . ?
Zn10 F38 1.826(19) . ?
Zn10 O32 1.948(18) . ?
Zn10 O34 1.88(2) . ?
Zn10 O35 1.96(2) . ?
Cr5 F4 2.04(3) . ?
Cr5 F5 1.79(2) . ?
Cr5 F37 2.06(2) . ?
Cr5 O14 2.02(2) . ?
Cr5 O16 2.06(3) . ?
Cr5 O17 2.01(3) . ?
O1 C1 1.252(11) . ?
O2 C1 1.256(10) . ?
C1 C2 1.532(10) . ?
C2 C3 1.513(12) . ?
C2 C4 1.542(13) . ?
C2 C5 1.533(12) . ?
C3 H3A 0.9800 . ?
C3 H3B 0.9800 . ?
C3 H3C 0.9800 . ?
C4 H4A 0.9800 . ?
C4 H4B 0.9800 . ?
C4 H4C 0.9800 . ?
C5 H5A 0.9800 . ?
C5 H5B 0.9800 . ?
C5 H5C 0.9800 . ?
O3 C6 1.265(11) . ?
O4 C6 1.266(11) . ?
C6 C7 1.509(11) . ?
C7 C8 1.538(12) . ?
C7 C9 1.517(12) . ?
C7 C10 1.539(11) . ?
C8 H8A 0.9800 . ?
C8 H8B 0.9800 . ?
C8 H8C 0.9800 . ?
C9 H9A 0.9800 . ?
C9 H9B 0.9800 . ?
C9 H9C 0.9800 . ?
C10 H10A 0.9800 . ?
C10 H10B 0.9800 . ?
C10 H10C 0.9800 . ?
O5 C11 1.250(11) . ?
O6 C11 1.245(11) . ?
C11 C12 1.522(10) . ?
C12 C13 1.517(13) . ?
C12 C14 1.520(13) . ?
C12 C15 1.528(12) . ?
C13 H13A 0.9800 . ?
C13 H13B 0.9800 . ?
C13 H13C 0.9800 . ?
C14 H14A 0.9800 . ?
C14 H14B 0.9800 . ?
C14 H14C 0.9800 . ?
C15 H15A 0.9800 . ?
C15 H15B 0.9800 . ?
C15 H15C 0.9800 . ?
O7 C16 1.253(11) . ?
O8 C16 1.243(11) . ?
C16 C17 1.518(12) . ?
C17 C18 1.520(13) . ?
C17 C19 1.517(13) . ?
C17 C20 1.538(14) . ?
C18 H18A 0.9800 . ?
C18 H18B 0.9800 . ?
C18 H18C 0.9800 . ?
C19 H19A 0.9800 . ?
C19 H19B 0.9800 . ?
C19 H19C 0.9800 . ?
C20 H20A 0.9800 . ?
C20 H20B 0.9800 . ?
C20 H20C 0.9800 . ?
O9 C21 1.250(10) . ?
O10 C21 1.219(10) . ?
C21 C22 1.525(10) . ?
C22 C23 1.513(13) . ?
C22 C24 1.494(11) . ?
C22 C25 1.546(13) . ?
C23 H23A 0.9800 . ?
C23 H23B 0.9800 . ?
C23 H23C 0.9800 . ?
C24 H24A 0.9800 . ?
C24 H24B 0.9800 . ?
C24 H24C 0.9800 . ?
C25 H25A 0.9800 . ?
C25 H25B 0.9800 . ?
C25 H25C 0.9800 . ?
O11 C26 1.264(11) . ?
O12 C26 1.260(11) . ?
C26 C27 1.518(12) . ?
C27 C28 1.516(14) . ?
C27 C29 1.525(13) . ?
C27 C30 1.525(13) . ?
C28 H28A 0.9800 . ?
C28 H28B 0.9800 . ?
C28 H28C 0.9800 . ?
C29 H29A 0.9800 . ?
C29 H29B 0.9800 . ?
C29 H29C 0.9800 . ?
C30 H30A 0.9800 . ?
C30 H30B 0.9800 . ?
C30 H30C 0.9800 . ?
O13 C31 1.279(12) . ?
O14 C31 1.248(11) . ?
C31 C32 1.514(11) . ?
C32 C33 1.487(13) . ?
C32 C34 1.528(14) . ?
C32 C35 1.527(14) . ?
C33 H33A 0.9800 . ?
C33 H33B 0.9800 . ?
C33 H33C 0.9800 . ?
C34 H34A 0.9800 . ?
C34 H34B 0.9800 . ?
C34 H34C 0.9800 . ?
C35 H35A 0.9800 . ?
C35 H35B 0.9800 . ?
C35 H35C 0.9800 . ?
O15 C36 1.264(11) . ?
O16 C36 1.251(11) . ?
C36 C37 1.514(11) . ?
C37 C38 1.546(12) . ?
C37 C39 1.507(12) . ?
C37 C40 1.521(13) . ?
C38 H38A 0.9800 . ?
C38 H38B 0.9800 . ?
C38 H38C 0.9800 . ?
C39 H39A 0.9800 . ?
C39 H39B 0.9800 . ?
C39 H39C 0.9800 . ?
C40 H40A 0.9800 . ?
C40 H40B 0.9800 . ?
C40 H40C 0.9800 . ?
O17 C41 1.263(10) . ?
O18 C41 1.246(10) . ?
C41 C42 1.523(11) . ?
C42 C43 1.537(13) . ?
C42 C44 1.519(13) . ?
C42 C45 1.536(13) . ?
C43 H43A 0.9800 . ?
C43 H43B 0.9800 . ?
C43 H43C 0.9800 . ?
C44 H44A 0.9800 . ?
C44 H44B 0.9800 . ?
C44 H44C 0.9800 . ?
C45 H45A 0.9800 . ?
C45 H45B 0.9800 . ?
C45 H45C 0.9800 . ?
O19 C46 1.254(12) . ?
O20 C46 1.264(11) . ?
C46 C47 1.524(12) . ?
C47 C48 1.523(13) . ?
C47 C49 1.480(14) . ?
C47 C50 1.550(14) . ?
C48 H48A 0.9800 . ?
C48 H48B 0.9800 . ?
C48 H48C 0.9800 . ?
C49 H49A 0.9800 . ?
C49 H49B 0.9800 . ?
C49 H49C 0.9800 . ?
C50 H50A 0.9800 . ?
C50 H50B 0.9800 . ?
C50 H50C 0.9800 . ?
O21 C51 1.264(11) . ?
O22 C51 1.253(11) . ?
C51 C52 1.511(12) . ?
C52 C53 1.527(13) . ?
C52 C54 1.508(13) . ?
C52 C55 1.557(13) . ?
C53 H53A 0.9800 . ?
C53 H53B 0.9800 . ?
C53 H53C 0.9800 . ?
C54 H54A 0.9800 . ?
C54 H54B 0.9800 . ?
C54 H54C 0.9800 . ?
C55 H55A 0.9800 . ?
C55 H55B 0.9800 . ?
C55 H55C 0.9800 . ?
O23 C56 1.252(12) . ?
O24 C56 1.253(12) . ?
C56 C57 1.527(11) . ?
C57 C58 1.503(13) . ?
C57 C59 1.518(14) . ?
C57 C60 1.533(14) . ?
C58 H58A 0.9800 . ?
C58 H58B 0.9800 . ?
C58 H58C 0.9800 . ?
C59 H59A 0.9800 . ?
C59 H59B 0.9800 . ?
C59 H59C 0.9800 . ?
C60 H60A 0.9800 . ?
C60 H60B 0.9800 . ?
C60 H60C 0.9800 . ?
O25 C61 1.275(11) . ?
O26 C61 1.249(11) . ?
C61 C62 1.522(12) . ?
C62 C63 1.528(13) . ?
C62 C64 1.516(13) . ?
C62 C65 1.537(14) . ?
C63 H63A 0.9800 . ?
C63 H63B 0.9800 . ?
C63 H63C 0.9800 . ?
C64 H64A 0.9800 . ?
C64 H64B 0.9800 . ?
C64 H64C 0.9800 . ?
C65 H65A 0.9800 . ?
C65 H65B 0.9800 . ?
C65 H65C 0.9800 . ?
O27 C66 1.261(11) . ?
O28 C66 1.241(11) . ?
C66 C67 1.536(11) . ?
C67 C68 1.506(13) . ?
C67 C69 1.498(13) . ?
C67 C70 1.564(14) . ?
C68 H68A 0.9800 . ?
C68 H68B 0.9800 . ?
C68 H68C 0.9800 . ?
C69 H69A 0.9800 . ?
C69 H69B 0.9800 . ?
C69 H69C 0.9800 . ?
C70 H70A 0.9800 . ?
C70 H70B 0.9800 . ?
C70 H70C 0.9800 . ?
O29 C71 1.253(12) . ?
O30 C71 1.242(11) . ?
C71 C72 1.530(12) . ?
C72 C73 1.521(14) . ?
C72 C74 1.522(14) . ?
C72 C75 1.510(13) . ?
C73 H73A 0.9800 . ?
C73 H73B 0.9800 . ?
C73 H73C 0.9800 . ?
C74 H74A 0.9800 . ?
C74 H74B 0.9800 . ?
C74 H74C 0.9800 . ?
C75 H75A 0.9800 . ?
C75 H75B 0.9800 . ?
C75 H75C 0.9800 . ?
O31 C76 1.285(11) . ?
O32 C76 1.249(11) . ?
C76 C77 1.519(11) . ?
C77 C78 1.490(12) . ?
C77 C79 1.519(12) . ?
C77 C80 1.540(13) . ?
C78 H78A 0.9800 . ?
C78 H78B 0.9800 . ?
C78 H78C 0.9800 . ?
C79 H79A 0.9800 . ?
C79 H79B 0.9800 . ?
C79 H79C 0.9800 . ?
C80 H80A 0.9800 . ?
C80 H80B 0.9800 . ?
C80 H80C 0.9800 . ?
O33 C81 1.281(11) . ?
O34 C81 1.255(11) . ?
C81 C82 1.512(11) . ?
C82 C83 1.539(13) . ?
C82 C84 1.511(13) . ?
C82 C85 1.518(13) . ?
C83 H83A 0.9800 . ?
C83 H83B 0.9800 . ?
C83 H83C 0.9800 . ?
C84 H84A 0.9800 . ?
C84 H84B 0.9800 . ?
C84 H84C 0.9800 . ?
C85 H85A 0.9800 . ?
C85 H85B 0.9800 . ?
C85 H85C 0.9800 . ?
O35 C86 1.241(11) . ?
O36 C86 1.252(11) . ?
C86 C87 1.521(12) . ?
C87 C88 1.518(13) . ?
C87 C89 1.534(13) . ?
C87 C90 1.538(13) . ?
C88 H88A 0.9800 . ?
C88 H88B 0.9800 . ?
C88 H88C 0.9800 . ?
C89 H89A 0.9800 . ?
C89 H89B 0.9800 . ?
C89 H89C 0.9800 . ?
C90 H90A 0.9800 . ?
C90 H90B 0.9800 . ?
C90 H90C 0.9800 . ?
C3Q C3S 1.3900 . ?
C3Q C3X 1.3900 . ?
C3Q C3Y 1.51(2) . ?
C3S H3S 0.9500 . ?
C3S C3U 1.3900 . ?
C3U H3U 0.9500 . ?
C3U C3V 1.3900 . ?
C3V H3V 0.9500 . ?
C3V C3W 1.3900 . ?
C3W H3W 0.9500 . ?
C3W C3X 1.3900 . ?
C3X H3X 0.9500 . ?
C3Y H3YA 0.9800 . ?
C3Y H3YB 0.9800 . ?
C3Y H3YC 0.9800 . ?
N5 C110 1.144(18) . ?
C110 C111 1.448(18) . ?
C111 H11A 0.9800 . ?
C111 H11B 0.9800 . ?
C111 H11C 0.9800 . ?

loop_
_geom_angle_atom_site_label_1
_geom_angle_atom_site_label_2
_geom_angle_atom_site_label_3
_geom_angle
_geom_angle_site_symmetry_1
_geom_angle_site_symmetry_3
_geom_angle_publ_flag
C91 N1 H1 125.1 . . ?
C91 N1 C92 109.8(8) . . ?
C92 N1 H1 125.1 . . ?
C91 C93 H93 126.6 . . ?
C91 C93 N2 106.9(7) . . ?
N2 C93 H93 126.6 . . ?
N1 C91 C93 110.0(8) . . ?
N1 C91 H91 125.0 . . ?
C93 C91 H91 125.0 . . ?
N1 C92 H92 127.2 . . ?
N1 C92 N2 105.7(18) . . ?
N2 C92 H92 127.2 . . ?
C93 N2 C92 108(2) . . ?
C93 N2 C94 122.6(8) . . ?
C92 N2 C94 130(2) . . ?
N2 C94 H94A 109.5 . . ?
N2 C94 H94B 109.5 . . ?
N2 C94 H94C 109.5 . . ?
H94A C94 H94B 109.5 . . ?
H94A C94 H94C 109.5 . . ?
H94B C94 H94C 109.5 . . ?
H10D C103 H10E 109.5 . . ?
H10D C103 H10F 109.5 . . ?
H10E C103 H10F 109.5 . . ?
C109 C103 H10D 109.5 . . ?
C109 C103 H10E 109.5 . . ?
C109 C103 H10F 109.5 . . ?
C108 C109 C103 120.1(8) . . ?
C108 C109 C101 120.0 . . ?
C101 C109 C103 119.9(8) . . ?
C109 C108 H108 120.0 . . ?
C99 C108 C109 120.0 . . ?
C99 C108 H108 120.0 . . ?
C108 C99 H99 120.0 . . ?
C102 C99 C108 120.0 . . ?
C102 C99 H99 120.0 . . ?
C99 C102 H102 120.0 . . ?
C99 C102 C100 120.0 . . ?
C100 C102 H102 120.0 . . ?
C102 C100 H100 120.0 . . ?
C101 C100 C102 120.0 . . ?
C101 C100 H100 120.0 . . ?
C109 C101 H101 120.0 . . ?
C100 C101 C109 120.0 . . ?
C100 C101 H101 120.0 . . ?
C95 N3 H3 125.7 . . ?
C95 N3 C96 108.6(9) . . ?
C96 N3 H3 125.7 . . ?
C95 C97 H97 125.6 . . ?
N4 C97 H97 125.6 . . ?
N4 C97 C95 108.9(10) . . ?
N3 C95 C97 108.2(10) . . ?
N3 C95 H95 125.9 . . ?
C97 C95 H95 125.9 . . ?
N3 C96 H96 126.7 . . ?
N3 C96 N4 107(2) . . ?
N4 C96 H96 126.7 . . ?
C97 N4 C96 108(2) . . ?
C97 N4 C98 125.4(11) . . ?
C96 N4 C98 127(2) . . ?
N4 C98 H98A 109.5 . . ?
N4 C98 H98B 109.5 . . ?
N4 C98 H98C 109.5 . . ?
H98A C98 H98B 109.5 . . ?
H98A C98 H98C 109.5 . . ?
H98B C98 H98C 109.5 . . ?
H1CA C1C H1CB 109.5 . . ?
H1CA C1C H1CC 109.5 . . ?
H1CB C1C H1CC 109.5 . . ?
C107 C1C H1CA 109.5 . . ?
C107 C1C H1CB 109.5 . . ?
C107 C1C H1CC 109.5 . . ?
C104 C107 C1C 120.5(8) . . ?
C104 C107 C1B 120.0 . . ?
C1B C107 C1C 119.5(8) . . ?
C107 C104 H104 120.0 . . ?
C107 C104 C105 120.0 . . ?
C105 C104 H104 120.0 . . ?
C104 C105 H105 120.0 . . ?
C104 C105 C106 120.0 . . ?
C106 C105 H105 120.0 . . ?
C105 C106 H106 120.0 . . ?
C1A C106 C105 120.0 . . ?
C1A C106 H106 120.0 . . ?
C106 C1A H1A 120.0 . . ?
C106 C1A C1B 120.0 . . ?
C1B C1A H1A 120.0 . . ?
C107 C1B H1B 120.0 . . ?
C1A C1B C107 120.0 . . ?
C1A C1B H1B 120.0 . . ?
F1 Cr1 F38 165.1(11) . . ?
F1 Cr1 O1 98.3(11) . . ?
F1 Cr1 O3 96.8(12) . . ?
F1 Cr1 O36 92.4(11) . . ?
F11 Cr1 F1 89.4(10) . . ?
F11 Cr1 F38 76.7(8) . . ?
F11 Cr1 O1 172.2(9) . . ?
F11 Cr1 O3 91.4(11) . . ?
F11 Cr1 O36 94.6(10) . . ?
O1 Cr1 F38 95.5(7) . . ?
O1 Cr1 O3 88.4(14) . . ?
O1 Cr1 O36 84.4(14) . . ?
O3 Cr1 F38 89.2(8) . . ?
O36 Cr1 F38 83.3(8) . . ?
O36 Cr1 O3 169.1(10) . . ?
F1 Cr2 O2 94.9(16) . . ?
F1 Cr2 O7 86.5(15) . . ?
F2 Cr2 F1 88.2(17) . . ?
F2 Cr2 O2 175(2) . . ?
F2 Cr2 O7 92.2(17) . . ?
O2 Cr2 O7 84.5(14) . . ?
O4 Cr2 F1 93.7(16) . . ?
O4 Cr2 F2 98.5(19) . . ?
O4 Cr2 O2 84.8(16) . . ?
O4 Cr2 O7 169.3(19) . . ?
O5 Cr2 F1 176(2) . . ?
O5 Cr2 F2 92.6(15) . . ?
O5 Cr2 O2 84.1(14) . . ?
O5 Cr2 O4 89.7(17) . . ?
O5 Cr2 O7 90.0(17) . . ?
F2 Cr3 O6 91.2(15) . . ?
F2 Cr3 O8 89.4(18) . . ?
F2 Cr3 O9 175(2) . . ?
F2 Cr3 O11 90.7(17) . . ?
F3 Cr3 F2 91.3(17) . . ?
F3 Cr3 O6 176(2) . . ?
F3 Cr3 O8 83.9(16) . . ?
F3 Cr3 O9 92.0(14) . . ?
F3 Cr3 O11 93.7(16) . . ?
O8 Cr3 O6 92.4(15) . . ?
O8 Cr3 O9 86.7(15) . . ?
O8 Cr3 O11 177.6(19) . . ?
O9 Cr3 O6 85.2(13) . . ?
O11 Cr3 O6 90.0(16) . . ?
O11 Cr3 O9 93.4(15) . . ?
F3 Cr4 O10 86.6(13) . . ?
F3 Cr4 O12 91.6(16) . . ?
F3 Cr4 O15 86.1(13) . . ?
F4 Cr4 F3 92.6(16) . . ?
F4 Cr4 O10 176.7(19) . . ?
F4 Cr4 O12 92.2(14) . . ?
F4 Cr4 O13 94.7(14) . . ?
F4 Cr4 O15 90.5(15) . . ?
O10 Cr4 O12 91.0(13) . . ?
O10 Cr4 O15 86.2(12) . . ?
O13 Cr4 F3 172.0(19) . . ?
O13 Cr4 O10 85.9(13) . . ?
O13 Cr4 O12 91.5(13) . . ?
O13 Cr4 O15 90.5(14) . . ?
O15 Cr4 O12 176.5(16) . . ?
F5 Zn6 Cr5 36.9(6) . . ?
F7 Zn6 Cr5 120.3(9) . . ?
F7 Zn6 F5 85.6(9) . . ?
F7 Zn6 O18 79.0(9) . . ?
F37 Zn6 Cr5 42.4(6) . . ?
F37 Zn6 F5 77.0(8) . . ?
F37 Zn6 F7 162.5(11) . . ?
F37 Zn6 O18 96.7(8) . . ?
F37 Zn6 O19 99.1(8) . . ?
F37 Zn6 O21 100.7(10) . . ?
O18 Zn6 Cr5 78.3(7) . . ?
O18 Zn6 F5 81.7(8) . . ?
O19 Zn6 Cr5 136.8(9) . . ?
O19 Zn6 F5 171.4(13) . . ?
O19 Zn6 F7 97.9(10) . . ?
O19 Zn6 O18 91.2(13) . . ?
O21 Zn6 Cr5 106.2(10) . . ?
O21 Zn6 F5 89.4(10) . . ?
O21 Zn6 F7 80.4(10) . . ?
O21 Zn6 O18 158.1(8) . . ?
O21 Zn6 O19 98.9(14) . . ?
F7 Cr7 F8 85.7(17) . . ?
F7 Cr7 O20 91.8(16) . . ?
F7 Cr7 O22 89.4(16) . . ?
F7 Cr7 O23 177(2) . . ?
F7 Cr7 O25 90.4(15) . . ?
F8 Cr7 O20 175(2) . . ?
F8 Cr7 O22 82.9(17) . . ?
F8 Cr7 O23 94.0(15) . . ?
F8 Cr7 O25 86.1(17) . . ?
O20 Cr7 O22 101.5(17) . . ?
O20 Cr7 O23 88.7(14) . . ?
O22 Cr7 O23 87.9(16) . . ?
O25 Cr7 O20 89.5(15) . . ?
O25 Cr7 O22 169.0(18) . . ?
O25 Cr7 O23 92.3(17) . . ?
F8 Cr8 F9 87.3(16) . . ?
F8 Cr8 O24 90.8(14) . . ?
F8 Cr8 O26 93.4(18) . . ?
F8 Cr8 O27 176(2) . . ?
F8 Cr8 O29 87.9(16) . . ?
F9 Cr8 O26 93.4(16) . . ?
F9 Cr8 O29 87.3(14) . . ?
O24 Cr8 F9 173(2) . . ?
O24 Cr8 O26 93.5(14) . . ?
O24 Cr8 O27 86.7(13) . . ?
O24 Cr8 O29 85.8(15) . . ?
O26 Cr8 O29 178.6(19) . . ?
O27 Cr8 F9 94.9(13) . . ?
O27 Cr8 O26 89.4(14) . . ?
O27 Cr8 O29 89.3(14) . . ?
F9 Cr9 F10 84.3(14) . . ?
F9 Cr9 O28 95.2(13) . . ?
O28 Cr9 F10 178(2) . . ?
O30 Cr9 F9 89.8(15) . . ?
O30 Cr9 F10 87.5(13) . . ?
O30 Cr9 O28 91.0(13) . . ?
O31 Cr9 F9 176.1(19) . . ?
O31 Cr9 F10 94.1(13) . . ?
O31 Cr9 O28 86.2(13) . . ?
O31 Cr9 O30 86.5(12) . . ?
O33 Cr9 F9 93.5(13) . . ?
O33 Cr9 F10 92.8(14) . . ?
O33 Cr9 O28 88.8(13) . . ?
O33 Cr9 O30 176.7(18) . . ?
O33 Cr9 O31 90.2(14) . . ?
F10 Zn10 F11 85.4(8) . . ?
F38 Zn10 F10 164.3(10) . . ?
F38 Zn10 F11 79.2(8) . . ?
F38 Zn10 O32 91.7(8) . . ?
F38 Zn10 O34 92.1(11) . . ?
F38 Zn10 O35 90.9(11) . . ?
O32 Zn10 F10 103.9(9) . . ?
O32 Zn10 F11 169.5(11) . . ?
O32 Zn10 O35 92.4(9) . . ?
O34 Zn10 F10 91.0(11) . . ?
O34 Zn10 F11 90.0(11) . . ?
O34 Zn10 O32 85.0(11) . . ?
O34 Zn10 O35 176.1(11) . . ?
O35 Zn10 F10 86.7(11) . . ?
O35 Zn10 F11 93.0(10) . . ?
F4 Cr5 Zn6 138.4(9) . . ?
F4 Cr5 F37 172.7(11) . . ?
F4 Cr5 O16 88.7(12) . . ?
F5 Cr5 Zn6 48.5(8) . . ?
F5 Cr5 F4 92.3(11) . . ?
F5 Cr5 F37 80.4(10) . . ?
F5 Cr5 O14 174.7(17) . . ?
F5 Cr5 O16 88.8(14) . . ?
F5 Cr5 O17 88.0(12) . . ?
F37 Cr5 Zn6 34.3(5) . . ?
F37 Cr5 O16 92.3(12) . . ?
O14 Cr5 Zn6 129.4(9) . . ?
O14 Cr5 F4 88.2(10) . . ?
O14 Cr5 F37 98.9(9) . . ?
O14 Cr5 O16 96.5(11) . . ?
O16 Cr5 Zn6 101.7(9) . . ?
O17 Cr5 Zn6 80.2(8) . . ?
O17 Cr5 F4 85.9(12) . . ?
O17 Cr5 F37 92.6(11) . . ?
O17 Cr5 O14 86.7(10) . . ?
O17 Cr5 O16 173.6(13) . . ?
Cr2 F1 Cr1 116.4(16) . . ?
Cr3 F2 Cr2 124(2) . . ?
Cr3 F3 Cr4 124.7(17) . . ?
Cr4 F4 Cr5 125.7(16) . . ?
Cr5 F5 Zn6 94.6(11) . . ?
Cr7 F7 Zn6 120.4(16) . . ?
Cr7 F8 Cr8 121(2) . . ?
Cr9 F9 Cr8 120.0(15) . . ?
Cr9 F10 Zn10 115.3(14) . . ?
Cr1 F11 Zn10 96.2(10) . . ?
Zn6 F37 Cr5 103.2(9) . . ?
Zn10 F38 Cr1 100.5(9) . . ?
C1 O1 Cr1 131.6(14) . . ?
C1 O2 Cr2 132.5(16) . . ?
O1 C1 O2 125.4(13) . . ?
O1 C1 C2 119.9(11) . . ?
O2 C1 C2 114.7(11) . . ?
C1 C2 C4 108.1(11) . . ?
C1 C2 C5 109.3(9) . . ?
C3 C2 C1 106.9(11) . . ?
C3 C2 C4 113.0(12) . . ?
C3 C2 C5 111.5(10) . . ?
C5 C2 C4 108.0(12) . . ?
C2 C3 H3A 109.5 . . ?
C2 C3 H3B 109.5 . . ?
C2 C3 H3C 109.5 . . ?
H3A C3 H3B 109.5 . . ?
H3A C3 H3C 109.5 . . ?
H3B C3 H3C 109.5 . . ?
C2 C4 H4A 109.5 . . ?
C2 C4 H4B 109.5 . . ?
C2 C4 H4C 109.5 . . ?
H4A C4 H4B 109.5 . . ?
H4A C4 H4C 109.5 . . ?
H4B C4 H4C 109.5 . . ?
C2 C5 H5A 109.5 . . ?
C2 C5 H5B 109.5 . . ?
C2 C5 H5C 109.5 . . ?
H5A C5 H5B 109.5 . . ?
H5A C5 H5C 109.5 . . ?
H5B C5 H5C 109.5 . . ?
C6 O3 Cr1 122.2(14) . . ?
C6 O4 Cr2 139.5(18) . . ?
O3 C6 O4 124.0(15) . . ?
O3 C6 C7 117.0(13) . . ?
O4 C6 C7 116.2(12) . . ?
C6 C7 C8 109.6(11) . . ?
C6 C7 C9 113.5(12) . . ?
C6 C7 C10 107.0(11) . . ?
C8 C7 C10 108.4(10) . . ?
C9 C7 C8 108.0(12) . . ?
C9 C7 C10 110.2(12) . . ?
C7 C8 H8A 109.5 . . ?
C7 C8 H8B 109.5 . . ?
C7 C8 H8C 109.5 . . ?
H8A C8 H8B 109.5 . . ?
H8A C8 H8C 109.5 . . ?
H8B C8 H8C 109.5 . . ?
C7 C9 H9A 109.5 . . ?
C7 C9 H9B 109.5 . . ?
C7 C9 H9C 109.5 . . ?
H9A C9 H9B 109.5 . . ?
H9A C9 H9C 109.5 . . ?
H9B C9 H9C 109.5 . . ?
C7 C10 H10A 109.5 . . ?
C7 C10 H10B 109.5 . . ?
C7 C10 H10C 109.5 . . ?
H10A C10 H10B 109.5 . . ?
H10A C10 H10C 109.5 . . ?
H10B C10 H10C 109.5 . . ?
C11 O5 Cr2 137.7(17) . . ?
C11 O6 Cr3 134.7(14) . . ?
O5 C11 C12 117.3(12) . . ?
O6 C11 O5 123.0(14) . . ?
O6 C11 C12 119.5(11) . . ?
C11 C12 C15 109.0(10) . . ?
C13 C12 C11 109.3(12) . . ?
C13 C12 C14 108.1(11) . . ?
C13 C12 C15 113.7(13) . . ?
C14 C12 C11 106.7(12) . . ?
C14 C12 C15 109.8(12) . . ?
C12 C13 H13A 109.5 . . ?
C12 C13 H13B 109.5 . . ?
C12 C13 H13C 109.5 . . ?
H13A C13 H13B 109.5 . . ?
H13A C13 H13C 109.5 . . ?
H13B C13 H13C 109.5 . . ?
C12 C14 H14A 109.5 . . ?
C12 C14 H14B 109.5 . . ?
C12 C14 H14C 109.5 . . ?
H14A C14 H14B 109.5 . . ?
H14A C14 H14C 109.5 . . ?
H14B C14 H14C 109.5 . . ?
C12 C15 H15A 109.5 . . ?
C12 C15 H15B 109.5 . . ?
C12 C15 H15C 109.5 . . ?
H15A C15 H15B 109.5 . . ?
H15A C15 H15C 109.5 . . ?
H15B C15 H15C 109.5 . . ?
C16 O7 Cr2 127.0(15) . . ?
C16 O8 Cr3 139.4(16) . . ?
O7 C16 C17 120.4(12) . . ?
O8 C16 O7 127.6(14) . . ?
O8 C16 C17 111.9(12) . . ?
C16 C17 C18 108.8(12) . . ?
C16 C17 C20 108.2(12) . . ?
C18 C17 C20 107.1(13) . . ?
C19 C17 C16 108.8(13) . . ?
C19 C17 C18 114.0(13) . . ?
C19 C17 C20 109.8(13) . . ?
C17 C18 H18A 109.5 . . ?
C17 C18 H18B 109.5 . . ?
C17 C18 H18C 109.5 . . ?
H18A C18 H18B 109.5 . . ?
H18A C18 H18C 109.5 . . ?
H18B C18 H18C 109.5 . . ?
C17 C19 H19A 109.5 . . ?
C17 C19 H19B 109.5 . . ?
C17 C19 H19C 109.5 . . ?
H19A C19 H19B 109.5 . . ?
H19A C19 H19C 109.5 . . ?
H19B C19 H19C 109.5 . . ?
C17 C20 H20A 109.5 . . ?
C17 C20 H20B 109.5 . . ?
C17 C20 H20C 109.5 . . ?
H20A C20 H20B 109.5 . . ?
H20A C20 H20C 109.5 . . ?
H20B C20 H20C 109.5 . . ?
C21 O9 Cr3 134.2(14) . . ?
C21 O10 Cr4 131.6(15) . . ?
O9 C21 C22 115.8(10) . . ?
O10 C21 O9 124.1(12) . . ?
O10 C21 C22 119.1(11) . . ?
C21 C22 C25 109.5(12) . . ?
C23 C22 C21 109.5(11) . . ?
C23 C22 C25 106.0(13) . . ?
C24 C22 C21 108.6(8) . . ?
C24 C22 C23 111.2(11) . . ?
C24 C22 C25 112.0(11) . . ?
C22 C23 H23A 109.5 . . ?
C22 C23 H23B 109.5 . . ?
C22 C23 H23C 109.5 . . ?
H23A C23 H23B 109.5 . . ?
H23A C23 H23C 109.5 . . ?
H23B C23 H23C 109.5 . . ?
C22 C24 H24A 109.5 . . ?
C22 C24 H24B 109.5 . . ?
C22 C24 H24C 109.5 . . ?
H24A C24 H24B 109.5 . . ?
H24A C24 H24C 109.5 . . ?
H24B C24 H24C 109.5 . . ?
C22 C25 H25A 109.5 . . ?
C22 C25 H25B 109.5 . . ?
C22 C25 H25C 109.5 . . ?
H25A C25 H25B 109.5 . . ?
H25A C25 H25C 109.5 . . ?
H25B C25 H25C 109.5 . . ?
C26 O11 Cr3 131.1(15) . . ?
C26 O12 Cr4 131.1(16) . . ?
O11 C26 C27 115.6(13) . . ?
O12 C26 O11 122.1(15) . . ?
O12 C26 C27 117.5(13) . . ?
C26 C27 C29 110.4(13) . . ?
C26 C27 C30 110.2(13) . . ?
C28 C27 C26 109.2(12) . . ?
C28 C27 C29 104.4(14) . . ?
C28 C27 C30 109.7(14) . . ?
C29 C27 C30 112.7(14) . . ?
C27 C28 H28A 109.5 . . ?
C27 C28 H28B 109.5 . . ?
C27 C28 H28C 109.5 . . ?
H28A C28 H28B 109.5 . . ?
H28A C28 H28C 109.5 . . ?
H28B C28 H28C 109.5 . . ?
C27 C29 H29A 109.5 . . ?
C27 C29 H29B 109.5 . . ?
C27 C29 H29C 109.5 . . ?
H29A C29 H29B 109.5 . . ?
H29A C29 H29C 109.5 . . ?
H29B C29 H29C 109.5 . . ?
C27 C30 H30A 109.5 . . ?
C27 C30 H30B 109.5 . . ?
C27 C30 H30C 109.5 . . ?
H30A C30 H30B 109.5 . . ?
H30A C30 H30C 109.5 . . ?
H30B C30 H30C 109.5 . . ?
C31 O13 Cr4 135.8(15) . . ?
C31 O14 Cr5 134.0(13) . . ?
O13 C31 C32 115.9(12) . . ?
O14 C31 O13 124.1(14) . . ?
O14 C31 C32 119.2(12) . . ?
C31 C32 C34 106.6(14) . . ?
C31 C32 C35 112.0(13) . . ?
C33 C32 C31 111.4(12) . . ?
C33 C32 C34 103.6(13) . . ?
C33 C32 C35 114.8(15) . . ?
C35 C32 C34 107.6(14) . . ?
C32 C33 H33A 109.5 . . ?
C32 C33 H33B 109.5 . . ?
C32 C33 H33C 109.5 . . ?
H33A C33 H33B 109.5 . . ?
H33A C33 H33C 109.5 . . ?
H33B C33 H33C 109.5 . . ?
C32 C34 H34A 109.5 . . ?
C32 C34 H34B 109.5 . . ?
C32 C34 H34C 109.5 . . ?
H34A C34 H34B 109.5 . . ?
H34A C34 H34C 109.5 . . ?
H34B C34 H34C 109.5 . . ?
C32 C35 H35A 109.5 . . ?
C32 C35 H35B 109.5 . . ?
C32 C35 H35C 109.5 . . ?
H35A C35 H35B 109.5 . . ?
H35A C35 H35C 109.5 . . ?
H35B C35 H35C 109.5 . . ?
C36 O15 Cr4 131.6(15) . . ?
C36 O16 Cr5 129.7(15) . . ?
O15 C36 C37 115.8(12) . . ?
O16 C36 O15 125.0(15) . . ?
O16 C36 C37 118.9(13) . . ?
C36 C37 C38 106.6(13) . . ?
C36 C37 C40 111.5(12) . . ?
C39 C37 C36 112.2(12) . . ?
C39 C37 C38 107.6(11) . . ?
C39 C37 C40 110.6(13) . . ?
C40 C37 C38 108.1(12) . . ?
C37 C38 H38A 109.5 . . ?
C37 C38 H38B 109.5 . . ?
C37 C38 H38C 109.5 . . ?
H38A C38 H38B 109.5 . . ?
H38A C38 H38C 109.5 . . ?
H38B C38 H38C 109.5 . . ?
C37 C39 H39A 109.5 . . ?
C37 C39 H39B 109.5 . . ?
C37 C39 H39C 109.5 . . ?
H39A C39 H39B 109.5 . . ?
H39A C39 H39C 109.5 . . ?
H39B C39 H39C 109.5 . . ?
C37 C40 H40A 109.5 . . ?
C37 C40 H40B 109.5 . . ?
C37 C40 H40C 109.5 . . ?
H40A C40 H40B 109.5 . . ?
H40A C40 H40C 109.5 . . ?
H40B C40 H40C 109.5 . . ?
C41 O17 Cr5 127.7(13) . . ?
C41 O18 Zn6 127.9(12) . . ?
O17 C41 C42 117.0(11) . . ?
O18 C41 O17 123.8(12) . . ?
O18 C41 C42 118.7(11) . . ?
C41 C42 C43 106.0(13) . . ?
C41 C42 C45 111.1(11) . . ?
C44 C42 C41 110.5(10) . . ?
C44 C42 C43 112.8(13) . . ?
C44 C42 C45 108.7(13) . . ?
C45 C42 C43 107.8(13) . . ?
C42 C43 H43A 109.5 . . ?
C42 C43 H43B 109.5 . . ?
C42 C43 H43C 109.5 . . ?
H43A C43 H43B 109.5 . . ?
H43A C43 H43C 109.5 . . ?
H43B C43 H43C 109.5 . . ?
C42 C44 H44A 109.5 . . ?
C42 C44 H44B 109.5 . . ?
C42 C44 H44C 109.5 . . ?
H44A C44 H44B 109.5 . . ?
H44A C44 H44C 109.5 . . ?
H44B C44 H44C 109.5 . . ?
C42 C45 H45A 109.5 . . ?
C42 C45 H45B 109.5 . . ?
C42 C45 H45C 109.5 . . ?
H45A C45 H45B 109.5 . . ?
H45A C45 H45C 109.5 . . ?
H45B C45 H45C 109.5 . . ?
C46 O19 Zn6 127.2(16) . . ?
C46 O20 Cr7 133.5(17) . . ?
O19 C46 O20 126.4(15) . . ?
O19 C46 C47 117.5(14) . . ?
O20 C46 C47 115.7(13) . . ?
C46 C47 C50 110.7(14) . . ?
C48 C47 C46 111.3(14) . . ?
C48 C47 C50 105.9(15) . . ?
C49 C47 C46 109.7(13) . . ?
C49 C47 C48 113.4(16) . . ?
C49 C47 C50 105.7(14) . . ?
C47 C48 H48A 109.5 . . ?
C47 C48 H48B 109.5 . . ?
C47 C48 H48C 109.5 . . ?
H48A C48 H48B 109.5 . . ?
H48A C48 H48C 109.5 . . ?
H48B C48 H48C 109.5 . . ?
C47 C49 H49A 109.5 . . ?
C47 C49 H49B 109.5 . . ?
C47 C49 H49C 109.5 . . ?
H49A C49 H49B 109.5 . . ?
H49A C49 H49C 109.5 . . ?
H49B C49 H49C 109.5 . . ?
C47 C50 H50A 109.5 . . ?
C47 C50 H50B 109.5 . . ?
C47 C50 H50C 109.5 . . ?
H50A C50 H50B 109.5 . . ?
H50A C50 H50C 109.5 . . ?
H50B C50 H50C 109.5 . . ?
C51 O21 Zn6 131.1(19) . . ?
C51 O22 Cr7 131.9(16) . . ?
O21 C51 C52 119.0(14) . . ?
O22 C51 O21 124.8(15) . . ?
O22 C51 C52 115.6(13) . . ?
C51 C52 C53 109.5(14) . . ?
C51 C52 C55 106.9(14) . . ?
C53 C52 C55 107.5(13) . . ?
C54 C52 C51 111.6(14) . . ?
C54 C52 C53 109.4(15) . . ?
C54 C52 C55 111.8(15) . . ?
C52 C53 H53A 109.5 . . ?
C52 C53 H53B 109.5 . . ?
C52 C53 H53C 109.5 . . ?
H53A C53 H53B 109.5 . . ?
H53A C53 H53C 109.5 . . ?
H53B C53 H53C 109.5 . . ?
C52 C54 H54A 109.5 . . ?
C52 C54 H54B 109.5 . . ?
C52 C54 H54C 109.5 . . ?
H54A C54 H54B 109.5 . . ?
H54A C54 H54C 109.5 . . ?
H54B C54 H54C 109.5 . . ?
C52 C55 H55A 109.5 . . ?
C52 C55 H55B 109.5 . . ?
C52 C55 H55C 109.5 . . ?
H55A C55 H55B 109.5 . . ?
H55A C55 H55C 109.5 . . ?
H55B C55 H55C 109.5 . . ?
C56 O23 Cr7 131.1(18) . . ?
C56 O24 Cr8 127.6(16) . . ?
O23 C56 O24 126.7(15) . . ?
O23 C56 C57 118.7(14) . . ?
O24 C56 C57 114.4(13) . . ?
C56 C57 C60 108.8(14) . . ?
C58 C57 C56 110.7(12) . . ?
C58 C57 C59 110.3(14) . . ?
C58 C57 C60 110.3(15) . . ?
C59 C57 C56 109.1(14) . . ?
C59 C57 C60 107.4(14) . . ?
C57 C58 H58A 109.5 . . ?
C57 C58 H58B 109.5 . . ?
C57 C58 H58C 109.5 . . ?
H58A C58 H58B 109.5 . . ?
H58A C58 H58C 109.5 . . ?
H58B C58 H58C 109.5 . . ?
C57 C59 H59A 109.5 . . ?
C57 C59 H59B 109.5 . . ?
C57 C59 H59C 109.5 . . ?
H59A C59 H59B 109.5 . . ?
H59A C59 H59C 109.5 . . ?
H59B C59 H59C 109.5 . . ?
C57 C60 H60A 109.5 . . ?
C57 C60 H60B 109.5 . . ?
C57 C60 H60C 109.5 . . ?
H60A C60 H60B 109.5 . . ?
H60A C60 H60C 109.5 . . ?
H60B C60 H60C 109.5 . . ?
C61 O25 Cr7 132.0(15) . . ?
C61 O26 Cr8 130.1(16) . . ?
O25 C61 C62 113.4(12) . . ?
O26 C61 O25 123.6(14) . . ?
O26 C61 C62 123.0(13) . . ?
C61 C62 C63 109.6(14) . . ?
C61 C62 C65 109.2(14) . . ?
C63 C62 C65 106.1(15) . . ?
C64 C62 C61 109.8(13) . . ?
C64 C62 C63 111.5(15) . . ?
C64 C62 C65 110.6(14) . . ?
C62 C63 H63A 109.5 . . ?
C62 C63 H63B 109.5 . . ?
C62 C63 H63C 109.5 . . ?
H63A C63 H63B 109.5 . . ?
H63A C63 H63C 109.5 . . ?
H63B C63 H63C 109.5 . . ?
C62 C64 H64A 109.5 . . ?
C62 C64 H64B 109.5 . . ?
C62 C64 H64C 109.5 . . ?
H64A C64 H64B 109.5 . . ?
H64A C64 H64C 109.5 . . ?
H64B C64 H64C 109.5 . . ?
C62 C65 H65A 109.5 . . ?
C62 C65 H65B 109.5 . . ?
C62 C65 H65C 109.5 . . ?
H65A C65 H65B 109.5 . . ?
H65A C65 H65C 109.5 . . ?
H65B C65 H65C 109.5 . . ?
C66 O27 Cr8 133.9(14) . . ?
C66 O28 Cr9 130.0(15) . . ?
O27 C66 C67 116.2(11) . . ?
O28 C66 O27 125.9(13) . . ?
O28 C66 C67 115.6(12) . . ?
C66 C67 C70 108.0(12) . . ?
C68 C67 C66 109.8(13) . . ?
C68 C67 C70 106.1(13) . . ?
C69 C67 C66 108.4(12) . . ?
C69 C67 C68 114.4(15) . . ?
C69 C67 C70 110.0(14) . . ?
C67 C68 H68A 109.5 . . ?
C67 C68 H68B 109.5 . . ?
C67 C68 H68C 109.5 . . ?
H68A C68 H68B 109.5 . . ?
H68A C68 H68C 109.5 . . ?
H68B C68 H68C 109.5 . . ?
C67 C69 H69A 109.5 . . ?
C67 C69 H69B 109.5 . . ?
C67 C69 H69C 109.5 . . ?
H69A C69 H69B 109.5 . . ?
H69A C69 H69C 109.5 . . ?
H69B C69 H69C 109.5 . . ?
C67 C70 H70A 109.5 . . ?
C67 C70 H70B 109.5 . . ?
C67 C70 H70C 109.5 . . ?
H70A C70 H70B 109.5 . . ?
H70A C70 H70C 109.5 . . ?
H70B C70 H70C 109.5 . . ?
C71 O29 Cr8 124.5(14) . . ?
C71 O30 Cr9 137.6(16) . . ?
O29 C71 C72 115.0(13) . . ?
O30 C71 O29 125.8(15) . . ?
O30 C71 C72 113.3(13) . . ?
C73 C72 C71 108.3(14) . . ?
C73 C72 C74 109.5(15) . . ?
C74 C72 C71 107.1(12) . . ?
C75 C72 C71 107.1(14) . . ?
C75 C72 C73 112.8(16) . . ?
C75 C72 C74 111.8(15) . . ?
C72 C73 H73A 109.5 . . ?
C72 C73 H73B 109.5 . . ?
C72 C73 H73C 109.5 . . ?
H73A C73 H73B 109.5 . . ?
H73A C73 H73C 109.5 . . ?
H73B C73 H73C 109.5 . . ?
C72 C74 H74A 109.5 . . ?
C72 C74 H74B 109.5 . . ?
C72 C74 H74C 109.5 . . ?
H74A C74 H74B 109.5 . . ?
H74A C74 H74C 109.5 . . ?
H74B C74 H74C 109.5 . . ?
C72 C75 H75A 109.5 . . ?
C72 C75 H75B 109.5 . . ?
C72 C75 H75C 109.5 . . ?
H75A C75 H75B 109.5 . . ?
H75A C75 H75C 109.5 . . ?
H75B C75 H75C 109.5 . . ?
C76 O31 Cr9 135.5(14) . . ?
C76 O32 Zn10 128.4(12) . . ?
O31 C76 C77 114.6(11) . . ?
O32 C76 O31 125.0(13) . . ?
O32 C76 C77 120.4(11) . . ?
C76 C77 C80 107.5(11) . . ?
C78 C77 C76 108.4(12) . . ?
C78 C77 C79 113.7(12) . . ?
C78 C77 C80 109.5(11) . . ?
C79 C77 C76 110.5(11) . . ?
C79 C77 C80 107.2(12) . . ?
C77 C78 H78A 109.5 . . ?
C77 C78 H78B 109.5 . . ?
C77 C78 H78C 109.5 . . ?
H78A C78 H78B 109.5 . . ?
H78A C78 H78C 109.5 . . ?
H78B C78 H78C 109.5 . . ?
C77 C79 H79A 109.5 . . ?
C77 C79 H79B 109.5 . . ?
C77 C79 H79C 109.5 . . ?
H79A C79 H79B 109.5 . . ?
H79A C79 H79C 109.5 . . ?
H79B C79 H79C 109.5 . . ?
C77 C80 H80A 109.5 . . ?
C77 C80 H80B 109.5 . . ?
C77 C80 H80C 109.5 . . ?
H80A C80 H80B 109.5 . . ?
H80A C80 H80C 109.5 . . ?
H80B C80 H80C 109.5 . . ?
C81 O33 Cr9 134.7(13) . . ?
C81 O34 Zn10 136.2(13) . . ?
O33 C81 C82 119.0(12) . . ?
O34 C81 O33 122.0(14) . . ?
O34 C81 C82 118.2(12) . . ?
C81 C82 C83 106.5(13) . . ?
C81 C82 C85 112.8(13) . . ?
C84 C82 C81 112.3(12) . . ?
C84 C82 C83 107.0(14) . . ?
C84 C82 C85 110.6(14) . . ?
C85 C82 C83 107.3(13) . . ?
C82 C83 H83A 109.5 . . ?
C82 C83 H83B 109.5 . . ?
C82 C83 H83C 109.5 . . ?
H83A C83 H83B 109.5 . . ?
H83A C83 H83C 109.5 . . ?
H83B C83 H83C 109.5 . . ?
C82 C84 H84A 109.5 . . ?
C82 C84 H84B 109.5 . . ?
C82 C84 H84C 109.5 . . ?
H84A C84 H84B 109.5 . . ?
H84A C84 H84C 109.5 . . ?
H84B C84 H84C 109.5 . . ?
C82 C85 H85A 109.5 . . ?
C82 C85 H85B 109.5 . . ?
C82 C85 H85C 109.5 . . ?
H85A C85 H85B 109.5 . . ?
H85A C85 H85C 109.5 . . ?
H85B C85 H85C 109.5 . . ?
C86 O35 Zn10 127.9(14) . . ?
C86 O36 Cr1 129.8(15) . . ?
O35 C86 O36 127.7(14) . . ?
O35 C86 C87 117.2(13) . . ?
O36 C86 C87 114.7(13) . . ?
C86 C87 C89 109.2(12) . . ?
C86 C87 C90 107.9(13) . . ?
C88 C87 C86 108.1(11) . . ?
C88 C87 C89 116.2(15) . . ?
C88 C87 C90 108.0(14) . . ?
C89 C87 C90 107.2(13) . . ?
C87 C88 H88A 109.5 . . ?
C87 C88 H88B 109.5 . . ?
C87 C88 H88C 109.5 . . ?
H88A C88 H88B 109.5 . . ?
H88A C88 H88C 109.5 . . ?
H88B C88 H88C 109.5 . . ?
C87 C89 H89A 109.5 . . ?
C87 C89 H89B 109.5 . . ?
C87 C89 H89C 109.5 . . ?
H89A C89 H89B 109.5 . . ?
H89A C89 H89C 109.5 . . ?
H89B C89 H89C 109.5 . . ?
C87 C90 H90A 109.5 . . ?
C87 C90 H90B 109.5 . . ?
C87 C90 H90C 109.5 . . ?
H90A C90 H90B 109.5 . . ?
H90A C90 H90C 109.5 . . ?
H90B C90 H90C 109.5 . . ?
C3S C3Q C3X 120.0 . . ?
C3S C3Q C3Y 118.8(8) . . ?
C3X C3Q C3Y 121.2(8) . . ?
C3Q C3S H3S 120.0 . . ?
C3Q C3S C3U 120.0 . . ?
C3U C3S H3S 120.0 . . ?
C3S C3U H3U 120.0 . . ?
C3S C3U C3V 120.0 . . ?
C3V C3U H3U 120.0 . . ?
C3U C3V H3V 120.0 . . ?
C3W C3V C3U 120.0 . . ?
C3W C3V H3V 120.0 . . ?
C3V C3W H3W 120.0 . . ?
C3V C3W C3X 120.0 . . ?
C3X C3W H3W 120.0 . . ?
C3Q C3X H3X 120.0 . . ?
C3W C3X C3Q 120.0 . . ?
C3W C3X H3X 120.0 . . ?
C3Q C3Y H3YA 109.5 . . ?
C3Q C3Y H3YB 109.5 . . ?
C3Q C3Y H3YC 109.5 . . ?
H3YA C3Y H3YB 109.5 . . ?
H3YA C3Y H3YC 109.5 . . ?
H3YB C3Y H3YC 109.5 . . ?
N5 C110 C111 171(5) . . ?
C110 C111 H11A 109.5 . . ?
C110 C111 H11B 109.5 . . ?
C110 C111 H11C 109.5 . . ?
H11A C111 H11B 109.5 . . ?
H11A C111 H11C 109.5 . . ?
H11B C111 H11C 109.5 . . ?

loop_
_geom_torsion_atom_site_label_1
_geom_torsion_atom_site_label_2
_geom_torsion_atom_site_label_3
_geom_torsion_atom_site_label_4
_geom_torsion
_geom_torsion_site_symmetry_1
_geom_torsion_site_symmetry_2
_geom_torsion_site_symmetry_3
_geom_torsion_site_symmetry_4
_geom_torsion_publ_flag
N1 C92 N2 C93 0(2) . . . . ?
N1 C92 N2 C94 180.0(12) . . . . ?
C91 N1 C92 N2 -2(2) . . . . ?
C91 C93 N2 C92 1.6(17) . . . . ?
C91 C93 N2 C94 -178.3(11) . . . . ?
C92 N1 C91 C93 2.9(17) . . . . ?
N2 C93 C91 N1 -2.8(12) . . . . ?
C103 C109 C108 C99 177.9(13) . . . . ?
C103 C109 C101 C100 -177.9(13) . . . . ?
C109 C108 C99 C102 0.0 . . . . ?
C108 C109 C101 C100 0.0 . . . . ?
C108 C99 C102 C100 0.0 . . . . ?
C99 C102 C100 C101 0.0 . . . . ?
C102 C100 C101 C109 0.0 . . . . ?
C101 C109 C108 C99 0.0 . . . . ?
N3 C96 N4 C97 0(3) . . . . ?
N3 C96 N4 C98 -176.4(16) . . . . ?
C95 N3 C96 N4 0(3) . . . . ?
C95 C97 N4 C96 0(2) . . . . ?
C95 C97 N4 C98 176.5(14) . . . . ?
C96 N3 C95 C97 0(2) . . . . ?
N4 C97 C95 N3 0.0(16) . . . . ?
C1C C107 C104 C105 179.9(8) . . . . ?
C1C C107 C1B C1A -179.9(8) . . . . ?
C107 C104 C105 C106 0.0 . . . . ?
C104 C107 C1B C1A 0.0 . . . . ?
C104 C105 C106 C1A 0.0 . . . . ?
C105 C106 C1A C1B 0.0 . . . . ?
C106 C1A C1B C107 0.0 . . . . ?
C1B C107 C104 C105 0.0 . . . . ?
Cr1 O1 C1 O2 -13(5) . . . . ?
Cr1 O1 C1 C2 169(2) . . . . ?
Cr1 O3 C6 O4 9(3) . . . . ?
Cr1 O3 C6 C7 168.9(14) . . . . ?
Cr1 O36 C86 O35 3(3) . . . . ?
Cr1 O36 C86 C87 175.4(15) . . . . ?
Cr2 O2 C1 O1 -11(4) . . . . ?
Cr2 O2 C1 C2 167.9(19) . . . . ?
Cr2 O4 C6 O3 -40(4) . . . . ?
Cr2 O4 C6 C7 159(2) . . . . ?
Cr2 O5 C11 O6 12(5) . . . . ?
Cr2 O5 C11 C12 -174(3) . . . . ?
Cr2 O7 C16 O8 2(4) . . . . ?
Cr2 O7 C16 C17 -172.7(17) . . . . ?
Cr3 O6 C11 O5 2(4) . . . . ?
Cr3 O6 C11 C12 -171.8(19) . . . . ?
Cr3 O8 C16 O7 3(5) . . . . ?
Cr3 O8 C16 C17 178.3(19) . . . . ?
Cr3 O9 C21 O10 -7(3) . . . . ?
Cr3 O9 C21 C22 161.9(18) . . . . ?
Cr3 O11 C26 O12 12(4) . . . . ?
Cr3 O11 C26 C27 167.4(17) . . . . ?
Cr4 O10 C21 O9 -23(3) . . . . ?
Cr4 O10 C21 C22 168.9(15) . . . . ?
Cr4 O12 C26 O11 -42(4) . . . . ?
Cr4 O12 C26 C27 163.1(16) . . . . ?
Cr4 O13 C31 O14 18(4) . . . . ?
Cr4 O13 C31 C32 -172.1(18) . . . . ?
Cr4 O15 C36 O16 38(4) . . . . ?
Cr4 O15 C36 C37 -148.1(17) . . . . ?
Zn6 O18 C41 O17 20(3) . . . . ?
Zn6 O18 C41 C42 -168.0(14) . . . . ?
Zn6 O19 C46 O20 21(5) . . . . ?
Zn6 O19 C46 C47 -152(2) . . . . ?
Zn6 O21 C51 O22 32(5) . . . . ?
Zn6 O21 C51 C52 -157.2(17) . . . . ?
Cr7 O20 C46 O19 16(5) . . . . ?
Cr7 O20 C46 C47 -170.8(19) . . . . ?
Cr7 O22 C51 O21 -1(5) . . . . ?
Cr7 O22 C51 C52 -171.7(19) . . . . ?
Cr7 O23 C56 O24 -17(6) . . . . ?
Cr7 O23 C56 C57 157(2) . . . . ?
Cr7 O25 C61 O26 -16(4) . . . . ?
Cr7 O25 C61 C62 166.9(17) . . . . ?
Cr8 O24 C56 O23 -24(5) . . . . ?
Cr8 O24 C56 C57 161.9(17) . . . . ?
Cr8 O26 C61 O25 -26(4) . . . . ?
Cr8 O26 C61 C62 150.6(19) . . . . ?
Cr8 O27 C66 O28 33(3) . . . . ?
Cr8 O27 C66 C67 -165.6(18) . . . . ?
Cr8 O29 C71 O30 39(4) . . . . ?
Cr8 O29 C71 C72 -170.0(16) . . . . ?
Cr9 O28 C66 O27 -1(3) . . . . ?
Cr9 O28 C66 C67 -162.8(15) . . . . ?
Cr9 O30 C71 O29 -15(4) . . . . ?
Cr9 O30 C71 C72 -166.3(17) . . . . ?
Cr9 O31 C76 O32 15(4) . . . . ?
Cr9 O31 C76 C77 -164.4(18) . . . . ?
Cr9 O33 C81 O34 18(4) . . . . ?
Cr9 O33 C81 C82 -173.1(16) . . . . ?
Zn10 O32 C76 O31 14(4) . . . . ?
Zn10 O32 C76 C77 -166.7(16) . . . . ?
Zn10 O34 C81 O33 -3(5) . . . . ?
Zn10 O34 C81 C82 -172.5(18) . . . . ?
Zn10 O35 C86 O36 2(3) . . . . ?
Zn10 O35 C86 C87 -169.6(14) . . . . ?
Cr5 O14 C31 O13 1(4) . . . . ?
Cr5 O14 C31 C32 -169.1(16) . . . . ?
Cr5 O16 C36 O15 -35(5) . . . . ?
Cr5 O16 C36 C37 152.0(19) . . . . ?
Cr5 O17 C41 O18 -13(3) . . . . ?
Cr5 O17 C41 C42 175.2(13) . . . . ?
F1 Cr2 O4 C6 13(3) . . . . ?
F2 Cr2 O4 C6 -75(3) . . . . ?
F2 Cr2 O5 C11 6(4) . . . . ?
F2 Cr3 F3 Cr4 -141(2) . . . . ?
F2 Cr3 O8 C16 18(3) . . . . ?
F3 Cr3 F2 Cr2 -131(2) . . . . ?
F3 Cr3 O8 C16 109(3) . . . . ?
F3 Cr4 F4 Cr5 137.2(18) . . . . ?
F4 Cr5 F5 Zn6 -164.4(11) . . . . ?
F5 Zn6 F37 Cr5 15.5(11) . . . . ?
F7 Zn6 F37 Cr5 10(4) . . . . ?
F8 Cr7 F7 Zn6 -138.6(19) . . . . ?
F10 Zn10 F38 Cr1 8(6) . . . . ?
F10 Zn10 O34 C81 -32(3) . . . . ?
F11 Zn10 F38 Cr1 19.5(10) . . . . ?
F11 Zn10 O34 C81 -117(3) . . . . ?
F37 Cr5 F5 Zn6 14.3(10) . . . . ?
F38 Zn10 O34 C81 163(3) . . . . ?
O1 C1 C2 C3 91(3) . . . . ?
O1 C1 C2 C4 -31(3) . . . . ?
O1 C1 C2 C5 -148(2) . . . . ?
O2 Cr2 O4 C6 108(3) . . . . ?
O2 Cr2 O5 C11 -171(4) . . . . ?
O2 C1 C2 C3 -87.6(19) . . . . ?
O2 C1 C2 C4 150.5(19) . . . . ?
O2 C1 C2 C5 33(2) . . . . ?
O3 C6 C7 C8 143(2) . . . . ?
O3 C6 C7 C9 22(2) . . . . ?
O3 C6 C7 C10 -100(2) . . . . ?
O4 Cr2 O5 C11 104(4) . . . . ?
O4 C6 C7 C8 -55(2) . . . . ?
O4 C6 C7 C9 -176.4(19) . . . . ?
O4 C6 C7 C10 62(2) . . . . ?
O5 Cr2 O4 C6 -168(3) . . . . ?
O5 C11 C12 C13 44(3) . . . . ?
O5 C11 C12 C14 -73(3) . . . . ?
O5 C11 C12 C15 168(2) . . . . ?
O6 Cr3 F2 Cr2 45(3) . . . . ?
O6 Cr3 O8 C16 -74(3) . . . . ?
O6 C11 C12 C13 -142(2) . . . . ?
O6 C11 C12 C14 102(2) . . . . ?
O6 C11 C12 C15 -17(3) . . . . ?
O7 Cr2 O4 C6 104(10) . . . . ?
O7 Cr2 O5 C11 -86(4) . . . . ?
O7 C16 C17 C18 -20(3) . . . . ?
O7 C16 C17 C19 104(2) . . . . ?
O7 C16 C17 C20 -137(2) . . . . ?
O8 Cr3 F2 Cr2 -47(3) . . . . ?
O8 Cr3 F3 Cr4 129.7(19) . . . . ?
O8 C16 C17 C18 163.8(19) . . . . ?
O8 C16 C17 C19 -72(2) . . . . ?
O8 C16 C17 C20 48(2) . . . . ?
O9 Cr3 F3 Cr4 43(2) . . . . ?
O9 Cr3 O8 C16 -159(2) . . . . ?
O9 C21 C22 C23 139.4(15) . . . . ?
O9 C21 C22 C24 -99.0(15) . . . . ?
O9 C21 C22 C25 23.6(18) . . . . ?
O10 C21 C22 C23 -51.4(18) . . . . ?
O10 C21 C22 C24 70.2(16) . . . . ?
O10 C21 C22 C25 -167.2(16) . . . . ?
O11 Cr3 F2 Cr2 135(2) . . . . ?
O11 Cr3 F3 Cr4 -50(2) . . . . ?
O11 C26 C27 C28 -176(2) . . . . ?
O11 C26 C27 C29 69(2) . . . . ?
O11 C26 C27 C30 -56(2) . . . . ?
O12 Cr4 F4 Cr5 -131.2(18) . . . . ?
O12 C26 C27 C28 -20(3) . . . . ?
O12 C26 C27 C29 -135(2) . . . . ?
O12 C26 C27 C30 100(2) . . . . ?
O13 Cr4 F4 Cr5 -39(2) . . . . ?
O13 C31 C32 C33 47(3) . . . . ?
O13 C31 C32 C34 -65(2) . . . . ?
O13 C31 C32 C35 177(2) . . . . ?
O14 C31 C32 C33 -142(2) . . . . ?
O14 C31 C32 C34 105(2) . . . . ?
O14 C31 C32 C35 -12(3) . . . . ?
O15 Cr4 F4 Cr5 51(2) . . . . ?
O15 C36 C37 C38 96(2) . . . . ?
O15 C36 C37 C39 -22(3) . . . . ?
O15 C36 C37 C40 -146(2) . . . . ?
O16 Cr5 F5 Zn6 106.9(10) . . . . ?
O16 C36 C37 C38 -90(3) . . . . ?
O16 C36 C37 C39 152(3) . . . . ?
O16 C36 C37 C40 28(3) . . . . ?
O17 Cr5 F5 Zn6 -78.6(10) . . . . ?
O17 C41 C42 C43 -89.3(19) . . . . ?
O17 C41 C42 C44 148.2(17) . . . . ?
O17 C41 C42 C45 28(2) . . . . ?
O18 Zn6 F37 Cr5 -64.4(12) . . . . ?
O18 C41 C42 C43 98.2(19) . . . . ?
O18 C41 C42 C44 -24(2) . . . . ?
O18 C41 C42 C45 -145.0(18) . . . . ?
O19 Zn6 F37 Cr5 -156.7(14) . . . . ?
O19 C46 C47 C48 -12(3) . . . . ?
O19 C46 C47 C49 -138(3) . . . . ?
O19 C46 C47 C50 106(3) . . . . ?
O20 Cr7 F7 Zn6 46(2) . . . . ?
O20 C46 C47 C48 174(2) . . . . ?
O20 C46 C47 C49 48(3) . . . . ?
O20 C46 C47 C50 -68(3) . . . . ?
O21 Zn6 F37 Cr5 102.3(12) . . . . ?
O21 C51 C52 C53 -122(3) . . . . ?
O21 C51 C52 C54 -1(3) . . . . ?
O21 C51 C52 C55 122(3) . . . . ?
O22 Cr7 F7 Zn6 -56(2) . . . . ?
O22 C51 C52 C53 49(3) . . . . ?
O22 C51 C52 C54 170(3) . . . . ?
O22 C51 C52 C55 -67(3) . . . . ?
O23 C56 C57 C58 -3(4) . . . . ?
O23 C56 C57 C59 -124(3) . . . . ?
O23 C56 C57 C60 119(3) . . . . ?
O24 C56 C57 C58 172(2) . . . . ?
O24 C56 C57 C59 50(3) . . . . ?
O24 C56 C57 C60 -67(3) . . . . ?
O25 Cr7 F7 Zn6 135.4(16) . . . . ?
O25 C61 C62 C63 -52(3) . . . . ?
O25 C61 C62 C64 -175(2) . . . . ?
O25 C61 C62 C65 64(2) . . . . ?
O26 C61 C62 C63 131(3) . . . . ?
O26 C61 C62 C64 8(3) . . . . ?
O26 C61 C62 C65 -113(3) . . . . ?
O27 C66 C67 C68 48(2) . . . . ?
O27 C66 C67 C69 173.8(18) . . . . ?
O27 C66 C67 C70 -67.1(19) . . . . ?
O28 C66 C67 C68 -148.0(18) . . . . ?
O28 C66 C67 C69 -22(2) . . . . ?
O28 C66 C67 C70 96.7(18) . . . . ?
O29 C71 C72 C73 -91(2) . . . . ?
O29 C71 C72 C74 27(3) . . . . ?
O29 C71 C72 C75 147(2) . . . . ?
O30 C71 C72 C73 64(2) . . . . ?
O30 C71 C72 C74 -178(2) . . . . ?
O30 C71 C72 C75 -58(2) . . . . ?
O31 C76 C77 C78 -52(2) . . . . ?
O31 C76 C77 C79 -177.0(19) . . . . ?
O31 C76 C77 C80 66(2) . . . . ?
O32 Zn10 F38 Cr1 -165.8(10) . . . . ?
O32 Zn10 O34 C81 72(3) . . . . ?
O32 C76 C77 C78 129(2) . . . . ?
O32 C76 C77 C79 4(3) . . . . ?
O32 C76 C77 C80 -113(2) . . . . ?
O33 C81 C82 C83 -80(3) . . . . ?
O33 C81 C82 C84 163(2) . . . . ?
O33 C81 C82 C85 38(3) . . . . ?
O34 Zn10 F38 Cr1 109.1(10) . . . . ?
O34 C81 C82 C83 90(3) . . . . ?
O34 C81 C82 C84 -27(3) . . . . ?
O34 C81 C82 C85 -153(3) . . . . ?
O35 Zn10 F38 Cr1 -73.3(9) . . . . ?
O35 C86 C87 C88 26(2) . . . . ?
O35 C86 C87 C89 153.6(19) . . . . ?
O35 C86 C87 C90 -90(2) . . . . ?
O36 C86 C87 C88 -146.7(19) . . . . ?
O36 C86 C87 C89 -19(2) . . . . ?
O36 C86 C87 C90 97(2) . . . . ?
C3Q C3S C3U C3V 0.0 . . . . ?
C3S C3Q C3X C3W 0.0 . . . . ?
C3S C3U C3V C3W 0.0 . . . . ?
C3U C3V C3W C3X 0.0 . . . . ?
C3V C3W C3X C3Q 0.0 . . . . ?
C3X C3Q C3S C3U 0.0 . . . . ?
C3Y C3Q C3S C3U 179.7(19) . . . . ?
C3Y C3Q C3X C3W -179.7(19) . . . . ?

_shelx_res_file                  
;
TITL s5316l_a.res in C2/c
    s5316l.res
    created by SHELXL-2019/3 at 09:55:26 on 04-May-2023
REM Old TITL s5316l in C2/c
REM SHELXT solution in C2/c
REM R1 0.334, Rweak 0.060, Alpha 0.062, Orientation as input
REM Formula found by SHELXT: C81 N34 O48 I10
CELL 1.54184 25.420225 22.009025 29.475359 90 99.1552 90
ZERR 4 0.00176 0.00077 0.001216 0 0.0051 0
LATT 7
SYMM -X,+Y,0.5-Z
SFAC C H Cr F N O Zn
UNIT 484 812 32 48 20 144 8
DFIX 1.54 C3Y C3Q
DFIX 1.54 C109 C103
DFIX 1.54 C107 C1C
SADI C3S C3Y C3Y C3X
SADI C101 C103 C103 C108
SADI C1B C1C C1C C104
FLAT C3Q C3S C3U C3V C3W C3X C3Y
FLAT C99 C100 C101 C102 C103 C108 C109
FLAT C1A C1B C1C C104 C105 C106 C107
SIMU 0.02 0.04 2
RIGU 0.002 0.002
EADP Cr8 Cr3
EADP Zn6 Cr1
EADP Cr5 Zn10
EADP Cr4 Cr9
EADP Cr2 Cr7
DFIX 1.446 C111 C110
DFIX 1.139 N5 C110
DANG 2.579 N5 C111

L.S. 200
PLAN  34
SIZE 0.204 0.226 0.313
TEMP -123.15(10)
CONF
BIND Cr9 O33
BIND O25 Cr7
BIND O26 Cr8
BOND $H
LIST 4
MORE -1
fmap 2
acta
OMIT 3 1 0
OMIT 10 6 14
REM <olex2.extras>
REM <HklSrc "%.\\s5316l.hkl">
REM </olex2.extras>

WGHT    0.129600   25.508600
FVAR       1.27311
PART 1
N1    5    0.686476    0.678377    0.496410    10.50000    0.07955    0.03893 =
         0.05387   -0.01276    0.00973   -0.00443
AFIX  43
H1    2    0.685496    0.641101    0.485509    10.50000   -1.20000
AFIX   0
C93   1    0.703546    0.754456    0.542413    10.50000    0.06623    0.03863 =
         0.03191   -0.01010   -0.00553   -0.01425
AFIX  43
H93   2    0.716954    0.777351    0.569076    10.50000   -1.20000
AFIX   0
C91   1    0.712536    0.695165    0.535267    10.50000    0.08406    0.04360 =
         0.04777    0.00458    0.00800    0.00115
AFIX  43
H91   2    0.734890    0.669550    0.555961    10.50000   -1.20000
AFIX   0
C92   1    0.660485    0.727040    0.474505    10.50000    0.08847    0.05624 =
         0.04560   -0.00399   -0.00393   -0.00394
AFIX  43
H92   2    0.639169    0.727481    0.444947    10.50000   -1.20000
AFIX   0
N2    5    0.671591    0.775271    0.504139    10.50000    0.08454    0.04712 =
         0.05123    0.00398    0.00366    0.00559
C94   1    0.654091    0.839857    0.498713    10.50000    0.10958    0.04469 =
         0.07798   -0.00119   -0.00780    0.00395
AFIX  33
H94A  2    0.631432    0.845187    0.468819    10.50000   -1.50000
H94B  2    0.633927    0.850611    0.523263    10.50000   -1.50000
H94C  2    0.685408    0.866241    0.500489    10.50000   -1.50000
AFIX   0

C103  1    0.430617    0.739243    0.436788    10.50000    0.31808    0.34767 =
         0.24508    0.02875    0.04816    0.06761
AFIX  33
H10D  2    0.427920    0.694822    0.436449    10.50000   -1.50000
H10E  2    0.394839    0.756944    0.430220    10.50000   -1.50000
H10F  2    0.451524    0.752436    0.413360    10.50000   -1.50000
AFIX  66
C109  1    0.458017    0.760339    0.484094    10.50000    0.25136    0.31685 =
         0.21843    0.03336    0.09041    0.08444
C108  1    0.466394    0.821912    0.492934    10.50000    0.24602    0.31599 =
         0.22619    0.04044    0.08357    0.08266
AFIX  43
H108  2    0.456173    0.850847    0.469255    10.50000   -1.20000
AFIX  65
C99   1    0.489726    0.841150    0.536421    10.50000    0.23540    0.31622 =
         0.23267    0.04134    0.07536    0.07213
AFIX  43
H99   2    0.495452    0.883233    0.542462    10.50000   -1.20000
AFIX  65
C102  1    0.504682    0.798814    0.571068    10.50000    0.24019    0.32052 =
         0.23580    0.04527    0.06710    0.06574
AFIX  43
H102  2    0.520628    0.811962    0.600789    10.50000   -1.20000
AFIX  65
C100  1    0.496305    0.737240    0.562228    10.50000    0.25050    0.31880 =
         0.23434    0.04442    0.08005    0.06993
AFIX  43
H100  2    0.506526    0.708305    0.585908    10.50000   -1.20000
AFIX  65
C101  1    0.472973    0.718002    0.518742    10.50000    0.25462    0.31718 =
         0.22860    0.04232    0.08978    0.07642
AFIX  43
H101  2    0.467248    0.675919    0.512700    10.50000   -1.20000
AFIX   0

SAME 0.02 0.04 N1 > C94
PART 2
N3    5    0.676775    0.775673    0.450097    10.50000    0.09641    0.07167 =
         0.05812   -0.00661    0.00679   -0.00379
AFIX  43
H3    2    0.671805    0.779389    0.419992    10.50000   -1.20000
AFIX   0
C97   1    0.699321    0.794091    0.522895    10.50000    0.07509    0.06856 =
         0.05325   -0.01002   -0.00031   -0.00265
AFIX  43
H97   2    0.713073    0.814474    0.550667    10.50000   -1.20000
AFIX   0
C95   1    0.698745    0.816512    0.479677    10.50000    0.11777    0.05973 =
         0.06532    0.00245    0.00236   -0.01187
AFIX  43
H95   2    0.711957    0.855024    0.472253    10.50000   -1.20000
AFIX   0
C96   1    0.663062    0.726942    0.473634    10.50000    0.09476    0.05989 =
         0.07318   -0.00994    0.01386   -0.00526
AFIX  43
H96   2    0.646477    0.690735    0.460942    10.50000   -1.20000
AFIX   0
N4    5    0.677923    0.740136    0.519864    10.50000    0.10464    0.06935 =
         0.07342    0.00358    0.02512   -0.00326
C98   1    0.673784    0.699522    0.559008    10.50000    0.13614    0.09404 =
         0.07909    0.01651    0.00983   -0.01900
AFIX  33
H98A  2    0.656102    0.661670    0.547641    10.50000   -1.50000
H98B  2    0.709548    0.690396    0.575394    10.50000   -1.50000
H98C  2    0.652955    0.719541    0.579972    10.50000   -1.50000
AFIX   0

C1C   1    0.512164    0.670368    0.556077    10.50000    0.28078    0.31052 =
         0.26713    0.04956    0.07391    0.08443
AFIX  33
H1CA  2    0.545513    0.688147    0.571740    10.50000   -1.50000
H1CB  2    0.488927    0.661017    0.578681    10.50000   -1.50000
H1CC  2    0.519951    0.632953    0.540383    10.50000   -1.50000
AFIX  66
C107  1    0.484847    0.714601    0.521628    10.50000    0.25363    0.31809 =
         0.22601    0.04484    0.09810    0.08047
C104  1    0.436469    0.699849    0.494846    10.50000    0.25735    0.31639 =
         0.21059    0.03062    0.10397    0.07726
AFIX  43
H104  2    0.420556    0.661426    0.498330    10.50000   -1.20000
AFIX  65
C105  1    0.411372    0.741314    0.462966    10.50000    0.25749    0.31164 =
         0.19971    0.01795    0.10989    0.08792
AFIX  43
H105  2    0.378307    0.731232    0.444661    10.50000   -1.20000
AFIX  65
C106  1    0.434655    0.797532    0.457868    10.50000    0.26183    0.31435 =
         0.21360    0.03151    0.08894    0.08425
AFIX  43
H106  2    0.417503    0.825872    0.436079    10.50000   -1.20000
AFIX  65
C1A   1    0.483034    0.812285    0.484650    10.50000    0.24790    0.31984 =
         0.22866    0.04441    0.09347    0.08191
AFIX  43
H1A   2    0.498946    0.850708    0.481166    10.50000   -1.20000
AFIX  65
C1B   1    0.508130    0.770820    0.516530    10.50000    0.24595    0.31999 =
         0.23149    0.04384    0.08898    0.07754
AFIX  43
H1B   2    0.541195    0.780903    0.534835    10.50000   -1.20000
AFIX   0

PART -1
CR1   3    0.715068    0.583861    0.398981    10.50000    0.08651    0.02878 =
         0.02588   -0.00026    0.00603   -0.00248
CR2   3    0.739539    0.500104    0.493437    10.50000    0.12221    0.03005 =
         0.03589    0.00187    0.00951   -0.00183
CR3   3    0.780258    0.526701    0.606379    10.50000    0.11541    0.02748 =
         0.03591    0.00387    0.00523   -0.00169
CR4   3    0.789904    0.648143    0.674400    10.50000    0.10076    0.02931 =
         0.03465    0.00239    0.00553    0.00127
ZN6   7    0.783840    0.920916    0.609107    10.50000    0.08651    0.02878 =
         0.02588   -0.00026    0.00603   -0.00248
CR7   3    0.766431    0.998648    0.508413    10.50000    0.12221    0.03005 =
         0.03589    0.00187    0.00951   -0.00183
CR8   3    0.715993    0.972758    0.396976    10.50000    0.11541    0.02748 =
         0.03591    0.00387    0.00523   -0.00169
CR9   3    0.703770    0.850003    0.324673    10.50000    0.10076    0.02931 =
         0.03465    0.00239    0.00553    0.00127
ZN10  7    0.701704    0.699056    0.336409    10.50000    0.07472    0.03160 =
         0.03438    0.00604    0.00129   -0.00060
CR5   3    0.796554    0.802086    0.657184    10.50000    0.07472    0.03160 =
         0.03438    0.00604    0.00129   -0.00060
F1    4    0.712732    0.575691    0.464860    10.50000    0.11347    0.03441 =
         0.02543    0.00273    0.01546   -0.00172
F2    4    0.776610    0.547111    0.543648    10.50000    0.09696    0.02792 =
         0.03328    0.00863    0.00708   -0.00098
F3    4    0.760823    0.604637    0.620233    10.50000    0.08990    0.03192 =
         0.03437    0.00888    0.00350   -0.00933
F4    4    0.807353    0.713100    0.641709    10.50000    0.08500    0.03141 =
         0.03368   -0.00017    0.00347   -0.00213
F5    4    0.773982    0.821050    0.598317    10.50000    0.08114    0.02888 =
         0.03735   -0.00191   -0.00437    0.00070
F7    4    0.782939    0.925487    0.540074    10.50000    0.08334    0.03244 =
         0.04411   -0.00026    0.01304    0.00602
F8    4    0.725159    0.948948    0.461366    10.50000    0.09750    0.03239 =
         0.03853    0.00120    0.01586    0.00150
F9    4    0.734850    0.887327    0.382976    10.50000    0.06665    0.01948 =
         0.03612    0.00924    0.01288    0.00074
F10   4    0.691406    0.779741    0.363315    10.50000    0.07503    0.01893 =
         0.03229    0.01049    0.01284   -0.00035
F11   4    0.731665    0.670339    0.408323    10.50000    0.07126    0.03065 =
         0.02318    0.00345   -0.00669    0.00057
F37   4    0.784165    0.893766    0.663872    10.50000    0.09022    0.03784 =
         0.02570   -0.00170    0.00318    0.00194
F38   4    0.713941    0.618375    0.328041    10.50000    0.10181    0.03013 =
         0.02884    0.00169    0.00478    0.00525
O1    6    0.697815    0.498663    0.380520    10.50000    0.12612    0.03515 =
         0.03670    0.00107   -0.00207   -0.01602
O2    6    0.699935    0.448466    0.446432    10.50000    0.15076    0.03309 =
         0.03863   -0.00120   -0.00383   -0.01126
C1    1    0.689710    0.452715    0.403453    10.50000    0.12277    0.02684 =
         0.03883   -0.00033    0.00269   -0.01026
C2    1    0.666831    0.394915    0.378880    10.50000    0.14973    0.03554 =
         0.04106   -0.00692    0.01781   -0.02393
C3    1    0.713738    0.356710    0.370311    10.50000    0.18883    0.03664 =
         0.11040   -0.02500    0.05612   -0.01509
AFIX  33
H3A   2    0.700750    0.319114    0.354561    10.50000   -1.50000
H3B   2    0.734973    0.379489    0.351106    10.50000   -1.50000
H3C   2    0.735877    0.346778    0.399713    10.50000   -1.50000
AFIX   0
C4    1    0.630333    0.413828    0.334212    10.50000    0.20741    0.07293 =
         0.06193   -0.01000   -0.02595   -0.05035
AFIX  33
H4A   2    0.600758    0.438375    0.341790    10.50000   -1.50000
H4B   2    0.650849    0.437715    0.315069    10.50000   -1.50000
H4C   2    0.616201    0.377413    0.317396    10.50000   -1.50000
AFIX   0
C5    1    0.632633    0.361488    0.409324    10.50000    0.16117    0.05615 =
         0.07444   -0.01701    0.03349   -0.04534
AFIX  33
H5A   2    0.602672    0.387377    0.414211    10.50000   -1.50000
H5B   2    0.619009    0.323715    0.394212    10.50000   -1.50000
H5C   2    0.654358    0.352004    0.439010    10.50000   -1.50000
AFIX   0
SAME 0.02 0.04 O1 > C5
O3    6    0.794607    0.562805    0.402176    10.50000    0.09556    0.04121 =
         0.03345    0.00386    0.00449    0.01044
O4    6    0.795099    0.493825    0.457876    10.50000    0.12654    0.03988 =
         0.03582    0.00199    0.00872    0.01213
C6    1    0.818353    0.526157    0.431566    10.50000    0.11039    0.03715 =
         0.03297   -0.00170    0.00017    0.01223
C7    1    0.873225    0.505510    0.424930    10.50000    0.10716    0.06210 =
         0.05196   -0.00569   -0.00204    0.01885
C8    1    0.909075    0.499749    0.471944    10.50000    0.12380    0.07810 =
         0.06926   -0.00497   -0.02429    0.01076
AFIX  33
H8A   2    0.944684    0.486339    0.467559    10.50000   -1.50000
H8B   2    0.911688    0.539279    0.487443    10.50000   -1.50000
H8C   2    0.893699    0.469957    0.490791    10.50000   -1.50000
AFIX   0
C9    1    0.900243    0.548277    0.395452    10.50000    0.11878    0.09253 =
         0.08054    0.01082    0.01273    0.01154
AFIX  33
H9A   2    0.935540    0.532352    0.392493    10.50000   -1.50000
H9B   2    0.878600    0.551625    0.364921    10.50000   -1.50000
H9C   2    0.904039    0.588475    0.409904    10.50000   -1.50000
AFIX   0
C10   1    0.866918    0.442103    0.402745    10.50000    0.10185    0.07154 =
         0.06759   -0.02130   -0.00786    0.02720
AFIX  33
H10A  2    0.901867    0.427058    0.397858    10.50000   -1.50000
H10B  2    0.851701    0.414183    0.423083    10.50000   -1.50000
H10C  2    0.843169    0.444684    0.373164    10.50000   -1.50000
AFIX   0
SAME 0.02 0.04 O1 > C5
O5    6    0.761282    0.426249    0.522126    10.50000    0.16148    0.03397 =
         0.03318    0.00277    0.00823    0.00097
O6    6    0.795947    0.442819    0.593998    10.50000    0.18543    0.02790 =
         0.03764    0.00547    0.00077    0.00037
C11   1    0.785766    0.408767    0.560018    10.50000    0.14159    0.02849 =
         0.03736    0.00560    0.00636   -0.00360
C12   1    0.798862    0.341415    0.565187    10.50000    0.13705    0.02801 =
         0.06932   -0.00036   -0.01152   -0.00117
C13   1    0.819197    0.319110    0.522475    10.50000    0.14470    0.07407 =
         0.10604   -0.01348    0.00546    0.04081
AFIX  33
H13A  2    0.852793    0.339621    0.519831    10.50000   -1.50000
H13B  2    0.825132    0.275140    0.524698    10.50000   -1.50000
H13C  2    0.792804    0.328155    0.495299    10.50000   -1.50000
AFIX   0
C14   1    0.746853    0.308767    0.568220    10.50000    0.15142    0.03386 =
         0.11817    0.02449    0.00060   -0.00897
AFIX  33
H14A  2    0.732966    0.322524    0.595642    10.50000   -1.50000
H14B  2    0.720864    0.317870    0.540788    10.50000   -1.50000
H14C  2    0.753193    0.264855    0.570187    10.50000   -1.50000
AFIX   0
C15   1    0.838123    0.331627    0.609508    10.50000    0.17699    0.04470 =
         0.10669    0.00716   -0.04890    0.01430
AFIX  33
H15A  2    0.822579    0.346967    0.635643    10.50000   -1.50000
H15B  2    0.845681    0.288144    0.613679    10.50000   -1.50000
H15C  2    0.871292    0.353491    0.607631    10.50000   -1.50000
AFIX   0
SAME 0.02 0.04 O1 > C5
O7    6    0.672402    0.497867    0.521764    10.50000    0.11959    0.04138 =
         0.04690   -0.00424    0.00981   -0.03583
O8    6    0.705607    0.512393    0.595998    10.50000    0.13398    0.06077 =
         0.04517   -0.00780    0.02072   -0.04150
C16   1    0.668919    0.503076    0.563524    10.50000    0.12484    0.04567 =
         0.05242   -0.00882    0.01996   -0.03435
C17   1    0.615992    0.492961    0.580001    10.50000    0.12683    0.10869 =
         0.08788    0.01478    0.02650   -0.04507
C18   1    0.571341    0.500157    0.539447    10.50000    0.12526    0.14709 =
         0.11658    0.03169    0.02327    0.00445
AFIX  33
H18A  2    0.573064    0.540811    0.526200    10.50000   -1.50000
H18B  2    0.575268    0.469485    0.516117    10.50000   -1.50000
H18C  2    0.536902    0.494815    0.549878    10.50000   -1.50000
AFIX   0
C19   1    0.617108    0.431368    0.603239    10.50000    0.10314    0.13214 =
         0.14815    0.05640    0.00896   -0.04890
AFIX  33
H19A  2    0.583088    0.424347    0.614028    10.50000   -1.50000
H19B  2    0.622821    0.399585    0.581251    10.50000   -1.50000
H19C  2    0.646136    0.430383    0.629449    10.50000   -1.50000
AFIX   0
C20   1    0.608811    0.543303    0.614666    10.50000    0.11206    0.16515 =
         0.12781   -0.00252    0.03891    0.02507
AFIX  33
H20A  2    0.608120    0.582960    0.599464    10.50000   -1.50000
H20B  2    0.575212    0.536997    0.626331    10.50000   -1.50000
H20C  2    0.638524    0.542036    0.640296    10.50000   -1.50000
AFIX   0
SAME 0.02 0.04 O1 > C5
O9    6    0.779578    0.499371    0.668681    10.50000    0.15848    0.03606 =
         0.03604    0.00659    0.00989   -0.02215
O10   6    0.766808    0.579646    0.708953    10.50000    0.12411    0.03785 =
         0.04231    0.00969    0.01585   -0.00472
C21   1    0.771922    0.524949    0.704943    10.50000    0.10257    0.03632 =
         0.03170    0.01170    0.00113   -0.01140
C22   1    0.758406    0.483039    0.742659    10.50000    0.08655    0.03835 =
         0.03795    0.01574    0.00150   -0.00753
C23   1    0.787195    0.504441    0.788796    10.50000    0.12753    0.08992 =
         0.03916    0.02556   -0.02161   -0.01368
AFIX  33
H23A  2    0.825726    0.503739    0.788708    10.50000   -1.50000
H23B  2    0.775988    0.545963    0.794546    10.50000   -1.50000
H23C  2    0.778516    0.477479    0.813013    10.50000   -1.50000
AFIX   0
C24   1    0.699401    0.483408    0.741309    10.50000    0.08958    0.07147 =
         0.06173    0.03547    0.00950   -0.01038
AFIX  33
H24A  2    0.681819    0.469382    0.711118    10.50000   -1.50000
H24B  2    0.690106    0.456301    0.765195    10.50000   -1.50000
H24C  2    0.687578    0.524784    0.746729    10.50000   -1.50000
AFIX   0
C25   1    0.779825    0.418504    0.735706    10.50000    0.15640    0.04807 =
         0.10692    0.03287    0.05578    0.01589
AFIX  33
H25A  2    0.818532    0.420203    0.736816    10.50000   -1.50000
H25B  2    0.771426    0.391692    0.760116    10.50000   -1.50000
H25C  2    0.763089    0.402720    0.705778    10.50000   -1.50000
AFIX   0
SAME 0.02 0.04 O1 > C5
O11   6    0.854803    0.544480    0.617507    10.50000    0.10241    0.06378 =
         0.05495   -0.00685   -0.00101    0.00935
O12   6    0.861643    0.609729    0.675059    10.50000    0.10671    0.03693 =
         0.04844    0.00924   -0.00413   -0.00121
C26   1    0.881277    0.582397    0.644122    10.50000    0.09405    0.05761 =
         0.05512    0.00742   -0.00443    0.00927
C27   1    0.941323    0.574294    0.651219    10.50000    0.09194    0.12235 =
         0.10030    0.01725   -0.01119    0.02018
C28   1    0.966917    0.620473    0.686075    10.50000    0.08866    0.18098 =
         0.18686   -0.03688   -0.02613    0.00911
AFIX  33
H28A  2    1.005707    0.615419    0.690776    10.50000   -1.50000
H28B  2    0.957708    0.661569    0.674695    10.50000   -1.50000
H28C  2    0.953878    0.614278    0.715282    10.50000   -1.50000
AFIX   0
C29   1    0.963087    0.589893    0.607343    10.50000    0.10191    0.20657 =
         0.15245    0.04040    0.02981    0.01634
AFIX  33
H29A  2    0.948249    0.561745    0.582855    10.50000   -1.50000
H29B  2    0.952988    0.631586    0.598063    10.50000   -1.50000
H29C  2    1.002013    0.586376    0.612906    10.50000   -1.50000
AFIX   0
C30   1    0.956186    0.510251    0.668394    10.50000    0.11329    0.14045 =
         0.20662    0.05108   -0.02542    0.03816
AFIX  33
H30A  2    0.939569    0.480559    0.645773    10.50000   -1.50000
H30B  2    0.994994    0.505487    0.672728    10.50000   -1.50000
H30C  2    0.943549    0.503546    0.697717    10.50000   -1.50000
AFIX   0
SAME 0.02 0.04 O1 > C5
O13   6    0.812535    0.684885    0.732838    10.50000    0.13012    0.04730 =
         0.03917    0.00239   -0.00122   -0.00446
O14   6    0.828834    0.783232    0.722823    10.50000    0.08792    0.04033 =
         0.03555    0.00121    0.00668    0.00887
C31   1    0.831692    0.736455    0.747046    10.50000    0.10999    0.04542 =
         0.03362    0.00140   -0.00134    0.00449
C32   1    0.850730    0.741607    0.798234    10.50000    0.14344    0.07968 =
         0.03568   -0.00496   -0.01001    0.01793
C33   1    0.884575    0.688919    0.815832    10.50000    0.20268    0.12198 =
         0.06645   -0.00824   -0.05080    0.05794
AFIX  33
H33A  2    0.896254    0.693544    0.848972    10.50000   -1.50000
H33B  2    0.863972    0.651318    0.809927    10.50000   -1.50000
H33C  2    0.915799    0.687175    0.800193    10.50000   -1.50000
AFIX   0
C34   1    0.801492    0.734667    0.821535    10.50000    0.17457    0.24385 =
         0.05465   -0.00244    0.02132    0.02220
AFIX  33
H34A  2    0.776534    0.767874    0.811862    10.50000   -1.50000
H34B  2    0.784196    0.695689    0.812721    10.50000   -1.50000
H34C  2    0.812169    0.735988    0.854966    10.50000   -1.50000
AFIX   0
C35   1    0.875122    0.803746    0.811532    10.50000    0.22422    0.11111 =
         0.08272   -0.03721   -0.05529   -0.00711
AFIX  33
H35A  2    0.850338    0.835702    0.798604    10.50000   -1.50000
H35B  2    0.882000    0.807439    0.845087    10.50000   -1.50000
H35C  2    0.908685    0.807982    0.799439    10.50000   -1.50000
AFIX   0
SAME 0.02 0.04 O1 > C5
O15   6    0.716595    0.681244    0.673200    10.50000    0.10197    0.04575 =
         0.03952    0.00044    0.01595   -0.01159
O16   6    0.718937    0.781722    0.663789    10.50000    0.06493    0.05331 =
         0.08005    0.02414    0.00878    0.00035
C36   1    0.700062    0.734537    0.678531    10.50000    0.09034    0.04786 =
         0.04675    0.00135    0.01701   -0.00850
C37   1    0.650212    0.739366    0.700369    10.50000    0.09354    0.06179 =
         0.05952   -0.00795    0.02441   -0.01773
C38   1    0.668917    0.750445    0.752232    10.50000    0.10517    0.11288 =
         0.05600   -0.01403    0.02920   -0.00865
AFIX  33
H38A  2    0.689938    0.787928    0.756432    10.50000   -1.50000
H38B  2    0.637793    0.754258    0.767838    10.50000   -1.50000
H38C  2    0.690872    0.716170    0.765294    10.50000   -1.50000
AFIX   0
C39   1    0.618150    0.681465    0.695550    10.50000    0.12316    0.08341 =
         0.10270   -0.02555    0.05394   -0.04127
AFIX  33
H39A  2    0.586350    0.686560    0.710103    10.50000   -1.50000
H39B  2    0.607389    0.672063    0.662893    10.50000   -1.50000
H39C  2    0.639864    0.648121    0.710520    10.50000   -1.50000
AFIX   0
C40   1    0.615937    0.793015    0.681330    10.50000    0.10995    0.10298 =
         0.09272    0.01854    0.04137    0.01181
AFIX  33
H40A  2    0.637413    0.830199    0.684750    10.50000   -1.50000
H40B  2    0.602376    0.786128    0.648717    10.50000   -1.50000
H40C  2    0.585934    0.797292    0.698253    10.50000   -1.50000
AFIX   0
SAME 0.02 0.04 O1 > C5
O17   6    0.871413    0.814670    0.645346    10.50000    0.06639    0.04234 =
         0.03788    0.00823    0.00022   -0.00098
O18   6    0.861382    0.899866    0.604949    10.50000    0.08700    0.04612 =
         0.03525    0.00761    0.00388   -0.01093
C41   1    0.889719    0.859790    0.626459    10.50000    0.07660    0.05387 =
         0.05452    0.01326    0.00038   -0.01243
C42   1    0.949361    0.860179    0.625120    10.50000    0.07348    0.10036 =
         0.12251    0.02498    0.00071   -0.02224
C43   1    0.975361    0.891532    0.669689    10.50000    0.10490    0.18199 =
         0.16355   -0.00628   -0.04376   -0.02761
AFIX  33
H43A  2    0.966694    0.868972    0.696198    10.50000   -1.50000
H43B  2    1.014104    0.892441    0.670904    10.50000   -1.50000
H43C  2    0.961862    0.933175    0.670383    10.50000   -1.50000
AFIX   0
C44   1    0.960934    0.892493    0.582237    10.50000    0.08291    0.17765 =
         0.16960    0.07167    0.03273   -0.01341
AFIX  33
H44A  2    0.999417    0.892361    0.581878    10.50000   -1.50000
H44B  2    0.942653    0.871444    0.554906    10.50000   -1.50000
H44C  2    0.948196    0.934517    0.582266    10.50000   -1.50000
AFIX   0
C45   1    0.971491    0.795225    0.625391    10.50000    0.07954    0.12081 =
         0.20333    0.04063    0.03945    0.00643
AFIX  33
H45A  2    0.964259    0.773896    0.652927    10.50000   -1.50000
H45B  2    0.954299    0.773579    0.597933    10.50000   -1.50000
H45C  2    1.010038    0.796752    0.625485    10.50000   -1.50000
AFIX   0
SAME 0.02 0.04 O1 > C5
O19   6    0.803441    1.007903    0.624246    10.50000    0.13631    0.03572 =
         0.05510   -0.00384    0.00491   -0.00377
O20   6    0.813737    1.044749    0.555083    10.50000    0.14030    0.04077 =
         0.05732    0.00079    0.00554   -0.00486
C46   1    0.819947    1.046387    0.598482    10.50000    0.15145    0.04827 =
         0.05799   -0.00105    0.00499   -0.01470
C47   1    0.855993    1.096817    0.621135    10.50000    0.17457    0.06542 =
         0.09219   -0.01218   -0.00229   -0.03378
C48   1    0.856407    1.098416    0.672839    10.50000    0.28663    0.12098 =
         0.09344   -0.04122    0.00197   -0.07474
AFIX  33
H48A  2    0.866901    1.058499    0.685992    10.50000   -1.50000
H48B  2    0.881875    1.129157    0.686741    10.50000   -1.50000
H48C  2    0.820710    1.108621    0.679058    10.50000   -1.50000
AFIX   0
C49   1    0.840539    1.155372    0.598156    10.50000    0.28712    0.06360 =
         0.17421    0.00041   -0.06020   -0.03762
AFIX  33
H49A  2    0.841029    1.151423    0.565109    10.50000   -1.50000
H49B  2    0.804594    1.166469    0.603228    10.50000   -1.50000
H49C  2    0.865760    1.187005    0.610911    10.50000   -1.50000
AFIX   0
C50   1    0.914560    1.085739    0.614646    10.50000    0.17500    0.15703 =
         0.23997   -0.06255    0.02430   -0.05165
AFIX  33
H50A  2    0.927108    1.047278    0.629273    10.50000   -1.50000
H50B  2    0.916667    1.083854    0.581766    10.50000   -1.50000
H50C  2    0.936931    1.119081    0.628799    10.50000   -1.50000
AFIX   0
SAME 0.02 0.04 O1 > C5
O21   6    0.706319    0.931571    0.588419    10.50000    0.09724    0.05248 =
         0.03048    0.00432    0.01208    0.01453
O22   6    0.697241    1.002041    0.533350    10.50000    0.12127    0.06159 =
         0.02224    0.00380    0.00769    0.03814
C51   1    0.680584    0.972895    0.564717    10.50000    0.11838    0.07650 =
         0.04640    0.01519    0.01351    0.03127
C52   1    0.622688    0.982729    0.568752    10.50000    0.11574    0.11957 =
         0.09251    0.02687    0.01918    0.04056
C53   1    0.588495    0.975783    0.521509    10.50000    0.14360    0.18933 =
         0.11814    0.03454   -0.01932    0.03377
AFIX  33
H53A  2    0.600569    1.004621    0.500012    10.50000   -1.50000
H53B  2    0.591831    0.934258    0.510307    10.50000   -1.50000
H53C  2    0.551147    0.984015    0.523896    10.50000   -1.50000
AFIX   0
C54   1    0.604065    0.938331    0.601792    10.50000    0.09760    0.15978 =
         0.14150    0.07178    0.02633    0.05079
AFIX  33
H54A  2    0.566469    0.945941    0.603595    10.50000   -1.50000
H54B  2    0.608203    0.896772    0.590956    10.50000   -1.50000
H54C  2    0.625422    0.943428    0.632296    10.50000   -1.50000
AFIX   0
C55   1    0.617391    1.049719    0.584373    10.50000    0.14294    0.12963 =
         0.19276   -0.00295    0.06133    0.04063
AFIX  33
H55A  2    0.629831    1.077153    0.562129    10.50000   -1.50000
H55B  2    0.579984    1.058517    0.586160    10.50000   -1.50000
H55C  2    0.639025    1.055657    0.614664    10.50000   -1.50000
AFIX   0
SAME 0.02 0.04 O1 > C5
O23   6    0.745159    1.078325    0.475271    10.50000    0.16560    0.02562 =
         0.06418    0.00710    0.01104    0.00068
O24   6    0.689136    1.052042    0.411810    10.50000    0.12209    0.03516 =
         0.05801    0.00722    0.02418    0.01366
C56   1    0.711088    1.089615    0.440724    10.50000    0.15746    0.03859 =
         0.06740    0.00115    0.01405    0.01331
C57   1    0.689176    1.154144    0.434111    10.50000    0.20689    0.04100 =
         0.09793   -0.00220    0.00943    0.03266
C58   1    0.712183    1.193950    0.473765    10.50000    0.27509    0.06764 =
         0.19141   -0.05922   -0.03684    0.04905
AFIX  33
H58A  2    0.751085    1.194811    0.476283    10.50000   -1.50000
H58B  2    0.698094    1.235256    0.468633    10.50000   -1.50000
H58C  2    0.702375    1.177742    0.502239    10.50000   -1.50000
AFIX   0
C59   1    0.628886    1.152164    0.429582    10.50000    0.20675    0.09010 =
         0.19555   -0.01031    0.01017    0.05559
AFIX  33
H59A  2    0.614435    1.126081    0.403625    10.50000   -1.50000
H59B  2    0.618787    1.135809    0.457900    10.50000   -1.50000
H59C  2    0.614506    1.193324    0.424295    10.50000   -1.50000
AFIX   0
C60   1    0.702878    1.179611    0.388996    10.50000    0.37408    0.06477 =
         0.18422    0.05230    0.10547    0.04409
AFIX  33
H60A  2    0.687652    1.153250    0.363456    10.50000   -1.50000
H60B  2    0.688064    1.220612    0.383952    10.50000   -1.50000
H60C  2    0.741674    1.181247    0.390746    10.50000   -1.50000
AFIX   0
SAME 0.02 0.04 O1 > C5
O25   6    0.825734    0.986581    0.474584    10.50000    0.10423    0.03991 =
         0.05107   -0.00455    0.00105   -0.02131
O26   6    0.791287    1.002138    0.401339    10.50000    0.11195    0.02394 =
         0.04924    0.01140    0.01140   -0.01295
C61   1    0.830161    0.995327    0.432612    10.50000    0.10795    0.05909 =
         0.05737    0.00717    0.00874   -0.01785
C62   1    0.887523    0.993176    0.423759    10.50000    0.11090    0.13571 =
         0.11445   -0.02528    0.02844   -0.04307
C63   1    0.921750    1.036272    0.456810    10.50000    0.16099    0.30162 =
         0.21479   -0.11208    0.04024   -0.12390
AFIX  33
H63A  2    0.919604    1.024604    0.488550    10.50000   -1.50000
H63B  2    0.958863    1.033882    0.451717    10.50000   -1.50000
H63C  2    0.908731    1.077963    0.451355    10.50000   -1.50000
AFIX   0
C64   1    0.889525    1.009382    0.374078    10.50000    0.19034    0.18666 =
         0.14369    0.00249    0.08334   -0.05119
AFIX  33
H64A  2    0.926516    1.007933    0.368557    10.50000   -1.50000
H64B  2    0.868072    0.980269    0.353836    10.50000   -1.50000
H64C  2    0.875281    1.050420    0.367723    10.50000   -1.50000
AFIX   0
C65   1    0.910152    0.929170    0.434811    10.50000    0.16861    0.21012 =
         0.20756    0.02454    0.07439    0.05703
AFIX  33
H65A  2    0.908551    0.919461    0.467011    10.50000   -1.50000
H65B  2    0.889065    0.899482    0.414839    10.50000   -1.50000
H65C  2    0.947269    0.927753    0.429631    10.50000   -1.50000
AFIX   0
SAME 0.02 0.04 O1 > C5
O27   6    0.702260    0.998578    0.332825    10.50000    0.10466    0.02981 =
         0.05156    0.00960    0.01227    0.00004
O28   6    0.714392    0.921096    0.286939    10.50000    0.12673    0.03643 =
         0.03686    0.00926    0.01271    0.00183
C66   1    0.712493    0.976083    0.295876    10.50000    0.15112    0.03747 =
         0.05038    0.00868    0.02363    0.00015
C67   1    0.706537    1.018946    0.254243    10.50000    0.19520    0.06199 =
         0.06434    0.02679    0.01959    0.00770
C68   1    0.734502    1.078125    0.267674    10.50000    0.25047    0.07010 =
         0.08620    0.02826    0.06093   -0.02370
AFIX  33
H68A  2    0.719607    1.096439    0.293155    10.50000   -1.50000
H68B  2    0.772643    1.070584    0.277281    10.50000   -1.50000
H68C  2    0.729450    1.105854    0.241325    10.50000   -1.50000
AFIX   0
C69   1    0.726030    0.986572    0.215392    10.50000    0.23528    0.07239 =
         0.05957    0.03244    0.04194   -0.01028
AFIX  33
H69A  2    0.706009    0.948705    0.208724    10.50000   -1.50000
H69B  2    0.720819    1.012553    0.188043    10.50000   -1.50000
H69C  2    0.764012    0.977283    0.223999    10.50000   -1.50000
AFIX   0
C70   1    0.646092    1.034830    0.240671    10.50000    0.20327    0.16161 =
         0.12099    0.06712    0.00949    0.03358
AFIX  33
H70A  2    0.633656    1.055978    0.266240    10.50000   -1.50000
H70B  2    0.641174    1.061126    0.213494    10.50000   -1.50000
H70C  2    0.625581    0.997336    0.233776    10.50000   -1.50000
AFIX   0
SAME 0.02 0.04 O1 > C5
O29   6    0.640054    0.944789    0.391309    10.50000    0.08325    0.04364 =
         0.05196    0.01264    0.01040    0.00966
O30   6    0.633633    0.879664    0.333134    10.50000    0.09035    0.02706 =
         0.04634    0.01642   -0.01250    0.00438
C71   1    0.615046    0.918461    0.356795    10.50000    0.09192    0.06147 =
         0.06756    0.00380   -0.00432    0.01927
C72   1    0.555211    0.911220    0.356876    10.50000    0.08760    0.15694 =
         0.11680   -0.00241   -0.00169    0.00358
C73   1    0.545942    0.850751    0.379314    10.50000    0.16069    0.19088 =
         0.22483    0.02716    0.04474   -0.04467
AFIX  33
H73A  2    0.564299    0.850765    0.411178    10.50000   -1.50000
H73B  2    0.507657    0.844798    0.378867    10.50000   -1.50000
H73C  2    0.559897    0.817730    0.362353    10.50000   -1.50000
AFIX   0
C74   1    0.538183    0.962864    0.385684    10.50000    0.11331    0.22163 =
         0.18364   -0.02582    0.01482    0.06584
AFIX  33
H74A  2    0.556515    0.959002    0.417414    10.50000   -1.50000
H74B  2    0.547493    1.001848    0.372988    10.50000   -1.50000
H74C  2    0.499579    0.960990    0.385196    10.50000   -1.50000
AFIX   0
C75   1    0.528124    0.914882    0.307510    10.50000    0.10636    0.27923 =
         0.14413   -0.00924   -0.03269    0.06586
AFIX  33
H75A  2    0.535336    0.954574    0.294739    10.50000   -1.50000
H75B  2    0.541847    0.882691    0.289616    10.50000   -1.50000
H75C  2    0.489606    0.909760    0.306130    10.50000   -1.50000
AFIX   0
SAME 0.02 0.04 O1 > C5
O31   6    0.668102    0.812979    0.267949    10.50000    0.10756    0.03670 =
         0.03717    0.00050   -0.01794    0.00233
O32   6    0.683956    0.712447    0.270417    10.50000    0.09465    0.04223 =
         0.04046    0.00332    0.01577    0.01317
C76   1    0.667207    0.759874    0.249717    10.50000    0.08334    0.03937 =
         0.04935   -0.00269   -0.01082    0.00060
C77   1    0.644362    0.757990    0.198890    10.50000    0.10584    0.03736 =
         0.05334   -0.00636   -0.02516    0.00290
C78   1    0.591508    0.788802    0.192046    10.50000    0.11840    0.08125 =
         0.08847   -0.01447   -0.04013    0.02808
AFIX  33
H78A  2    0.595626    0.830321    0.204102    10.50000   -1.50000
H78B  2    0.577130    0.790075    0.159175    10.50000   -1.50000
H78C  2    0.567000    0.766278    0.208359    10.50000   -1.50000
AFIX   0
C79   1    0.642346    0.693043    0.181281    10.50000    0.17782    0.04469 =
         0.07532   -0.01448   -0.01219    0.01425
AFIX  33
H79A  2    0.678240    0.675528    0.186824    10.50000   -1.50000
H79B  2    0.618683    0.668948    0.197420    10.50000   -1.50000
H79C  2    0.628813    0.692745    0.148237    10.50000   -1.50000
AFIX   0
C80   1    0.682803    0.793247    0.173100    10.50000    0.15277    0.08580 =
         0.05117    0.00690   -0.01069   -0.01404
AFIX  33
H80A  2    0.717573    0.772982    0.177601    10.50000   -1.50000
H80B  2    0.668360    0.794380    0.140240    10.50000   -1.50000
H80C  2    0.686941    0.834818    0.185048    10.50000   -1.50000
AFIX   0
SAME 0.02 0.04 O1 > C5
O33   6    0.770960    0.818603    0.313104    10.50000    0.09198    0.03499 =
         0.02925    0.00215    0.01154   -0.00533
O34   6    0.771500    0.719998    0.328586    10.50000    0.07512    0.03552 =
         0.06067    0.01469    0.01381    0.00975
C81   1    0.795300    0.767737    0.320414    10.50000    0.07831    0.04245 =
         0.05119    0.00597    0.00939   -0.00123
C82   1    0.851849    0.762421    0.310941    10.50000    0.08194    0.08640 =
         0.08383   -0.00467    0.02485   -0.01032
C83   1    0.848056    0.753557    0.258718    10.50000    0.09687    0.20043 =
         0.08828   -0.02411    0.03261   -0.02471
AFIX  33
H83A  2    0.829856    0.788511    0.242653    10.50000   -1.50000
H83B  2    0.883979    0.750078    0.250875    10.50000   -1.50000
H83C  2    0.827917    0.716438    0.249380    10.50000   -1.50000
AFIX   0
C84   1    0.880138    0.707365    0.333713    10.50000    0.07479    0.14345 =
         0.16048    0.04547    0.05979    0.02408
AFIX  33
H84A  2    0.916512    0.705754    0.326670    10.50000   -1.50000
H84B  2    0.881395    0.710111    0.367053    10.50000   -1.50000
H84C  2    0.860857    0.670515    0.322189    10.50000   -1.50000
AFIX   0
C85   1    0.884377    0.819491    0.323663    10.50000    0.11227    0.12923 =
         0.14538   -0.03749    0.05610   -0.05072
AFIX  33
H85A  2    0.865450    0.854684    0.308611    10.50000   -1.50000
H85B  2    0.889570    0.825092    0.357062    10.50000   -1.50000
H85C  2    0.919115    0.815547    0.313533    10.50000   -1.50000
AFIX   0
SAME 0.02 0.04 O1 > C5
O35   6    0.627246    0.682230    0.342247    10.50000    0.06761    0.05984 =
         0.04518   -0.00463   -0.00006   -0.00711
O36   6    0.635277    0.596806    0.383940    10.50000    0.09195    0.06442 =
         0.05251   -0.00446    0.01055   -0.02066
C86   1    0.609483    0.638789    0.362001    10.50000    0.07630    0.06780 =
         0.06648   -0.00647    0.00970   -0.01758
C87   1    0.549312    0.630442    0.354485    10.50000    0.07574    0.12536 =
         0.12820   -0.02888    0.01318   -0.02993
C88   1    0.526722    0.658119    0.308298    10.50000    0.06911    0.27319 =
         0.14676    0.00669   -0.01949   -0.03631
AFIX  33
H88A  2    0.487909    0.653247    0.302729    10.50000   -1.50000
H88B  2    0.535645    0.701442    0.308396    10.50000   -1.50000
H88C  2    0.542034    0.637531    0.283957    10.50000   -1.50000
AFIX   0
C89   1    0.536370    0.563228    0.361001    10.50000    0.09491    0.12892 =
         0.27424   -0.04710    0.04373   -0.05203
AFIX  33
H89A  2    0.552761    0.550043    0.391776    10.50000   -1.50000
H89B  2    0.497658    0.557935    0.357533    10.50000   -1.50000
H89C  2    0.550424    0.538769    0.337855    10.50000   -1.50000
AFIX   0
C90   1    0.527195    0.666400    0.392014    10.50000    0.12066    0.15850 =
         0.18656   -0.04024    0.07649   -0.02614
AFIX  33
H90A  2    0.541271    0.649306    0.422210    10.50000   -1.50000
H90B  2    0.538002    0.709051    0.390940    10.50000   -1.50000
H90C  2    0.488214    0.663763    0.386812    10.50000   -1.50000
AFIX  66

C3Q   1    0.488511    0.759480    0.730610    10.50000    0.21289
C3S   1    0.512657    0.732874    0.771427    10.50000    0.20038
AFIX  43
H3S   2    0.514140    0.689880    0.774196    10.50000   -1.20000
AFIX  65
C3U   1    0.534634    0.769174    0.808192    10.50000    0.18111
AFIX  43
H3U   2    0.551137    0.750989    0.836089    10.50000   -1.20000
AFIX  65
C3V   1    0.532465    0.832081    0.804141    10.50000    0.23504
AFIX  43
H3V   2    0.547486    0.856890    0.829269    10.50000   -1.20000
AFIX  65
C3W   1    0.508320    0.858688    0.763325    10.50000    0.27575
AFIX  43
H3W   2    0.506837    0.901682    0.760557    10.50000   -1.20000
AFIX  65
C3X   1    0.486343    0.822388    0.726559    10.50000    0.22444
AFIX  43
H3X   2    0.469840    0.840573    0.698663    10.50000   -1.20000
AFIX   0
C3Y   1    0.465221    0.718861    0.691206    10.50000    0.36816
AFIX  33
H3YA  2    0.449698    0.743904    0.664971    10.50000   -1.50000
H3YB  2    0.493385    0.693169    0.682328    10.50000   -1.50000
H3YC  2    0.437463    0.693146    0.700746    10.50000   -1.50000
AFIX   0

PART 0
N5    5    0.547404    0.532659    0.727430    10.50000    0.24634
C110  1    0.574267    0.493408    0.742286    10.50000    0.21844
C111  1    0.614196    0.447777    0.757588    10.50000    0.25433
AFIX 133
H11A  2    0.625426    0.428228    0.730828    10.50000   -1.50000
H11B  2    0.599160    0.417177    0.776005    10.50000   -1.50000
H11C  2    0.645028    0.467044    0.776287    10.50000   -1.50000
AFIX   0
HKLF 4


REM  s5316l_a.res in C2/c
REM wR2 = 0.2178, GooF = S = 1.061, Restrained GooF = 1.015 for all data
REM R1 = 0.0662 for 10623 Fo > 4sig(Fo) and 0.0848 for all 14630 data
REM 1541 parameters refined using 5288 restraints

END

WGHT      0.1299     25.3029

REM Highest difference peak  0.663,  deepest hole -0.819,  1-sigma level  0.075
Q1    1   0.8231  0.9139  0.6184  11.00000  0.05    0.66
Q2    1   0.8098  0.9966  0.5192  11.00000  0.05    0.65
Q3    1   0.7393  0.5274  0.6014  11.00000  0.05    0.65
Q4    1   0.7503  0.6421  0.6731  11.00000  0.05    0.61
Q5    1   0.5000  0.6787  0.7500  10.50000  0.05    0.55
Q6    1   0.7472  0.7061  0.3420  11.00000  0.05    0.42
Q7    1   0.6828  0.7171  0.1776  11.00000  0.05    0.41
Q8    1   0.8200  0.5531  0.6070  11.00000  0.05    0.41
Q9    1   0.6665  0.7022  0.3169  11.00000  0.05    0.40
Q10   1   0.4909  0.7935  0.7323  11.00000  0.05    0.39
Q11   1   0.9119  0.7653  0.8022  11.00000  0.05    0.38
Q12   1   0.4812  0.7854  0.7200  11.00000  0.05    0.38
Q13   1   0.4796  0.9192  0.7809  11.00000  0.05    0.37
Q14   1   0.6792  0.5808  0.4535  11.00000  0.05    0.36
Q15   1   0.5164  0.5607  0.6771  11.00000  0.05    0.36
Q16   1   0.7387  0.5089  0.6671  11.00000  0.05    0.35
Q17   1   0.8287  0.5228  0.6265  11.00000  0.05    0.35
Q18   1   0.8024  0.9027  0.5552  11.00000  0.05    0.31
Q19   1   0.7166  0.7336  0.2798  11.00000  0.05    0.30
Q20   1   0.9258  0.4244  0.7082  11.00000  0.05    0.30
Q21   1   0.9229  0.9760  0.4232  11.00000  0.05    0.30
Q22   1   0.8554  0.6788  0.8270  11.00000  0.05    0.30
Q23   1   0.7626  0.9542  0.4738  11.00000  0.05    0.30
Q24   1   0.8621  0.9838  0.4916  11.00000  0.05    0.29
Q25   1   0.8236  1.1258  0.6492  11.00000  0.05    0.29
Q26   1   0.8969  0.7773  0.3663  11.00000  0.05    0.29
Q27   1   0.8274  0.6097  0.6750  11.00000  0.05    0.29
Q28   1   0.8404  0.3215  0.5428  11.00000  0.05    0.29
Q29   1   0.8361  0.6154  0.6690  11.00000  0.05    0.28
Q30   1   0.7937  0.4278  0.5327  11.00000  0.05    0.28
Q31   1   0.6745  0.3634  0.3638  11.00000  0.05    0.28
Q32   1   0.7200  0.9450  0.3521  11.00000  0.05    0.28
Q33   1   0.8026  0.8240  0.6137  11.00000  0.05    0.27
Q34   1   0.7099  0.4628  0.7340  11.00000  0.05    0.27
;
_shelx_res_checksum              74891
_olex2_submission_special_instructions 'No special instructions were received'
_oxdiff_exptl_absorpt_empirical_details 
;
Empirical correction (ABSPACK) includes:
- Absorption correction using spherical harmonics
- Frame scaling
;
_oxdiff_exptl_absorpt_empirical_full_max 3.980
_oxdiff_exptl_absorpt_empirical_full_min 0.528
_vrf_PLAT029_s5316l              
;
PROBLEM: _diffrn_measured_fraction_theta_full value Low .      0.939 Why?  
RESPONSE: The crystal slipped during the data collection. Luckily it was 
possible to integrate all data available, but the slip resulted in part of 
the unique data to not be recorded. Unfortunately, it was not possible to
recollect an additional data-set as the issue was only discovered long after 
the data collection was made.
;
_vrf_PLAT220_s5316l              
;
PROBLEM: NonSolvent   Resd 1  C   Ueq(max)/Ueq(min) Range        6.5 Ratio 
RESPONSE: Despite the assertions of PLATON, this measure has included the 
disordered solvent molecules (as can be seen from the moiety formula in this 
report; the solvent molecules have not been counted as seperate in the moiety 
formula calculation). Refinement of the model with the solvent molecules
removed suppresses this alert.
;
_vrf_PLAT911_s5316l              
;
PROBLEM: Missing FCF Refl Between Thmin & STh/L=    0.600        904 Report
RESPONSE: The crystal slipped during the data collection. Luckily it was 
possible to integrate all data available, but the slip resulted in part of 
the unique data to not be recorded. Unfortunately, it was not possible to
recollect an additional data-set as the issue was only discovered long after 
the data collection was made.
;
####################################################################### 
# 
# This file contains crystal structure data downloaded from the 
# Cambridge Structural Database (CSD) hosted by the Cambridge 
# Crystallographic Data Centre (CCDC).
# 
# Full information about CCDC data access policies and citation 
# guidelines are available at http://www.ccdc.cam.ac.uk/access/V1 
# 
# Audit and citation data items may have been added by the CCDC. 
# Please retain this information to preserve the provenance of 
# this file and to allow appropriate attribution of the data. 
# 
#######################################################################

data_s5268l
_database_code_depnum_ccdc_archive 'CCDC 2214200'
loop_
_audit_author_name
_audit_author_address
'George Whitehead'
;University of Manchester
United Kingdom
;
_audit_update_record             
;
2023-05-04 deposited with the CCDC.	2023-05-11 downloaded from the CCDC.
;
_audit_creation_date             2023-05-04
_audit_creation_method           
;
Olex2 1.5
(compiled 2023.03.06 svn.rbb2c1857 for OlexSys, GUI svn.r6748)
;
_shelx_SHELXL_version_number     2019/3
_chemical_name_common            ?
_chemical_name_systematic        ?
_chemical_formula_moiety         
'C80 H144 Cr6 F8 O32 Zn2, 2(C3 H5 N2), 0.5(C7 H8)'
_chemical_formula_sum            'C89.50 H158 Cr6 F8 N4 O32 Zn2'
_chemical_formula_weight         2396.93
_chemical_melting_point          ?
_chemical_oxdiff_formula         Cr8F8O32C100H100
loop_
_atom_type_symbol
_atom_type_description
_atom_type_scat_dispersion_real
_atom_type_scat_dispersion_imag
_atom_type_scat_source
C C 0.0033 0.0016 'International Tables Vol C Tables 4.2.6.8 and 6.1.1.4'
H H 0.0000 0.0000 'International Tables Vol C Tables 4.2.6.8 and 6.1.1.4'
Cr Cr 0.3209 0.6236 'International Tables Vol C Tables 4.2.6.8 and 6.1.1.4'
F F 0.0171 0.0103 'International Tables Vol C Tables 4.2.6.8 and 6.1.1.4'
N N 0.0061 0.0033 'International Tables Vol C Tables 4.2.6.8 and 6.1.1.4'
O O 0.0106 0.0060 'International Tables Vol C Tables 4.2.6.8 and 6.1.1.4'
Zn Zn 0.2839 1.4301 'International Tables Vol C Tables 4.2.6.8 and 6.1.1.4'

_shelx_space_group_comment       
;
The symmetry employed for this shelxl refinement is uniquely defined
by the following loop, which should always be used as a source of
symmetry information in preference to the above space-group names.
They are only intended as comments.
;
_space_group_crystal_system      monoclinic
_space_group_IT_number           14
_space_group_name_H-M_alt        'P 1 21/c 1'
_space_group_name_Hall           '-P 2ybc'
loop_
_space_group_symop_operation_xyz
'x, y, z'
'-x, y+1/2, -z+1/2'
'-x, -y, -z'
'x, -y-1/2, z-1/2'

_cell_length_a                   25.1079(6)
_cell_length_b                   16.8130(3)
_cell_length_c                   31.3860(8)
_cell_angle_alpha                90
_cell_angle_beta                 111.085(3)
_cell_angle_gamma                90
_cell_volume                     12362.2(5)
_cell_formula_units_Z            4
_cell_measurement_reflns_used    17988
_cell_measurement_temperature    150.0(2)
_cell_measurement_theta_max      26.8630
_cell_measurement_theta_min      1.5050
_shelx_estimated_absorpt_T_max   0.910
_shelx_estimated_absorpt_T_min   0.861
_exptl_absorpt_coefficient_mu    0.966
_exptl_absorpt_correction_T_max  1.00000
_exptl_absorpt_correction_T_min  0.78418
_exptl_absorpt_correction_type   multi-scan
_exptl_absorpt_process_details   
;
CrysAlisPro 1.171.40.7b (Rigaku Oxford Diffraction, 2018)
Empirical absorption correction using spherical harmonics,
 implemented in SCALE3 ABSPACK scaling algorithm.
;
_exptl_absorpt_special_details   ?
_exptl_crystal_colour            'clear dark green'
_exptl_crystal_colour_lustre     clear
_exptl_crystal_colour_modifier   dark
_exptl_crystal_colour_primary    green
_exptl_crystal_density_diffrn    1.288
_exptl_crystal_density_meas      ?
_exptl_crystal_density_method    ?
_exptl_crystal_description       block
_exptl_crystal_F_000             5020
_exptl_crystal_preparation       ?
_exptl_crystal_size_max          0.16
_exptl_crystal_size_mid          0.12
_exptl_crystal_size_min          0.1
_exptl_transmission_factor_max   ?
_exptl_transmission_factor_min   ?
_diffrn_reflns_av_R_equivalents  0.0458
_diffrn_reflns_av_unetI/netI     0.0732
_diffrn_reflns_Laue_measured_fraction_full 1.000
_diffrn_reflns_Laue_measured_fraction_max 0.863
_diffrn_reflns_limit_h_max       33
_diffrn_reflns_limit_h_min       -29
_diffrn_reflns_limit_k_max       22
_diffrn_reflns_limit_k_min       -18
_diffrn_reflns_limit_l_max       42
_diffrn_reflns_limit_l_min       -39
_diffrn_reflns_number            74940
_diffrn_reflns_point_group_measured_fraction_full 1.000
_diffrn_reflns_point_group_measured_fraction_max 0.863
_diffrn_reflns_theta_full        25.242
_diffrn_reflns_theta_max         29.093
_diffrn_reflns_theta_min         1.491
_diffrn_ambient_temperature      150.0(2)
_diffrn_detector                 'CCD plate'
_diffrn_detector_area_resol_mean ?
_diffrn_measured_fraction_theta_full 1.000
_diffrn_measured_fraction_theta_max 0.863
_diffrn_measurement_details      
;
List of Runs (angles in degrees, time in seconds):

  # Type    Start    End  Width  t~exp~   \w     \q     \k     \f   Frames
#--------------------------------------------------------------------------
  1  \w     14.00 105.00   1.00    2.00    --   20.00  50.00   0.00   91
  2  \w    -69.00  60.00   1.00    2.00    --   20.00  60.00 120.00  129
  3  \w     71.00 108.00   1.00    2.00    --   20.00  60.00 120.00   37
  4  \w    -68.00 -43.00   1.00    2.00    --   20.00  50.00  30.00   25
  5  \w     80.00 106.00   1.00    2.00    --   20.00  50.00  30.00   26
  6  \w    -69.00 -28.00   1.00    2.00    --   20.00  50.00   0.00   41
;
_diffrn_measurement_device       'four-circle diffractometer'
_diffrn_measurement_device_type  'XtaLAB AFC11 (RINC): quarter-chi single'
_diffrn_measurement_method       '\w scans'
_diffrn_orient_matrix_type       
'CrysAlisPro convention (1999,Acta A55,543-557)'
_diffrn_orient_matrix_UB_11      0.0027052000
_diffrn_orient_matrix_UB_12      -0.0304275000
_diffrn_orient_matrix_UB_13      -0.0147574000
_diffrn_orient_matrix_UB_21      -0.0077268000
_diffrn_orient_matrix_UB_22      -0.0288290000
_diffrn_orient_matrix_UB_23      0.0132238000
_diffrn_orient_matrix_UB_31      -0.0291422000
_diffrn_orient_matrix_UB_32      0.0048229000
_diffrn_orient_matrix_UB_33      -0.0139410000
_diffrn_radiation_monochromator  mirror
_diffrn_radiation_probe          x-ray
_diffrn_radiation_type           'Mo K\a'
_diffrn_radiation_wavelength     0.71073
_diffrn_source                   'Rotating-anode X-ray tube (dual wavelength)'
_diffrn_source_type              'Rigaku (Mo) X-ray DW Source'
_reflns_Friedel_coverage         0.000
_reflns_Friedel_fraction_full    .
_reflns_Friedel_fraction_max     .
_reflns_number_gt                18403
_reflns_number_total             28605
_reflns_odcompleteness_completeness 99.87
_reflns_odcompleteness_iscentric 1
_reflns_odcompleteness_theta     26.32
_reflns_special_details          
;
 Reflections were merged by SHELXL according to the crystal
 class for the calculation of statistics and refinement.
 
 _reflns_Friedel_fraction is defined as the number of unique
 Friedel pairs measured divided by the number that would be
 possible theoretically, ignoring centric projections and
 systematic absences.
;
_reflns_threshold_expression     'I > 2\s(I)'
_computing_cell_refinement       'CrysAlisPro 1.171.40.7b (Rigaku OD, 2018)'
_computing_data_collection       'CrysAlisPro 1.171.40.7b (Rigaku OD, 2018)'
_computing_data_reduction        'CrysAlisPro 1.171.40.7b (Rigaku OD, 2018)'
_computing_molecular_graphics    'Olex2 1.5 (Dolomanov et al., 2009)'
_computing_publication_material  'Olex2 1.5 (Dolomanov et al., 2009)'
_computing_structure_refinement  'SHELXL 2019/3 (Sheldrick, 2015)'
_computing_structure_solution    'SHELXT 2014/4 (Sheldrick, 2014)'
_refine_diff_density_max         0.918
_refine_diff_density_min         -0.434
_refine_diff_density_rms         0.068
_refine_ls_extinction_coef       .
_refine_ls_extinction_method     none
_refine_ls_goodness_of_fit_ref   1.016
_refine_ls_hydrogen_treatment    constr
_refine_ls_matrix_type           full
_refine_ls_number_parameters     1670
_refine_ls_number_reflns         28605
_refine_ls_number_restraints     2438
_refine_ls_R_factor_all          0.1068
_refine_ls_R_factor_gt           0.0598
_refine_ls_restrained_S_all      1.001
_refine_ls_shift/su_max          0.002
_refine_ls_shift/su_mean         0.000
_refine_ls_structure_factor_coef Fsqd
_refine_ls_weighting_details     
'w=1/[\s^2^(Fo^2^)+(0.0565P)^2^+8.4217P] where P=(Fo^2^+2Fc^2^)/3'
_refine_ls_weighting_scheme      calc
_refine_ls_wR_factor_gt          0.1235
_refine_ls_wR_factor_ref         0.1389
_refine_special_details          ?
_olex2_refinement_description    
;
1. Shared sites
{Cr1, Zn1}
{Cr2, Zn2}
{Cr3, Zn3}
{Cr4, Zn4}
{Cr5, Zn5}
{Cr6, Zn6}
{Cr7, Zn7}
{Cr8, Zn8}
2. Restrained distances
 N57-C38
 2.1 with sigma of 0.02
 C7-C42 \\sim C7-C42A
 with sigma of 0.02
 N57A-C45A \\sim N57A-C32A \\sim N57-C45 \\sim N57-C32 \\sim N37-C38 \\sim
N37-C32 \\sim N37A-C38A ~
 N37A-C32A \\sim N31A-C22A \\sim N31-C22 \\sim N31A-C43A \\sim N31-C43 \\sim
N1A-C34A \\sim N1-C34 ~
 N1A-C22A \\sim N1-C22
 with sigma of 0.02
 C42-C81 \\sim C42A-C81A
 with sigma of 0.02
 C45-C38 \\sim C45A-C38A \\sim C43A-C34A \\sim C43-C34
 with sigma of 0.02
 C43A-C22A \\sim C43-C22 \\sim C34A-C22A \\sim C34-C22 \\sim C38-C32 \\sim
C38A-C32A \\sim C45-C32 ~
 C45A-C32A
 with sigma of 0.04
 N31-N1 \\sim N31A-N1A \\sim N57-N37 \\sim N57A-N37A
 with sigma of 0.04
 C16-C67 \\sim C16-C67A
 with sigma of 0.04
 C42-C87 \\sim C42A-C87A
 with sigma of 0.02
 C42-C94 \\sim C42A-C94A
 with sigma of 0.02
 C48-C69 \\sim C48A-C69A
 with sigma of 0.02
 C7-C81 \\sim C7-C81A
 with sigma of 0.04
 C13-C36 \\sim C13-C36A
 with sigma of 0.02
 C7-C87 \\sim C7-C87A
 with sigma of 0.04
 C13-C83 \\sim C13-C83A
 with sigma of 0.04
 C7-C94 \\sim C7-C94A
 with sigma of 0.04
 C16-C41 \\sim C16-C41A
 with sigma of 0.02
 C67-C82 \\sim C67A-C82A
 with sigma of 0.04
 C81-C87 \\sim C81A-C87A
 with sigma of 0.04
 C17-C74 \\sim C17-C74A
 with sigma of 0.04
 C81-C94 \\sim C81A-C94A
 with sigma of 0.04
 C87-C94 \\sim C87A-C94A
 with sigma of 0.04
 C36-C80 \\sim C36A-C80A
 with sigma of 0.02
 C13-C70 \\sim C13-C70A
 with sigma of 0.04
 C3-C25 \\sim C3-C25A
 with sigma of 0.02
 C70-C80 \\sim C70A-C80A
 with sigma of 0.04
 C25-C72 \\sim C25A-C72A
 with sigma of 0.02
 C25-C77 \\sim C25A-C77A
 with sigma of 0.02
 C41-C71 \\sim C41A-C71A
 with sigma of 0.02
 C25-C90 \\sim C25A-C90A
 with sigma of 0.02
 C16-C82 \\sim C16-C82A
 with sigma of 0.04
 C17-C48 \\sim C17-C48A
 with sigma of 0.02
 C17-C65 \\sim C17-C65A
 with sigma of 0.04
 C3-C72 \\sim C3-C72A
 with sigma of 0.04
 C65-C74 \\sim C65A-C74A
 with sigma of 0.04
 C3-C77 \\sim C3-C77A
 with sigma of 0.04
 C3-C90 \\sim C3-C90A
 with sigma of 0.04
 C72-C77 \\sim C72A-C77A
 with sigma of 0.04
 C72-C90 \\sim C72A-C90A
 with sigma of 0.04
 C77-C90 \\sim C77A-C90A
 with sigma of 0.04
 C36-C70 \\sim C36A-C70A
 with sigma of 0.02
 C36-C83 \\sim C36A-C83A
 with sigma of 0.02
 C33-C76 \\sim C33-C76A
 with sigma of 0.02
 C13-C80 \\sim C13-C80A
 with sigma of 0.04
 C33-C84 \\sim C33-C84A
 with sigma of 0.02
 C33-C89 \\sim C33-C89A
 with sigma of 0.02
 C70-C83 \\sim C70A-C83A
 with sigma of 0.04
 C80-C83 \\sim C80A-C83A
 with sigma of 0.04
 C41-C67 \\sim C41A-C67A
 with sigma of 0.02
 C41-C82 \\sim C41A-C82A
 with sigma of 0.02
 C16-C71 \\sim C16-C71A
 with sigma of 0.04
 C67-C71 \\sim C67A-C71A
 with sigma of 0.04
 C4-C28 \\sim C4-C28A
 with sigma of 0.02
 C71-C82 \\sim C71A-C82A
 with sigma of 0.04
 C28-C56 \\sim C28A-C56A
 with sigma of 0.02
 C48-C65 \\sim C48A-C65A
 with sigma of 0.02
 C28-C73 \\sim C28A-C73A
 with sigma of 0.02
 C48-C74 \\sim C48A-C74A
 with sigma of 0.02
 C28-C86 \\sim C28A-C86A
 with sigma of 0.02
 C17-C69 \\sim C17-C69A
 with sigma of 0.04
 C4-C56 \\sim C4-C56A
 with sigma of 0.04
 C65-C69 \\sim C65A-C69A
 with sigma of 0.04
 C4-C73 \\sim C4-C73A
 with sigma of 0.04
 C69-C74 \\sim C69A-C74A
 with sigma of 0.04
 C4-C86 \\sim C4-C86A
 with sigma of 0.04
 C56-C73 \\sim C56A-C73A
 with sigma of 0.04
 C56-C86 \\sim C56A-C86A
 with sigma of 0.04
 C73-C86 \\sim C73A-C86A
 with sigma of 0.04
 C18-C63 \\sim C18-C63A
 with sigma of 0.02
 C18-C68 \\sim C18-C68A
 with sigma of 0.02
 C18-C79 \\sim C18-C79A
 with sigma of 0.02
 C1A-C1E \\sim C1A-C1C \\sim C1F-C1D \\sim C1B-C1F \\sim C1C-C1E \\sim C1B-C1D
 with sigma of 0.04
 C19-C1F \\sim C19-C1B
 with sigma of 0.04
 C1A-C1B \\sim C1B-C1C \\sim C1C-C1D \\sim C1D-C1E \\sim C1E-C1F \\sim C1F-C1A
 with sigma of 0.02
 N31A-C34A \\sim N31-C34 \\sim N1-C43 \\sim N1A-C43A \\sim N37-C45 \\sim
N57-C38 \\sim N57A-C38A ~
 N37A-C45A
 with sigma of 0.04
3. Restrained planarity
 C19, C1A, C1B, C1C, C1D, C1E, C1F
 with sigma of 0.1
4. Uiso/Uaniso restraints and constraints
C22A \\sim C34A \\sim C43A \\sim N1A \\sim N31A \\sim N1 \\sim C22 \\sim N31
\\sim C34 \\sim C43: within 2A with sigma of 0.02 and sigma for terminal atoms
of 0.04 within 2A
C19 \\sim C1A \\sim C1B \\sim C1C \\sim C1D \\sim C1E \\sim C1F: within 2A with
sigma of 0.04 and sigma for terminal atoms of 0.08 within 2A
Uanis(Cr1) = Uanis(Zn1)
Uanis(Cr2) = Uanis(Zn2)
Uanis(Cr3) = Uanis(Zn3)
Uanis(Cr4) = Uanis(Zn4)
Uanis(Cr5) = Uanis(Zn5)
Uanis(Cr6) = Uanis(Zn6)
Uanis(Cr7) = Uanis(Zn7)
Uanis(Cr8) = Uanis(Zn8)
5. Rigid body (RIGU) restrains
 All non-hydrogen atoms
 with sigma for 1-2 distances of 0.002 and sigma for 1-3 distances of 0.002
 C32, N37, C38, C45, N57
 with sigma for 1-2 distances of 0.004 and sigma for 1-3 distances of 0.004
 C32A, N37A, C38A, C45A, N57A
 with sigma for 1-2 distances of 0.004 and sigma for 1-3 distances of 0.004
 C22A, N1A, N31A, C34A, C43A
 with sigma for 1-2 distances of 0.004 and sigma for 1-3 distances of 0.004
 C22, N1, N31, C34, C43
 with sigma for 1-2 distances of 0.004 and sigma for 1-3 distances of 0.004
 C42, C81, C87, C94
 with sigma for 1-2 distances of 0.004 and sigma for 1-3 distances of 0.004
 C63, C68, C79
 with sigma for 1-2 distances of 0.004 and sigma for 1-3 distances of 0.004
 C76, C84, C89
 with sigma for 1-2 distances of 0.004 and sigma for 1-3 distances of 0.004
 C41, C67, C71, C82
 with sigma for 1-2 distances of 0.004 and sigma for 1-3 distances of 0.004
 C25, C72, C77, C90
 with sigma for 1-2 distances of 0.004 and sigma for 1-3 distances of 0.004
 C28, C56, C73, C86
 with sigma for 1-2 distances of 0.004 and sigma for 1-3 distances of 0.004
 C36, C70, C80, C83
 with sigma for 1-2 distances of 0.004 and sigma for 1-3 distances of 0.004
 C48, C65, C69, C74
 with sigma for 1-2 distances of 0.004 and sigma for 1-3 distances of 0.004
 C42A, C81A, C87A, C94A
 with sigma for 1-2 distances of 0.004 and sigma for 1-3 distances of 0.004
 C25A, C72A, C77A, C90A
 with sigma for 1-2 distances of 0.004 and sigma for 1-3 distances of 0.004
 C76A, C84A, C89A
 with sigma for 1-2 distances of 0.004 and sigma for 1-3 distances of 0.004
 C28A, C56A, C73A, C86A
 with sigma for 1-2 distances of 0.004 and sigma for 1-3 distances of 0.004
 C63A, C68A, C79A
 with sigma for 1-2 distances of 0.004 and sigma for 1-3 distances of 0.004
 C36A, C70A, C80A, C83A
 with sigma for 1-2 distances of 0.004 and sigma for 1-3 distances of 0.004
 C41A, C67A, C71A, C82A
 with sigma for 1-2 distances of 0.004 and sigma for 1-3 distances of 0.004
 C48A, C65A, C69A, C74A
 with sigma for 1-2 distances of 0.004 and sigma for 1-3 distances of 0.004
 C19, C1A, C1B, C1C, C1D, C1E, C1F
 with sigma for 1-2 distances of 0.004 and sigma for 1-3 distances of 0.004
6. Others
 1*[Sof(Cr3)+Sof(Zn3)]+1*[Sof(Cr7)+Sof(Zn7)]+1*[Sof(Cr8)+Sof(Zn8)]+1*[Sof(Cr6)+
 Sof(Zn6)]+1*[Sof(Cr2)+Sof(Zn2)]+1*[Sof(Cr5)+Sof(Zn5)]+1*[Sof(Cr1)+Sof(Zn1)]+1*
 [Sof(Cr4)+Sof(Zn4)]=6 with esd of 0
 Sof(C94A)=Sof(H94D)=Sof(H94E)=Sof(H94F)=Sof(C87A)=Sof(H87D)=Sof(H87E)=
 Sof(H87F)=Sof(C81A)=Sof(H81D)=Sof(H81E)=Sof(H81F)=Sof(C42A)=1-FVAR(1)
 Sof(C42)=Sof(C81)=Sof(H81A)=Sof(H81B)=Sof(H81C)=Sof(C87)=Sof(H87A)=Sof(H87B)=
 Sof(H87C)=Sof(C94)=Sof(H94A)=Sof(H94B)=Sof(H94C)=FVAR(1)
 Sof(C90A)=Sof(H90D)=Sof(H90E)=Sof(H90F)=Sof(C72A)=Sof(H72D)=Sof(H72E)=
 Sof(H72F)=Sof(C25A)=Sof(C77A)=Sof(H77D)=Sof(H77E)=Sof(H77F)=1-FVAR(2)
 Sof(C25)=Sof(C72)=Sof(H72A)=Sof(H72B)=Sof(H72C)=Sof(C77)=Sof(H77A)=Sof(H77B)=
 Sof(H77C)=Sof(C90)=Sof(H90A)=Sof(H90B)=Sof(H90C)=FVAR(2)
 Sof(C84A)=Sof(H84D)=Sof(H84E)=Sof(H84F)=Sof(C89A)=Sof(H89D)=Sof(H89E)=
 Sof(H89F)=Sof(C76A)=Sof(H76D)=Sof(H76E)=Sof(H76F)=1-FVAR(3)
 Sof(C76)=Sof(H76A)=Sof(H76B)=Sof(H76C)=Sof(C84)=Sof(H84A)=Sof(H84B)=Sof(H84C)=
 Sof(C89)=Sof(H89A)=Sof(H89B)=Sof(H89C)=FVAR(3)
 Sof(C86A)=Sof(H86D)=Sof(H86E)=Sof(H86F)=Sof(C73A)=Sof(H73D)=Sof(H73E)=
 Sof(H73F)=Sof(C28A)=Sof(C56A)=Sof(H56D)=Sof(H56E)=Sof(H56F)=1-FVAR(4)
 Sof(C28)=Sof(C56)=Sof(H56A)=Sof(H56B)=Sof(H56C)=Sof(C73)=Sof(H73A)=Sof(H73B)=
 Sof(H73C)=Sof(C86)=Sof(H86A)=Sof(H86B)=Sof(H86C)=FVAR(4)
 Sof(C79A)=Sof(H79D)=Sof(H79E)=Sof(H79F)=Sof(C68A)=Sof(H68D)=Sof(H68E)=
 Sof(H68F)=Sof(C63A)=Sof(H63D)=Sof(H63E)=Sof(H63F)=1-FVAR(5)
 Sof(C63)=Sof(H63A)=Sof(H63B)=Sof(H63C)=Sof(C68)=Sof(H68A)=Sof(H68B)=Sof(H68C)=
 Sof(C79)=Sof(H79A)=Sof(H79B)=Sof(H79C)=FVAR(5)
 Sof(C36A)=Sof(C83A)=Sof(H83D)=Sof(H83E)=Sof(H83F)=Sof(C80A)=Sof(H80D)=
 Sof(H80E)=Sof(H80F)=Sof(C70A)=Sof(H70D)=Sof(H70E)=Sof(H70F)=1-FVAR(6)
 Sof(C36)=Sof(C70)=Sof(H70A)=Sof(H70B)=Sof(H70C)=Sof(C80)=Sof(H80A)=Sof(H80B)=
 Sof(H80C)=Sof(C83)=Sof(H83A)=Sof(H83B)=Sof(H83C)=FVAR(6)
 Sof(C82A)=Sof(H82D)=Sof(H82E)=Sof(H82F)=Sof(C67A)=Sof(H67D)=Sof(H67E)=
 Sof(H67F)=Sof(C71A)=Sof(H71D)=Sof(H71E)=Sof(H71F)=Sof(C41A)=1-FVAR(7)
 Sof(C41)=Sof(C67)=Sof(H67A)=Sof(H67B)=Sof(H67C)=Sof(C71)=Sof(H71A)=Sof(H71B)=
 Sof(H71C)=Sof(C82)=Sof(H82A)=Sof(H82B)=Sof(H82C)=FVAR(7)
 Sof(C48A)=Sof(C74A)=Sof(H74D)=Sof(H74E)=Sof(H74F)=Sof(C65A)=Sof(H65D)=
 Sof(H65E)=Sof(H65F)=Sof(C69A)=Sof(H69D)=Sof(H69E)=Sof(H69F)=1-FVAR(8)
 Sof(C48)=Sof(C65)=Sof(H65A)=Sof(H65B)=Sof(H65C)=Sof(C69)=Sof(H69A)=Sof(H69B)=
 Sof(H69C)=Sof(C74)=Sof(H74A)=Sof(H74B)=Sof(H74C)=FVAR(8)
 Sof(C45A)=Sof(H45A)=Sof(C32A)=Sof(H32A)=Sof(N37A)=Sof(H37A)=Sof(N57A)=
 Sof(H57A)=Sof(C38A)=Sof(H38A)=1-FVAR(9)
 Sof(C32)=Sof(H32)=Sof(N37)=Sof(H37)=Sof(C38)=Sof(H38)=Sof(C45)=Sof(H45)=
 Sof(N57)=Sof(H57)=FVAR(9)
 Sof(Zn3)=1-FVAR(10)
 Sof(Cr3)=FVAR(10)
 Sof(Zn7)=1-FVAR(11)
 Sof(Cr7)=FVAR(11)
 Sof(Zn8)=1-FVAR(12)
 Sof(Cr8)=FVAR(12)
 Sof(Zn6)=1-FVAR(13)
 Sof(Cr6)=FVAR(13)
 Sof(Zn2)=1-FVAR(14)
 Sof(Cr2)=FVAR(14)
 Sof(Zn5)=1-FVAR(15)
 Sof(Cr5)=FVAR(15)
 Sof(Zn1)=1-FVAR(16)
 Sof(Cr1)=FVAR(16)
 Sof(Zn4)=1-FVAR(17)
 Sof(Cr4)=FVAR(17)
 Sof(C34A)=Sof(H34A)=Sof(C43A)=Sof(H43A)=Sof(N31A)=Sof(H31A)=Sof(C22A)=
 Sof(H22A)=Sof(N1A)=Sof(H1A)=1-FVAR(18)
 Sof(C22)=Sof(H22)=Sof(N1)=Sof(H1)=Sof(N31)=Sof(H31)=Sof(C34)=Sof(H34)=
 Sof(C43)=Sof(H43)=FVAR(18)
 Fixed Sof: C19(0.5) H19A(0.5) H19B(0.5) H19C(0.5) C1A(0.5) C1B(0.5) H1B(0.5)
 C1C(0.5) H1C(0.5) C1D(0.5) H1D(0.5) C1E(0.5) H1E(0.5) C1F(0.5) H1F(0.5)
7.a Free rotating group:
 C19(C1A,C1B,C1C,C1D,C1E,C1F)
7.b Me refined with riding coordinates:
 C24(H24A,H24B,H24C), C30(H30A,H30B,H30C), C35(H35A,H35B,H35C), C39(H39A,H39B,
 H39C), C40(H40A,H40B,H40C), C44(H44A,H44B,H44C), C46(H46A,H46B,H46C), C47(H47A,
 H47B,H47C), C50(H50A,H50B,H50C), C51(H51A,H51B,H51C), C52(H52A,H52B,H52C),
 C53(H53A,H53B,H53C), C54(H54A,H54B,H54C), C55(H55A,H55B,H55C), C56(H56A,H56B,
 H56C), C58(H58A,H58B,H58C), C59(H59A,H59B,H59C), C60(H60A,H60B,H60C), C61(H61A,
 H61B,H61C), C62(H62A,H62B,H62C), C63(H63A,H63B,H63C), C64(H64A,H64B,H64C),
 C65(H65A,H65B,H65C), C66(H66A,H66B,H66C), C67(H67A,H67B,H67C), C68(H68A,H68B,
 H68C), C69(H69A,H69B,H69C), C70(H70A,H70B,H70C), C71(H71A,H71B,H71C), C72(H72A,
 H72B,H72C), C73(H73A,H73B,H73C), C74(H74A,H74B,H74C), C75(H75A,H75B,H75C),
 C76(H76A,H76B,H76C), C77(H77A,H77B,H77C), C78(H78A,H78B,H78C), C79(H79A,H79B,
 H79C), C80(H80A,H80B,H80C), C81(H81A,H81B,H81C), C82(H82A,H82B,H82C), C83(H83A,
 H83B,H83C), C84(H84A,H84B,H84C), C85(H85A,H85B,H85C), C86(H86A,H86B,H86C),
 C87(H87A,H87B,H87C), C89(H89A,H89B,H89C), C90(H90A,H90B,H90C), C94(H94A,H94B,
 H94C), C94A(H94D,H94E,H94F), C87A(H87D,H87E,H87F), C81A(H81D,H81E,H81F),
 C90A(H90D,H90E,H90F), C72A(H72D,H72E,H72F), C77A(H77D,H77E,H77F), C84A(H84D,
 H84E,H84F), C89A(H89D,H89E,H89F), C76A(H76D,H76E,H76F), C86A(H86D,H86E,H86F),
 C73A(H73D,H73E,H73F), C56A(H56D,H56E,H56F), C79A(H79D,H79E,H79F), C68A(H68D,
 H68E,H68F), C63A(H63D,H63E,H63F), C83A(H83D,H83E,H83F), C80A(H80D,H80E,H80F),
 C70A(H70D,H70E,H70F), C82A(H82D,H82E,H82F), C67A(H67D,H67E,H67F), C71A(H71D,
 H71E,H71F), C74A(H74D,H74E,H74F), C65A(H65D,H65E,H65F), C69A(H69D,H69E,H69F)
7.c Aromatic/amide H refined with riding coordinates:
 C22(H22), N1(H1), N31(H31), C32(H32), C34(H34), N37(H37), C38(H38), C43(H43),
 C45(H45), N57(H57), C1B(H1B), C1C(H1C), C1D(H1D), C1E(H1E), C1F(H1F),
 C45A(H45A), C32A(H32A), N37A(H37A), N57A(H57A), C38A(H38A), C34A(H34A),
 C43A(H43A), N31A(H31A), C22A(H22A), N1A(H1A)
7.d Idealised Me refined as rotating group:
 C19(H19A,H19B,H19C)
;
_atom_sites_solution_hydrogens   geom
_atom_sites_solution_primary     dual
_atom_sites_solution_secondary   ?
loop_
_atom_site_label
_atom_site_type_symbol
_atom_site_fract_x
_atom_site_fract_y
_atom_site_fract_z
_atom_site_U_iso_or_equiv
_atom_site_adp_type
_atom_site_occupancy
_atom_site_site_symmetry_order
_atom_site_calc_flag
_atom_site_refinement_flags_posn
_atom_site_refinement_flags_adp
_atom_site_refinement_flags_occupancy
_atom_site_disorder_assembly
_atom_site_disorder_group
Cr3 Cr 0.61958(2) 0.32428(3) 0.67183(2) 0.03359(14) Uani 0.665(3) 1 d . . P . .
Cr7 Cr 0.82691(2) 0.72096(3) 0.69879(2) 0.03440(14) Uani 0.641(3) 1 d . . P . .
Cr8 Cr 0.85093(2) 0.65915(3) 0.60349(2) 0.03225(14) Uani 0.720(3) 1 d . . P . .
Cr6 Cr 0.83459(2) 0.48246(3) 0.54515(2) 0.03367(15) Uani 0.782(3) 1 d . . P . .
Cr2 Cr 0.65645(2) 0.48621(3) 0.74259(2) 0.03316(15) Uani 0.815(3) 1 d . . P . .
Cr5 Cr 0.74943(2) 0.31848(3) 0.53434(2) 0.03377(15) Uani 0.799(3) 1 d . . P . .
Cr1 Cr 0.72675(2) 0.66134(3) 0.74281(2) 0.03278(15) Uani 0.830(3) 1 d . . P . .
Cr4 Cr 0.67335(2) 0.24017(3) 0.59597(2) 0.03622(16) Uani 0.748(3) 1 d . . P . .
Zn3 Zn 0.61958(2) 0.32428(3) 0.67183(2) 0.03359(14) Uani 0.335(3) 1 d . . P . .
Zn7 Zn 0.82691(2) 0.72096(3) 0.69879(2) 0.03440(14) Uani 0.359(3) 1 d . . P . .
Zn8 Zn 0.85093(2) 0.65915(3) 0.60349(2) 0.03225(14) Uani 0.280(3) 1 d . . P . .
Zn6 Zn 0.83459(2) 0.48246(3) 0.54515(2) 0.03367(15) Uani 0.218(3) 1 d . . P . .
Zn2 Zn 0.65645(2) 0.48621(3) 0.74259(2) 0.03316(15) Uani 0.185(3) 1 d . . P . .
Zn5 Zn 0.74943(2) 0.31848(3) 0.53434(2) 0.03377(15) Uani 0.201(3) 1 d . . P . .
Zn1 Zn 0.72675(2) 0.66134(3) 0.74281(2) 0.03278(15) Uani 0.170(3) 1 d . . P . .
Zn4 Zn 0.67335(2) 0.24017(3) 0.59597(2) 0.03622(16) Uani 0.252(3) 1 d . . P . .
F2 F 0.64544(8) 0.43527(11) 0.68424(6) 0.0344(4) Uani 1 1 d . . . . .
F8 F 0.75543(7) 0.66425(11) 0.69326(6) 0.0345(4) Uani 1 1 d . . . . .
F1 F 0.71890(7) 0.54597(11) 0.73471(6) 0.0356(4) Uani 1 1 d . . . . .
F5 F 0.79740(8) 0.40352(11) 0.57056(6) 0.0368(4) Uani 1 1 d . . . . .
F7 F 0.83747(8) 0.63569(11) 0.65976(6) 0.0375(4) Uani 1 1 d . . . . .
F4 F 0.69992(8) 0.33161(11) 0.56893(6) 0.0372(4) Uani 1 1 d . . . . .
F6 F 0.80704(8) 0.56415(12) 0.57653(6) 0.0388(5) Uani 1 1 d . . . . .
F3 F 0.68164(7) 0.30946(11) 0.64781(6) 0.0353(4) Uani 1 1 d . . . . .
O24 O 0.92344(9) 0.59718(15) 0.62685(8) 0.0378(5) Uani 1 1 d . . . . .
O1 O 0.64987(10) 0.67357(15) 0.69658(8) 0.0419(6) Uani 1 1 d . . . . .
O32 O 0.80493(9) 0.64677(14) 0.78910(7) 0.0347(5) Uani 1 1 d . . . . .
O3 O 0.69803(10) 0.66073(14) 0.79330(8) 0.0386(6) Uani 1 1 d . . . . .
O29 O 0.81430(11) 0.80537(14) 0.73862(9) 0.0435(6) Uani 1 1 d . . . . .
O2 O 0.60125(9) 0.56915(14) 0.70814(8) 0.0392(6) Uani 1 1 d . . . . .
O18 O 0.76468(10) 0.49450(15) 0.48954(8) 0.0418(6) Uani 1 1 d . . . . .
O10 O 0.59207(10) 0.27311(15) 0.56347(8) 0.0408(6) Uani 1 1 d . . . . .
O30 O 0.73340(10) 0.77646(15) 0.74994(9) 0.0434(6) Uani 1 1 d . . . . .
O26 O 0.78178(10) 0.78752(14) 0.64468(8) 0.0416(6) Uani 1 1 d . . . . .
O27 O 0.89675(10) 0.75437(15) 0.63060(8) 0.0418(6) Uani 1 1 d . . . . .
O28 O 0.89919(11) 0.76998(15) 0.70223(8) 0.0477(6) Uani 1 1 d . . . . .
O9 O 0.57032(11) 0.35916(16) 0.60878(9) 0.0521(7) Uani 1 1 d . . . . .
O8 O 0.67281(12) 0.29165(15) 0.73322(9) 0.0506(7) Uani 1 1 d . . . . .
O6 O 0.55593(11) 0.34378(16) 0.69294(9) 0.0535(7) Uani 1 1 d . . . . .
O31 O 0.86732(10) 0.65367(17) 0.75309(8) 0.0473(6) Uani 1 1 d . . . . .
O13 O 0.66437(12) 0.17144(15) 0.54285(9) 0.0500(7) Uani 1 1 d . . . . .
O21 O 0.87135(11) 0.56255(16) 0.51902(9) 0.0460(6) Uani 1 1 d . . . . .
O16 O 0.79711(10) 0.24152(15) 0.57966(9) 0.0484(7) Uani 1 1 d . . . . .
O5 O 0.59253(11) 0.42946(16) 0.75044(8) 0.0473(6) Uani 1 1 d . . . . .
O4 O 0.66975(12) 0.53756(16) 0.80154(8) 0.0498(7) Uani 1 1 d . . . . .
O12 O 0.64642(11) 0.15214(15) 0.62425(10) 0.0522(7) Uani 1 1 d . . . . .
O25 O 0.77905(12) 0.72168(17) 0.58207(9) 0.0536(7) Uani 1 1 d . . . . .
O17 O 0.70448(10) 0.39669(16) 0.48883(8) 0.0519(7) Uani 1 1 d . . . . .
O11 O 0.59320(11) 0.21369(15) 0.65759(9) 0.0481(6) Uani 1 1 d . . . . .
O15 O 0.75313(12) 0.20647(16) 0.62691(9) 0.0541(7) Uani 1 1 d . . . . .
O23 O 0.90377(10) 0.47219(16) 0.60127(10) 0.0528(7) Uani 1 1 d . . . . .
O14 O 0.69969(13) 0.23531(16) 0.49699(9) 0.0529(7) Uani 1 1 d . . . . .
O22 O 0.86146(12) 0.68294(16) 0.54597(9) 0.0500(7) Uani 1 1 d . . . . .
O7 O 0.71063(12) 0.40114(17) 0.77375(9) 0.0577(7) Uani 1 1 d . . . . .
O20 O 0.86561(11) 0.39840(17) 0.51746(10) 0.0537(7) Uani 1 1 d . . . . .
O19 O 0.80005(12) 0.30249(17) 0.50025(9) 0.0525(7) Uani 1 1 d . . . . .
C1 C 0.85476(14) 0.6442(2) 0.78841(11) 0.0324(7) Uani 1 1 d . . . . .
C2 C 0.60498(14) 0.6333(2) 0.68872(11) 0.0339(7) Uani 1 1 d . . . . .
C3 C 0.71952(14) 0.4564(2) 0.47171(11) 0.0331(7) Uani 1 1 d D . . . .
C4 C 0.93663(14) 0.5256(2) 0.62419(11) 0.0356(7) Uani 1 1 d D . . . .
C5 C 0.55795(15) 0.3181(2) 0.57354(12) 0.0350(7) Uani 1 1 d . . . . .
C6 C 0.77367(15) 0.8223(2) 0.75144(11) 0.0347(7) Uani 1 1 d . . . . .
C7 C 0.76580(15) 0.7789(2) 0.60230(12) 0.0390(8) Uani 1 1 d D . . . .
C8 C 0.55431(16) 0.3829(2) 0.72650(12) 0.0398(8) Uani 1 1 d . . . . .
C9 C 0.67113(14) 0.1816(2) 0.50545(12) 0.0357(7) Uani 1 1 d . . . . .
C10 C 0.79513(15) 0.2073(2) 0.61464(12) 0.0367(7) Uani 1 1 d . . . . .
C11 C 0.87204(15) 0.6372(2) 0.51807(12) 0.0402(8) Uani 1 1 d . . . . .
C12 C 0.67881(15) 0.6308(2) 0.86044(11) 0.0393(8) Uani 1 1 d . . . . .
C13 C 0.61000(15) 0.1534(2) 0.64295(13) 0.0400(8) Uani 1 1 d D . . . .
C14 C 0.84737(15) 0.3312(2) 0.50226(12) 0.0393(8) Uani 1 1 d . . . . .
C15 C 0.68221(14) 0.6082(2) 0.81447(11) 0.0348(7) Uani 1 1 d . . . . .
C16 C 0.91805(15) 0.7815(2) 0.67078(12) 0.0394(8) Uani 1 1 d D . . . .
C17 C 0.70621(18) 0.3276(2) 0.76777(13) 0.0501(9) Uani 1 1 d D . . . .
C18 C 0.90397(15) 0.6302(2) 0.83317(12) 0.0446(8) Uani 1 1 d D . . . .
C22 C 0.6847(4) 0.5398(4) 0.6264(2) 0.0441(17) Uani 0.803(10) 1 d D U P A 1
H22 H 0.691882 0.544582 0.658188 0.053 Uiso 0.803(10) 1 calc R U P A 1
C20 C 0.55032(16) 0.6640(3) 0.65215(14) 0.0529(10) Uani 1 1 d . . . . .
C21 C 0.49650(16) 0.3216(3) 0.54026(14) 0.0524(10) Uani 1 1 d . . . . .
N1 N 0.6508(3) 0.4870(3) 0.59824(16) 0.0520(13) Uani 0.803(10) 1 d D U P A 1
H1 H 0.630433 0.450702 0.605640 0.062 Uiso 0.803(10) 1 calc R U P A 1
C23 C 0.77418(16) 0.9043(2) 0.77236(13) 0.0437(8) Uani 1 1 d . . . . .
C24 C 0.62259(18) 0.6001(3) 0.86282(14) 0.0583(11) Uani 1 1 d . . . . .
H24A H 0.620225 0.614534 0.892342 0.088 Uiso 1 1 calc R U . . .
H24B H 0.590523 0.624005 0.838158 0.088 Uiso 1 1 calc R U . . .
H24C H 0.621005 0.542109 0.859486 0.088 Uiso 1 1 calc R U . . .
C25 C 0.6766(5) 0.4807(7) 0.4255(3) 0.042(2) Uani 0.500(18) 1 d D . P B 1
C26 C 0.50033(17) 0.3751(3) 0.73803(13) 0.0532(10) Uani 1 1 d . . . . .
C27 C 0.88506(16) 0.6789(3) 0.47951(13) 0.0505(9) Uani 1 1 d . . . . .
C28 C 0.9982(6) 0.5036(11) 0.6531(7) 0.061(4) Uani 0.42(4) 1 d D . P C 1
C29 C 0.88504(18) 0.2800(3) 0.48440(14) 0.0599(11) Uani 1 1 d . . . . .
C30 C 0.51618(19) 0.3811(3) 0.78918(14) 0.0582(11) Uani 1 1 d . . . . .
H30A H 0.534882 0.432242 0.799900 0.087 Uiso 1 1 calc R U . . .
H30B H 0.481607 0.377128 0.796690 0.087 Uiso 1 1 calc R U . . .
H30C H 0.542308 0.337701 0.804109 0.087 Uiso 1 1 calc R U . . .
N31 N 0.7061(2) 0.5836(4) 0.60298(18) 0.0579(14) Uani 0.803(10) 1 d D U P A 1
H31 H 0.730261 0.622899 0.613899 0.069 Uiso 0.803(10) 1 calc R U P A 1
C32 C 0.7804(6) 0.4108(10) 0.6593(5) 0.030(3) Uani 0.314(18) 1 d D . P D 1
H32 H 0.751413 0.392798 0.632116 0.035 Uiso 0.314(18) 1 calc R U P D 1
C33 C 0.64345(18) 0.1221(2) 0.46745(14) 0.0533(10) Uani 1 1 d D . . . .
C34 C 0.6527(3) 0.4982(3) 0.55678(17) 0.0432(13) Uani 0.803(10) 1 d D U P A 1
H34 H 0.633686 0.467043 0.530414 0.052 Uiso 0.803(10) 1 calc R U P A 1
C35 C 0.6832(2) 0.7209(2) 0.86785(14) 0.0609(11) Uani 1 1 d . . . . .
H35A H 0.680922 0.733543 0.897616 0.091 Uiso 1 1 calc R U . . .
H35B H 0.719771 0.739757 0.866988 0.091 Uiso 1 1 calc R U . . .
H35C H 0.651850 0.747122 0.843685 0.091 Uiso 1 1 calc R U . . .
C36 C 0.5838(3) 0.0748(4) 0.6504(3) 0.0552(17) Uani 0.784(9) 1 d D . P E 1
N37 N 0.8329(6) 0.4296(18) 0.6648(6) 0.075(7) Uani 0.314(18) 1 d D . P D 1
H37 H 0.851221 0.415937 0.646731 0.090 Uiso 0.314(18) 1 calc R U P D 1
C38 C 0.8543(7) 0.4739(10) 0.7035(7) 0.046(4) Uani 0.314(18) 1 d D . P D 1
H38 H 0.887966 0.505387 0.712640 0.055 Uiso 0.314(18) 1 calc R U P D 1
C39 C 0.72967(18) 0.5902(3) 0.89706(13) 0.0569(11) Uani 1 1 d . . . . .
H39A H 0.729336 0.603008 0.927413 0.085 Uiso 1 1 calc R U . . .
H39B H 0.726748 0.532419 0.892518 0.085 Uiso 1 1 calc R U . . .
H39C H 0.765354 0.609106 0.894576 0.085 Uiso 1 1 calc R U . . .
C40 C 0.50225(18) 0.6625(3) 0.67037(19) 0.0744(14) Uani 1 1 d . . . . .
H40A H 0.467214 0.682270 0.646902 0.112 Uiso 1 1 calc R U . . .
H40B H 0.496265 0.607887 0.678543 0.112 Uiso 1 1 calc R U . . .
H40C H 0.512091 0.696494 0.697497 0.112 Uiso 1 1 calc R U . . .
C41 C 0.9712(4) 0.8332(7) 0.6816(4) 0.054(2) Uani 0.63(3) 1 d D . P F 1
C42 C 0.7241(5) 0.8419(7) 0.5738(4) 0.056(3) Uani 0.511(9) 1 d D . P G 1
C43 C 0.6855(3) 0.5595(5) 0.5589(2) 0.0559(16) Uani 0.803(10) 1 d D U P A 1
H43 H 0.693372 0.582805 0.534185 0.067 Uiso 0.803(10) 1 calc R U P A 1
C44 C 0.93754(17) 0.2573(3) 0.52596(16) 0.0663(13) Uani 1 1 d . . . . .
H44A H 0.925531 0.226430 0.547416 0.099 Uiso 1 1 calc R U . . .
H44B H 0.963569 0.225334 0.516014 0.099 Uiso 1 1 calc R U . . .
H44C H 0.957124 0.305725 0.541032 0.099 Uiso 1 1 calc R U . . .
C45 C 0.8203(9) 0.4648(14) 0.7254(6) 0.056(5) Uani 0.314(18) 1 d D . P D 1
H45 H 0.825653 0.484985 0.754945 0.067 Uiso 0.314(18) 1 calc R U P D 1
C46 C 0.9217(2) 0.7517(3) 0.49819(17) 0.0713(13) Uani 1 1 d . . . . .
H46A H 0.958613 0.735074 0.520528 0.107 Uiso 1 1 calc R U . . .
H46B H 0.927806 0.780223 0.473111 0.107 Uiso 1 1 calc R U . . .
H46C H 0.902397 0.786683 0.513002 0.107 Uiso 1 1 calc R U . . .
C47 C 0.71580(19) 0.9240(3) 0.77425(18) 0.0719(13) Uani 1 1 d . . . . .
H47A H 0.704707 0.882514 0.791368 0.108 Uiso 1 1 calc R U . . .
H47B H 0.717630 0.975389 0.789463 0.108 Uiso 1 1 calc R U . . .
[truncated: 1,181,974 more chars]
